# Supplementary material for: Did the popularization of the Internet impact Chinese citizens’ attitude towards foreign countries? An empirical study based on two surveys
Source: PLoS One. 2023 Sep 20;18(9):e0291091. doi: 10.1371/journal.pone.0291091 (PMC10511065; doi:10.1371/journal.pone.0291091)
Supplement: S1 File — (XLS) [file pone.0291091.s002.xls]

## Sheet: data
city	District	Residents’ Committee	gender	age	How old are you?	Educational degree	Educational years	Do you pay attention to international news?	How many days did you read newspapers to learn about news last week?	How many days did you listen to the radio to learn about news last week?	And how many days did you surf the internet to learn about news last week?	”I am proud of being Chinese.”	”I have a good feeling of what the Chinese people have done.”	”China can be positive of what it represents.”	”China is too soft in international affairs.”	”On the whole， I am satisfied with myself.”	”Most people are trustworthy”	Do you think most people would try to take advantage of you?	The economy	The employment situation	The situation of the environment	The social welfare situation	”Most nations take advantage of China if they have a chance.”	”Generally speaking， China can trust other nations.”	”China should look after its own interests first and not worry about other count	Have you studied a foreign language? If yes， which one?	How many years have you been studying this language (your first foreign language	How many years have you been studying this language (your first foreign language	Have you traveled abroad?	How many times have you traveled abroad?	How many times have you traveled abroad?	Are you in touch with foreigners in your life/work?	What is your political affiliation?	Are you employed now or not?	What was your annual income last year? (in RMB)	Social status scale	year	month	age	age square	Party membership	living beijing or not	What’s your impression of the United States?	What’s your impression of the Japan?	What’s your impression of the Russia?	How many times have you traveled abroad?	Experience of contacting with foreigners	Gender	National identity
1			2	1960	50	3	12	3	7	0	0	1	3	1	1	1	3	2	4	2	3	4	1	3	1	3	6	6	2		9	1	9	2	2	5	2010	6	60	3600	0	1	1	1	0	0	1	0	4
1			2	1976	34	4	14	3	4	1	3	1	1	1	1	2	3	1	3	2	3	3	1	3	1	1	6	6	1	1	1	2	4	1	4	4	2010	6	44	1936	0	1	1	1	1	1	0	0	4
1			2	1979	31	4	14	4	2	0	7	2	2	1	1	2	2	2	3	4	2	3	1	3	2	1	11	11	2		9	1	4	1	3	4	2010	6	41	1681	0	1	0	1	1	0	1	0	3
1			1	1962	48	2	9	3	4	0	6	2	1	1	2	3	2	2	3	4	3	2	3	3	2	1	9	9	2		9	1	1	1	3	3	2010	6	58	3364	1	1	1	0	1	0	1	1	3
1			2	1975	35	2	9	2	3	0	0	1	1	1	8	2	2	8	3	3	3	3	8	3	2	3	2	2	2		9	2	4	1	8	2	2010	6	45	2025	0	1	1	1	0	0	0	0	4
1			1	1970	40	5	16	2	0	0	7	2	3	8	2	2	3	8	3	3	4	3	2	3	3	4	3	3	2		9	1	2	1	3	5	2010	6	50	2500	0	1	1	1	1	0	1	1	3
1			1	1964	46	3	12	2	2	0	7	1	2	1	2	2	2	2	4	4	4	2	1	3	1	1	5	5	1	1	1	1	4	1	3	5	2010	6	56	3136	0	1	1	0	1	1	1	1	4
1			1	1970	40	5	16	3	0	0	7	1	1	1	2	1	1	9	2	2	2	4	1	4	9	1	10	10	1	2	2	2	4	1	2	4	2010	6	50	2500	0	1	0	0	0	1	0	1	4
1			1	1976	34	3	12	3	2	0	7	1	2	1	2	2	2	2	4	4	4	2	1	3	1	1	99	99	1	1	1	1	4	1	3	4	2010	6	44	1936	0	1	1	0	1	1	1	1	4
1			2	1972	38	3	12	3	1	0	3	2	2	2	8	2	3	3	2	2	2	8	8	8	2	0		99	9	9	9	2	4	1	1	3	2010	6	48	2304	0	1	0	0	1		0	0	3
1			1	1971	39	3	12	3	1	0	0	1	2	3	1	3	2	2	3	4	2	4	4	3	3	9		99	9	9	9	1	4	2	1	1	2010	6	49	2401	0	1	1	0	1		1	1	4
1			1	1983	27	3	12	2	0	0	0	1	2	1	1	2	1	3	8	2	2	2	3	3	3	0		99	2		9	2	4	2	1	3	2010	6	37	1369	0	1	0	0		0	0	1	4
1			1	1978	32	5	16	3	4	0	7	2	2	1	2	2	2	3	2	2	2	3	3	3	2	1	7	7	2		9	2	4	1	4	5	2010	6	42	1764	0	1	1	0	1	0	0	1	3
1			2	1982	28	5	16	3	1	0	0	1	3	2	8	2	8	8	3	3	3	2	1	3	8	1	7	7	2		9	2	2	1	2	1	2010	6	38	1444	0	1	0	0	1	0	0	0	4
1			2	1980	30	5	16	1	0	0	0	2	2	1	3	2	1	2	2	2	2	3	3	2	3	0		99	2		9	1	4	1	1	4	2010	6	40	1600	0	1	0	0	1	0	1	0	3
1			2	1984	26	3	12	2	7	0	0	2	2	1	2	3	2	2	3	3	2	4	3	3	2	3	3	3	2		9	2	4	1	2	3	2010	6	36	1296	0	1	1	1	0	0	0	0	3
1			2	1986	24	3	12	1	1	0	9	2	1	2	2	2	1	2	2	2	2	2	1	2	3	0		99	2		9	2	1	2	1	5	2010	6	34	1156	1	1	0	0	0	0	0	0	3
1			1	1981	29	3	12	3	3	0	4	1	2	2	2	3	3	1	3	3	3	4	2	3	3	1	10	10	2		9	1	2	2	9	10	2010	6	39	1521	0	1	1	1	1	0	1	1	4
1			2	1987	23	6	12	3	0	0	0	1	3	2	2	2	2	2	2	3	4	3	3	3	1	1	4	4	2		9	2	1	2	1	1	2010	6	33	1089	1	1	1	1	1	0	0	0	4
1			1	1961	49	2	99	4	0	0	0	1	1	1	3	3	2	1	3	3	2	4	3	2	4	0		99	2		9	2	4	1	1	1	2010	6	59	3481	0	1	0	0	1	0	0	1	4
1			1	1974	36	6	20	3	7	0	2	1	1	2	2	1	1	2	2	2	3	3	2	2	3	1	7	7	2		9	1	4	1	3	5	2010	6	46	2116	0	1	1	0	1	0	1	1	4
1			2	1984	26	5	16	2	2	0	7	2	2	3	1	2	1	2	2	4	3	3	1	2	2	1	15	15	1	1	1	1	1	1	4	5	2010	6	36	1296	1	1	1	0	0	1	1	0	3
1			2	1990	20	3	13	3	0	0	5	2	2	2	3	2	3	8	2	2	3	3	2	3	2	2	1	1	2		9	2	4	2	1	2	2010	6	30	900	0	1	0	1	0	0	0	0	3
1			2	1964	46	3	12	3	2	0	0	1	1	1	1	2	2	2	4	4	3	3	2	4	1	1	4	4	2		9	2	4	1	2	1	2010	6	56	3136	0	1	0	0	1	0	0	0	4
1			1	1968	42	4	15	3	0	0	6	2	2	1	2	2	3	1	2	2	3	3	2	2	8	1	3	3	1	3	3	1	4	1	9	8	2010	6	52	2704	0	1	1	0		1	1	1	3
1			1	1990	20	3	12	3	0	0	1	2	2	2	3	2	2	2	3	3	3	3	2	3	2	1	9	9	2		9	2	4	1	1	2	2010	6	30	900	0	1	0	0	1	0	0	1	3
1			2	1978	32	4	16	2	4	0	4	1	1	1	1	8	8	8	2	3	3	2	8	8	3	4	2	2	1	1	1	2	2	1	3	3	2010	6	42	1764	0	1	0	0	1	1	0	0	4
1			2	1956	54	3	11	4	2	2	0	1	1	1	8	2	3	1	4	3	4	3	2	3	8	3	3	3	2		9	2	4	1	2	2	2010	6	64	4096	0	1		0		0	0	0	4
1			1	1970	40	3	11	3	1	0	5	1	1	3	3	3	3	1	2	2	3	3	3	3	3	1	6	6	1	1	1	1	2	1	3	2	2010	6	50	2500	0	1	1	0	1	1	1	1	4
1			1	1963	47	3	12	3	5	1	1	1	1	1	4	2	3	1	3	2	3	2	3	2	3	1	8	8	1	2	2	2	2	1	3	3	2010	6	57	3249	0	1	0	0	1	1	0	1	4
1			2	1940	70	5	17	2	7	0	0	2	2	1	4	2	2	2	2	3	3	3	3	1	3	1	11	11	1	2	2	1	1	1	3	8	2010	6	80	6400	1	1	0	1	1	1	1	0	3
1			1	1940	70	4	12	2	5	0	0	1	1	1	3	1	1	1	2	2	2	2	1	2	3	1	1	1	2		9	2	1	2	2	8	2010	6	80	6400	1	1	0	0	1	0	0	1	4
1			1	1944	66	5	17	1	7	7	0	2	9	2	2	1	3	1	3	3	3	2	2	2	1	5	6	6	1	3	3	1	4	2	4	8	2010	6	76	5776	0	1	0	1	1	1	1	1	3
1			1	1941	69	3	8	2	7	0	0	1	1	2	1	2	1	2	2	2	2	3	3	2	1	1	1	1	2		9	2	1	2	3	7	2010	6	79	6241	1	1	0	0	1	0	0	1	4
1			2	1988	22	5	16	2	2	5	7	1	2	2	3	2	3	2	3	4	4	4	2	3	3	0		99	2		9	1	2	2	9	5	2010	6	32	1024	0	1	1	1	1	0	1	0	4
1			2	1969	41	6	20	1	7	7	5	1	2	1	3	1	1	2	2	2	3	3	2	3	3	1	16	16	1	1	1	1	1	1	4	7	2010	6	51	2601	1	1	1	1	1	1	1	0	4
1			1	1946	64	5	16	1	5	1	0	1	1	1	8	1	1	2	2	3	2	3	3	2	3	1	10	10	1	3	3	1	1	2	2	6	2010	6	74	5476	1	1	1	1	1	1	1	1	4
1			1	1958	52	3	13	3	0	0	4	2	8	4	3	2	1	2	2	3	3	3	1	8	1	0		99	2		9	1	4	1	3	6	2010	6	62	3844	0	1	1	1	0	0	1	1	3
1			2	1982	28	6	19	3	1	0	7	2	2	2	3	2	2	2	3	2	2	3	2	3	3	1	14	14	2		9	1	1	1	3	4	2010	6	38	1444	1	1	0	0	1	0	1	0	3
1			2	1969	41	6	19	2	3	6	6	3	9	3	3	3	3	2	2	3	4	3	3	2	2	1	9	9	1	3	3	1	1	1	4	6	2010	6	51	2601	1	1	1			1	1	0	2
1			2	1951	59	4	9	4	0	3	0	1	1	1	2	2	1	2	2	3	3	3	1	3	1	0		99	1	2	2	1	1	1	3	4	2010	6	69	4761	1	1	1	1		1	1	0	4
1			2	1970	40	6	19	2	2	5	7	1	1	1	2	2	2	2	2	2	4	3	2	2	2	1	16	16	2		9	1	1	1	3	5	2010	6	50	2500	1	1	1	1		0	1	0	4
1			2	1981	29	6	18	4	0	0	1	1	1	1	2	2	2	2	3	3	3	3	2	3	2	1	11	11	2		9	2	1	1	4	6	2010	6	39	1521	1	1	0	0	1	0	0	0	4
1			2	1964	46	6	18	2	0	3	6	1	1	1	3	2	2	2	3	3	4	4	2	3	3	1	20	20	1	2	2	1	1	1	4	6	2010	6	56	3136	1	1	0	1	1	1	1	0	4
1			2	1956	54	4	14	3	7	7	7	1	8	1	3	1	2	3	3	2	2	3	8	2	9	1	3	3	2		9	1	1	1	3	4	2010	6	64	4096	1	1	1	1		0	1	0	4
1			2	1955	55	4	13	4	4	1	0	1	1	2	8	2	1	9	2	2	3	3	2	4	1	1	2	2	2		9	2	1	1	4	5	2010	6	65	4225	1	1	1	1	0	0	0	0	4
1			2	1972	38	4	16	3	4	0	7	1	1	2	3	2	2	2	2	3	3	4	1	3	3	1	9	9	2		9	1	4	1	3	5	2010	6	48	2304	0	1	0	0	1	0	1	0	4
1			2	1968	42	5	16	2	6	4	3	1	2	2	1	2	2	3	2	3	2	3	2	3	1	1	10	10	2		9	1	1	1	4	5	2010	6	52	2704	1	1	1	0	1	0	1	0	4
1			2	1957	53	4	12	3	0	0	0	1	2	2	8	1	1	2	2	3	2	2	8	8	2	3	5	5	2		9	2	1	1	9	4	2010	6	63	3969	1	1		0		0	0	0	4
1			1	1981	29	6	19	1	3	0	7	2	3	2	2	3	3	2	3	4	8	4	3	2	3	1	13	13	2		9	2	1	1	3	4	2010	6	39	1521	1	1	0	0	1	0	0	1	3
1			1	1980	30	6	19	2	2	0	7	3	2	2	2	2	2	8	2	4	4	4	2	3	2	1	13	13	2		9	1	1	1	3	4	2010	6	40	1600	1	1	1	0	0	0	1	1	2
1			1	1974	36	6	18	2	0	2	4	2	2	1	3	2	2	2	2	2	2	3	2	2	2	1	13	13	1	2	2	2	1	1	5	6	2010	6	46	2116	1	1	1	0	0	1	0	1	3
1			1	1981	29	6	19	2	1	0	7	2	2	2	2	2	2	2	2	2	3	4	2	3	3	1	10	10	2		9	1	1	1	4	5	2010	6	39	1521	1	1	1	1	0	0	1	1	3
1			1	1976	34	6	19	3	0	0	7	3	3	3	2	2	3	2	3	3	4	4	2	3	2	4	14	14	2		9	1	1	1	4	4	2010	6	44	1936	1	1	1	0	0	0	1	1	2
1			1	1983	27	6	20	3	4	0	7	1	2	2	2	1	2	2	3	3	3	4	2	2	4	1	12	12	2		9	1	1	1	3	3	2010	6	37	1369	1	1	1	1	1	0	1	1	4
1			1	1963	47	5	15	1	1	0	7	1	2	2	2	2	1	1	3	3	3	3	1	3	1	1	12	12	1	2	2	1	9	1	4	6	2010	6	57	3249	0	1	1	0	0	1	1	1	4
1			1	1965	45	5	14	1	3	0	5	1	2	2	2	2	2	2	2	1	3	2	4	2	3	1	8	8	1	1	1	1	3	1	4	6	2010	6	55	3025	0	1	1	1	1	1	1	1	4
1			1	1955	55	3	12	3	1	0	7	1	2	2	2	2	1	2	2	3	2	3	3	3	2	1	1	1	1	1	1	2	1	1	2	3	2010	6	65	4225	1	1	1	0	1	1	0	1	4
1			1	1972	38	6	22	2	5	7	6	1	3	2	3	2	2	2	3	3	4	3	2	3	2	1	16	16	2		9	1	1	1	4	5	2010	6	48	2304	1	1	1	1	0	0	1	1	4
1			2	1976	34	5	16	2	2	0	7	2	2	1	2	3	2	2	2	4	3	2	2	3	3	1	8	8	2		9	2	1	1	3	4	2010	6	44	1936	1	1	1	0	1	0	0	0	3
1			2	1980	30	6	19	2	1	4	7	1	2	2	1	1	1	2	3	4	3	3	2	1	3	1	17	17	1	2	2	1	4	1	4	5	2010	6	40	1600	0	1	1	0	1	1	1	0	4
1			1	1979	31	4	15	2	4	0	7	2	3	2	1	2	2	2	3	3	4	2	8	3	3	1	6	6	2		9	2	4	1	2	5	2010	6	41	1681	0	1	0	0	0	0	0	1	3
1			1	1980	30	3	12	4	3	0	5	2	3	2	2	3	2	3	2	2	3	2	2	3	3	1	4	4	2		9	2	4	1	3	4	2010	6	40	1600	0	1	0	0	0	0	0	1	3
1			1	1946	64	2	7	3	6	7	0	1	2	1	2	2	1	2	2	2	3	4	2	2	3	0		99	2		9	2	1	2	2	5	2010	6	74	5476	1	1	0		1	0	0	1	4
1			1	1984	26	5	16	2	4	0	7	1	2	1	2	2	2	2	3	4	3	3	1	3	1	1	10	10	2		9	2	4	1	3	5	2010	6	36	1296	0	1	1	0	1	0	0	1	4
1			1	1964	46	4	15	3	0	7	7	2	3	2	2	2	1	2	2	3	2	3	2	2	3	1	5	5	2		9	1	4	1	3	5	2010	6	56	3136	0	1	1	0	1	0	1	1	3
1			1	1985	25	5	16	3	3	7	7	1	1	1	3	1	1	2	2	3	3	3	1	2	1	1	10	10	2		9	1	2	1	2	5	2010	6	35	1225	0	1	1	0	1	0	1	1	4
1			1	1963	47	3	12	2	2	0	0	2	2	2	2	2	2	2	3	3	3	3	2	3	2	3	7	7	2		9	2	4	1	2	3	2010	6	57	3249	0	1	1	0	1	0	0	1	3
1			1	1985	25	5	16	1	2	2	0	2	1	2	1	2	2	2	2	3	3	3	2	3	3	1	13	13	2		9	2	2	1	2	3	2010	6	35	1225	0	1	0	1	1	0	0	1	3
1			1	1983	27	6	19	3	0	0	7	2	2	2	1	2	2	2	4	4	4	4	2	3	2	1	13	13	2		9	2	1	1	3	3	2010	6	37	1369	1	1	0	0	1	0	0	1	3
1			1	1978	32	5	16	3	5	0	5	2	2	2	3	2	2	8	2	3	2	3	3	3	3	1	13	13	2		9	1	4	1	3	3	2010	6	42	1764	0	1	1	1	1	0	1	1	3
1			1	1982	28	5	16	3	3	0	7	2	2	2	4	2	3	8	2	3	2	3	3	3	3	1	10	10	2		9	2	4	1	3	3	2010	6	38	1444	0	1	0	0	1	0	0	1	3
1			1	1972	38	3	12	1	7	0	7	1	1	1	1	3	2	2	3	3	2	3	2	3	1	1	6	6	2		9	2	4	1	3	3	2010	6	48	2304	0	1	1	0	0	0	0	1	4
1			1	1976	34	6	19	3	0	0	7	1	2	1	2	2	2	2	2	3	3	4	2	3	2	1	19	19	2		9	2	4	1	3	5	2010	6	44	1936	0	1	0	0	1	0	0	1	4
1			1	1963	47	4	15	2	7	0	0	1	1	1	1	1	3	2	4	3	3	4	1	2	2	3	1	1	2		9	2	1	1	3	3	2010	6	57	3249	1	1	0	0	1	0	0	1	4
1			2	1985	25	5	16	4	3	0	7	1	2	2	2	2	4	1	4	3	3	2	2	2	2	1	10	10	2		9	2	1	1	2	1	2010	6	35	1225	1	1	0	0	1	0	0	0	4
1			2	1959	51	4	15	3	7	0	0	2	2	2	1	1	2	1	3	3	3	4	1	2	3	1	3	3	1	1	1	9	1	1	3	4	2010	6	61	3721	1	1	1	1	1	1		0	3
1			2	1961	49	3	12	3	7	0	0	1	1	1	1	1	2	2	3	3	3	4	2	3	3	1	6	6	2		9	2	4	1	2	1	2010	6	59	3481	0	1	0	0	1	0	0	0	4
1			2	1982	28	5	16	3	3	0	5	2	2	2	3	2	2	8	2	3	2	2	3	3	3	1	13	13	2		9	1	4	1	3	3	2010	6	38	1444	0	1	1	1	1	0	1	0	3
1			2	1953	57	3	12	3	4	0	0	1	1	1	4	2	1	2	2	3	2	3	2	2	3	0		99	2		9	2	4	2	3	3	2010	6	67	4489	0	1	1	1	0	0	0	0	4
1			2	1980	30	5	16	3	3	0	5	2	2	2	4	2	2	8	2	3	2	3	3	3	3	1	13	13	2		9	1	4	1	3	4	2010	6	40	1600	0	1	1	1	1	0	1	0	3
1			2	1986	24	5	16	4	0	0	3	1	2	2	2	2	2	2	3	3	3	3	2	3	3	1	13	13	2		9	2	2	1	2	4	2010	6	34	1156	0	1	0	0	1	0	0	0	4
1			2	1983	27	5	16	4	0	0	0	2	2	2	3	3	2	2	3	3	3	4	2	3	3	1	10	10	2		9	1	1	1	1	3	2010	6	37	1369	1	1	1	0	1	0	1	0	3
1			2	1980	30	5	16	2	0	0	7	1	1	1	4	2	2	2	2	2	3	2	3	2	3	1	12	12	2		9	1	2	1	2	5	2010	6	40	1600	0	1	0	0	1	0	1	0	4
1			2	1985	25	5	16	8	3	3	1	1	2	1	3	2	2	2	3	2	2	2	3	2	3	1	10	10	2		9	2	4	2	2	5	2010	6	35	1225	0	1	1	0	1	0	0	0	4
1			2	1988	22	4	15	3	2	0	7	2	2	2	1	2	1	2	2	4	2	3	1	2	2	1	9	9	2		9	1	2	1	2	5	2010	6	32	1024	0	1	1	0	1	0	1	0	3
1			2	1978	32	4	14	4	4	0	7	1	3	2	1	3	1	2	3	4	2	4	1	1	3	1	2	2	2		9	2	4	1	2	4	2010	6	42	1764	0	1	0	0	1	0	0	0	4
1			2	1967	43	3	11	3	4	0	2	2	3	3	1	2	2	3	4	4	3	2	2	3	3	0		99	2		9	2	1	1	2	5	2010	6	53	2809	1	1	0	0	1	0	0	0	3
1			2	1981	29	4	15	3	1	0	6	2	2	1	2	2	2	2	2	2	2	1	2	2	3	1	8	8	2		9	2	4	1	3	3	2010	6	39	1521	0	1	1	0	1	0	0	0	3
1			2	1980	30	5	16	4	8	0	6	2	3	2	1	2	2	8	3	3	4	2	2	3	2	1	9	9	2		9	1	2	1	2	3	2010	6	40	1600	0	1	0	0	1	0	1	0	3
1			2	1984	26	5	16	3	2	0	8	1	1	1	3	3	2	1	1	3	1	2	2	1	2	1	12	12	2		9	2	1	1	3	3	2010	6	36	1296	1	1	0	0	0	0	0	0	4
1			2	1953	57	2	8	3	3	4	0	2	1	1	1	3	3	1	2	3	4	4	2	2	3	3	3	3	2		9	2	4	2	2	4	2010	6	67	4489	0	1	0	0	0	0	0	0	3
1			2	1951	59	3	11	3	0	4	2	1	1	1	2	3	4	8	2	3	3	3	2	3	2	3	2	2	2		9	2	1	2	2	5	2010	6	69	4761	1	1	0	0	0	0	0	0	4
1			2	1988	22	5	16	5	1	0	7	2	2	2	2	2	2	2	2	4	4	4	2	3	2	1	16	16	2		9	1	2	2	1	3	2010	6	32	1024	0	1	1	0	1	0	1	0	3
1			2	1963	47	4	15	3	0	0	0	2	2	2	2	2	2	3	2	2	4	4	8	8	2	1	3	3	2		9	2	4	1	3	10	2010	6	57	3249	0	1	0	0	0	0	0	0	3
1			2	1988	22	5	16	3	0	0	3	1	1	1	3	2	2	2	3	4	4	2	3	2	2	1	10	10	2		9	2	2	2	8	2	2010	6	32	1024	0	1	1	0	1	0	0	0	4
1			2	1962	48	3	12	3	8	8	2	1	1	1	2	2	2	8	2	2	2	3	3	3	3	1	5	5	2		9	2	1	1	4	6	2010	6	58	3364	1	1	1	1	1	0	0	0	4
1			2	1983	27	5	16	3	8	8	4	1	2	1	1	2	2	2	2	3	2	3	3	2	3	1	10	10	2		9	2	1	1	4	6	2010	6	37	1369	1	1	1	0	1	0	0	0	4
1			2	1978	32	4	15	3	8	8	5	1	1	1	2	1	2	2	3	3	2	3	3	2	3	1	9	9	2		9	2	2	1	4	6	2010	6	42	1764	0	1	1	0	1	0	0	0	4
1			2	1975	35	3	12	3	8	8	5	1	1	1	2	1	2	8	2	3	3	2	3	3	3	1	7	7	2		9	2	1	1	4	6	2010	6	45	2025	1	1	1	1	1	0	0	0	4
1			2	1988	22	5	15	4	0	0	7	2	1	2	3	4	2	2	1	1	1	2	3	3	2	1	15	15	1	1	1	1	2	2	9	2	2010	6	32	1024	0	1	1	1	1	1	1	0	3
1			2	1988	22	5	15	4	1	0	5	2	2	1	1	2	1	2	2	3	2	2	3	2	1	1	15	15	2		9	2	2	2	1	3	2010	6	32	1024	0	1	1	0	1	0	0	0	3
1			1	1988	22	5	15	3	0	0	7	2	2	2	3	3	3	1	3	4	4	4	2	3	1	1	10	10	1	1	1	1	2	2	1	3	2010	6	32	1024	0	1	0	0	1	1	1	1	3
1			1	1988	22	5	16	3	8	8	7	1	1	1	1	2	2	2	3	3	3	3	3	3	3	1	10	10	2		9	2	2	2	1	5	2010	6	32	1024	0	1	1	0	1	0	0	1	4
1			1	1980	30	5	16	3	8	8	3	1	1	1	2	2	2	2	3	3	2	3	3	2	3	1	9	9	2		9	2	1	1	4	6	2010	6	40	1600	1	1	1	0	1	0	0	1	4
1			1	1972	38	3	12	3	8	8	3	1	1	1	1	1	2	8	2	3	2	3	3	2	3	1	5	5	2		9	2	1	1	4	6	2010	6	48	2304	1	1	1			0	0	1	4
1			1	1982	28	4	15	4	8	8	7	1	2	1	1	2	3	2	3	3	2	2	3	2	3	1	9	9	2		9	2	1	1	4	5	2010	6	38	1444	1	1	1	1	1	0	0	1	4
1			1	1973	37	4	15	3	8	8	3	2	2	2	2	1	2	2	2	3	2	3	3	2	3	1	9	9	2		9	2	1	1	4	6	2010	6	47	2209	1	1	1	0	1	0	0	1	3
1			1	1962	48	4	15	4	2	0	0	3	3	2	2	3	3	1	3	3	3	3	2	3	2	1	3	3	2		9	2	4	1	8	2	2010	6	58	3364	0	1	0	0	1	0	0	1	2
1			1	1989	21	5	15	2	0	0	5	2	2	2	1	1	3	2	2	3	4	4	2	2	1	1	10	10	2		9	2	2	2	1	4	2010	6	31	961	0	1	0	0	1	0	0	1	3
1			2	1954	56	3	11	2	7	3	0	1	1	2	3	2	2	2	3	3	3	3	3	3	2	3	2	2	1	2	2	2	1	1	2	3	2010	6	66	4356	1	1	1	1	1	1	0	0	4
1			1	1944	66	4	15	1	7	7	7	1	2	1	4	2	2	2	2	3	2	3	2	3	3	1	1	1	1	2	2	1	4	2	2	3	2010	6	76	5776	0	1	1	0	1	1	1	1	4
1			1	1970	40	6	17	2	5	0	3	2	3	2	3	2	2	2	3	4	4	3	2	3	2	1	11	11	2		9	1	1	1	3	5	2010	6	50	2500	1	1	0	0	1	0	1	1	3
1			1	1989	21	5	16	3	0	0	6	2	2	2	1	2	3	1	2	3	2	3	2	3	2	1	10	10	2		9	1	2	2	1	4	2010	6	31	961	0	1	1	0	1	0	1	1	3
1			1	1975	35	3	12	5	2	0	0	2	2	2	2	3	3	2	3	3	3	3	1	3	2	0		99	2		9	2	4	1	2	1	2010	6	45	2025	0	1	0	0	0	0	0	1	3
1			1	1982	28	5	16	3	2	0	5	1	2	1	2	3	4	8	2	4	4	4	2	1	3	1	10	10	2		9	2	2	1	2	3	2010	6	38	1444	0	1	0	0	1	0	0	1	4
1			1	1989	21	3	12	2	1	0	7	2	2	2	2	2	2	2	2	3	2	3	2	3	2	1	6	6	2		9	1	4	1	2	1	2010	6	31	961	0	1	0	0	1	0	1	1	3
1			1	1985	25	5	16	2	5	5	5	2	2	2	3	2	2	9	2	2	3	3	3	2	3	1	10	10	2		9	2	2	1	2	3	2010	6	35	1225	0	1	1	0	1	0	0	1	3
1			2	1986	24	5	16	2	5	5	5	1	1	2	3	2	2	9	2	3	3	3	3	2	3	1	10	10	2		9	2	2	1	2	5	2010	6	34	1156	0	1	1	0	0	0	0	0	4
1			1	1984	26	6	18	2	5	0	7	2	2	2	3	2	2	2	3	3	3	3	3	2	3	1	12	12	2		9	2	1	1	3	5	2010	6	36	1296	1	1	0	0	0	0	0	1	3
1			1	1960	50	6	21	2	7	5	5	2	2	1	3	2	2	2	2	2	3	2	3	2	3	1	5	5	1	3	3	1	1	1	5	4	2010	6	60	3600	1	1	1	1	0	1	1	1	3
1			1	1985	25	5	16	2	2	0	7	1	2	2	3	2	2	9	3	3	3	3	3	2	2	1	10	10	1	3	3	1	9	1	4	6	2010	6	35	1225	0	1	1	0	0	1	1	1	4
1			1	1945	65	5	16	1	4	1	0	1	1	1	3	2	2	8	3	3	3	3	3	2	2	2	3	3	2		9	2	1	2	6	5	2010	6	75	5625	1	1	0	0	1	0	0	1	4
1			2	1983	27	6	18	2	7	0	7	3	3	3	3	2	2	2	2	2	4	4	4	2	4	1	12	12	1	3	3	1	4	1	5	5	2010	6	37	1369	0	1	1	0	0	1	1	0	2
1			2	1983	27	6	18	2	5	0	7	2	2	2	3	2	2	2	2	3	3	3	3	2	1	1	12	12	2		9	2	1	1	4	5	2010	6	37	1369	1	1	0	0	0	0	0	0	3
1			2	1986	24	5	16	2	0	0	7	1	2	1	3	2	2	2	3	3	3	3	3	2	3	1	10	10	1	1	1	1	1	1	3	4	2010	6	34	1156	1	1	1	1	0	1	1	0	4
1			2	1982	28	6	19	3	5	9	7	1	2	2	3	2	2	8	3	3	3	3	3	2	3	1	10	10	2		9	2	1	1	2	4	2010	6	38	1444	1	1	1	0	0	0	0	0	4
1			1	1980	30	5	16	2	1	3	1	2	2	2	3	2	2	2	2	2	2	3	8	2	3	1	8	8	2		9	1	4	2	3	7	2010	6	40	1600	0	1	1	1	1	0	1	1	3
1			1	1985	25	4	14	3	2	0	7	1	2	1	1	2	3	2	3	4	2	4	1	3	2	1	1	1	2		9	1	2	1	9	4	2010	6	35	1225	0	1	1	0	1	0	1	1	4
1			2	1980	30	2	7	2	3	7	2	1	2	2	2	2	2	2	2	3	2	3	3	2	3	1	5	5	2		9	1	1	2	3	5	2010	6	40	1600	1	1	1	1	1	0	1	0	4
1			2	1988	22	5	15	2	2	2	7	2	1	1	1	1	2	1	3	3	3	4	2	3	2	1	15	15	2		9	2	2	2	1	5	2010	6	32	1024	0	1	1	1	1	0	0	0	3
1			2	1988	22	5	16	2	9	9	2	2	2	2	3	2	2	1	2	4	4	3	2	3	3	1	11	11	2		9	1	4	2	1	5	2010	6	32	1024	0	1	1	0	1	0	1	0	3
1			2	1989	21	5	16	2	9	9	7	2	2	2	3	2	2	1	2	4	4	3	2	3	3	1	11	11	2		9	1	4	2	1	5	2010	6	31	961	0	1	1	0	1	0	1	0	3
1			1	1986	24	5	16	3	0	0	5	2	2	1	8	2	2	2	2	3	4	3	3	2	3	1	10	10	2		9	1	4	2	9	5	2010	6	34	1156	0	1	1	1	1	0	1	1	3
1			1	1943	67	2	7	2	5	7	9	4	4	3	2	3	3	1	3	4	4	4	1	4	1	0		99	2		9	2	4	2	2	3	2010	6	77	5929	0	1	1	1	1	0	0	1	1
1			1	1979	31	6	21	2	3	0	7	2	1	9	1	2	2	2	3	3	3	3	2	2	2	1	10	10	1	2	2	2	4	1	5	7	2010	6	41	1681	0	1	0	1	0	1	0	1	3
1			1	1978	32	5	16	2	7	5	7	1	1	2	2	2	2	2	2	3	2	3	3	2	2	1	2	2	2		9	9	1	2	3	6	2010	6	42	1764	1	1	1	0	1	0		1	4
1			1	1991	19	5	13	4	0	1	0	1	8	1	3	1	1	1	1	1	2	1	2	2	3	1	11	11	1	2	2	1	2	2	2	6	2010	6	29	841	0	1	1	1	1	1	1	1	4
1			2	1988	22	5	15	3	0	0	3	1	2	2	2	2	3	1	3	3	3	3	2	3	3	1	12	12	2		9	2	2	2	1	7	2010	6	32	1024	0	1	1	0	1	0	0	0	4
1			2	1946	64	4	16	2	1	3	1	2	2	2	3	2	2	2	2	2	2	3	8	2	3	1	8	8	2		9	1	4	2	3	5	2010	6	74	5476	0	1	1	0	1	0	1	0	3
1			1	1985	25	3	12	3	0	0	7	2	2	1	3	3	2	8	3	3	2	3	3	3	3	1	5	5	2		9	2	4	1	2	2	2010	6	35	1225	0	1	1	0	0	0	0	1	3
1			2	1950	60	3	12	2	7	7	5	1	1	2	2	2	2	2	2	3	2	3	3	2	2	1	3	3	2		9	9	1	2	3	6	2010	6	70	4900	1	1	0	0	1	0		0	4
1			2	1944	66	4	14	2	3	7	2	1	2	2	2	2	2	2	2	3	2	3	3	2	3	1	5	5	2		9	1	1	2	3	5	2010	6	76	5776	1	1	0	1	1	0	1	0	4
1			2	1972	38	3	14	3	0	0	7	1	2	1	3	8	2	2	2	3	1	3	3	3	3	0		99	2		9	1	4	2	1	4	2010	6	48	2304	0	1	0	1	0	0	1	0	4
1			2	1971	39	3	12	1	4	0	3	1	1	1	2	3	2	1	3	2	2	2	1	1	3	1	1	1	2		9	2	4	1	9	6	2010	6	49	2401	0	1	1	1	1	0	0	0	4
1			1	1970	40	5	16	3	0	0	7	1	1	1	2	1	1	9	2	2	2	4	1	4	9	1	10	10	1	2	2	2	4	1	2	4	2010	6	50	2500	0	1	0	0	0	1	0	1	4
1			1	1973	37	6	19	3	1	0	7	1	1	1	1	1	2	2	2	4	4	2	2	4	4	1	16	16	2		9	1	4	1	5	5	2010	6	47	2209	0	1	0	0	1	0	1	1	4
1			1	1975	35	6	21	3	1	0	7	1	1	1	1	1	2	2	3	3	4	2	3	3	3	1	15	15	1	1	1	2	1	1	4	5	2010	6	45	2025	1	1	0	0	0	1	0	1	4
1			2	1979	31	5	16	2	7	2	6	2	2	1	3	2	2	2	2	2	4	2	3	2	3	1	17	17	2		9	1	1	1	4	4	2010	6	41	1681	1	1	0	1	0	0	1	0	3
1			1	1975	35	4	15	3	0	0	7	1	2	1	8	2	2	2	3	2	3	3	2	2	2	1	9	9	2		9	1	1	1	4	3	2010	6	45	2025	1	1	0	0	0	0	1	1	4
1			2	1974	36	6	21	2	3	0	7	2	9	1	9	2	2	2	3	3	3	3	2	2	2	1	21	21	1	3	3	1	1	1	4	6	2010	6	46	2116	1	1	1		1	1	1	0	3
1			1	1960	50	4	13	3	6	0	2	2	2	2	2	3	2	2	3	3	3	2	2	3	2	1	3	3	2		9	1	4	2	1	3	2010	6	60	3600	0	1	0	0	0	0	1	1	3
1			1	1975	35	6	20	1	0	0	7	1	1	1	1	1	2	2	3	2	3	3	3	3	3	1	15	15	1	1	1	1	3	1	1	5	2010	6	45	2025	0	1	0	0	1	1	1	1	4
1			1	1950	60	2	9	3	7	1	0	1	2	1	3	2	2	2	2	2	3	2	2	3	3	0		99	2		9	2	1	2	2	5	2010	6	70	4900	1	1	0	1	0	0	0	1	4
1			1	1970	40	5	16	2	0	0	7	1	9	1	9	1	2	2	3	4	3	4	2	2	2	1	10	10	1	2	2	2	4	1	5	7	2010	6	50	2500	0	1	1	0	1	1	0	1	4
1			1	1977	33	5	16	3	7	0	7	1	8	8	8	8	2	2	2	3	4	4	1	2	2	1	10	10	1	3	3	2	4	1	9	6	2010	6	43	1849	0	1	1	0	0	1	0	1	4
1			1	1977	33	6	21	3	0	0	7	9	9	1	2	9	3	1	4	4	4	4	4	9	1	1	15	15	1	3	3	1	4	2	1	1	2010	6	43	1849	0	1	0	1	0	1	1	1
1			1	1970	40	3	12	3	5	5	0	3	2	2	2	2	3	8	3	2	2	3	2	3	2	1	6	6	2		9	2	4	1	2	3	2010	6	50	2500	0	1	1	1	1	0	0	1	2
1			1	1983	27	3	12	3	0	0	7	1	2	1	8	1	2	1	3	4	3	3	1	2	2	1	6	6	2		9	2	4	2	1	2	2010	6	37	1369	0	1	0	1	1	0	0	1	4
1			1	1980	30	5	16	2	9	9	5	2	2	2	2	2	2	2	3	3	3	3	2	2	2	1	10	10	2		9	1	2	1	4	5	2010	6	40	1600	0	1	0	0	0	0	1	1	3
1			1	1975	35	5	15	2	1	7	7	1	1	1	2	1	1	2	2	2	3	3	3	3	3	1	10	10	2		9	1	4	1	4	5	2010	6	45	2025	0	1	1	0	1	0	1	1	4
1			1	1968	42	1	5	2	7	0	0	1	1	1	2	2	3	3	2	2	4	3	2	4	3	1	2	2	2		9	1	4	1	2	3	2010	6	52	2704	0	1	1	0	1	0	1	1	4
1			1	1983	27	5	16	2	2	0	7	1	2	1	2	9	2	9	2	9	9	9	9	3	3	1	10	10	2		9	1	4	1	2	4	2010	6	37	1369	0	1	1	0	1	0	1	1	4
1			2	1973	37	6	21	2	3	0	5	1	2	2	3	2	2	2	2	2	3	2	3	3	3	1	15	15	2		9	1	1	1	4	5	2010	6	47	2209	1	1	1	0	1	0	1	0	4
1			2	1978	32	6	20	3	2	1	5	1	8	1	2	2	2	2	2	3	3	2	8	3	3	1	12	12	1	1	1	2	4	2	4	2	2010	6	42	1764	0	1	0	0	1	1	0	0	4
1			2	1945	65	2	9	2	3	7	0	1	2	2	3	2	2	2	2	3	4	2	3	2	3	0		99	2		9	2	4	2	1	4	2010	6	75	5625	0	1	0	0	1	0	0	0	4
1			2	1985	25	5	16	3	7	1	0	1	1	1	4	1	2	2	2	3	3	1	3	3	3	1	10	10	2		9	2	4	2	3	2	2010	6	35	1225	0	1	0	0	1	0	0	0	4
1			2	1955	55	1	5	2	7	7	0	1	2	1	8	2	2	2	3	3	3	2	2	2	2	0		99	2		9	2	4	2	2	2	2010	6	65	4225	0	1	1	0	1	0	0	0	4
1			2	1942	68	2	9	3	7	7	0	1	1	1	3	1	1	2	2	3	3	2	1	2	2	0		99	2		9	1	1	2	3	4	2010	6	78	6084	1	1	0	0	1	0	1	0	4
1			2	1983	27	4	14	3	0	0	7	1	2	1	8	2	3	2	3	3	3	3	2	2	2	1	9	9	2		9	2	1	1	3	3	2010	6	37	1369	1	1	1	0	0	0	0	0	4
1			2	1967	43	4	15	3	0	1	0	2	3	2	2	3	3	3	2	4	3	4	2	3	3	1	9	9	2		9	1	4	1	2	1	2010	6	53	2809	0	1	0	0	1	0	1	0	3
1			2	1980	30	5	16	3	0	0	7	1	2	1	2	2	2	8	3	4	3	4	2	2	3	1	3	3	1	2	2	1	2	1	2	3	2010	6	40	1600	0	1	0	1	1	1	1	0	4
1			2	1972	38	1	6	4	1	1	0	2	2	2	2	3	3	9	2	3	3	3	9	8	3	0		99	2		9	9	4	1	1	1	2010	6	48	2304	0	1	0	0		0		0	3
1			2	1956	54	2	9	4	5	9	0	2	2	9	9	9	2	9	3	4	4	4	9	3	2	0		99	2		9	2	4	2	9	3	2010	6	64	4096	0	1			1	0	0	0	3
1			1	1960	50	2	9	4	0	0	0	3	3	3	2	3	3	1	3	3	2	3	2	3	3	0		99	2		9	2	4	2	1	1	2010	6	60	3600	0	1	1	1	0	0	0	1	2
1			1	1961	49	3	12	3	6	4	1	1	1	1	3	2	2	2	2	3	3	3	3	3	2	1	6	6	2		9	2	4	1	2	3	2010	6	59	3481	0	1	1	1	0	0	0	1	4
1			1	1958	52	3	12	1	8	7	7	1	3	2	1	2	3	2	3	3	3	3	1	3	2	1	5	5	2		9	1	4	1	2	1	2010	6	62	3844	0	1	0	1	1	0	1	1	4
1			1	1960	50	5	15	2	1	0	0	1	1	1	2	2	2	2	1	2	3	3	3	2	2	2	1	1	1	2	2	2	1	1	2	4	2010	6	60	3600	1	1	1	1	1	1	0	1	4
1			1	1960	50	5	16	2	3	0	5	1	1	1	3	1	1	2	1	2	2	2	3	2	3	1	10	10	2		9	1	1	1	3	6	2010	6	60	3600	1	1	1	0	1	0	1	1	4
1			2	1955	55	3	12	4	5	2	0	1	1	1	2	2	2	2	1	1	3	1	3	2	3	1	3	3	2		9	2	1	2	2	3	2010	6	65	4225	1	1	1	0	1	0	0	0	4
1			2	1991	19	3	10	3	7	0	2	1	2	2	3	3	3	2	3	2	3	2	2	2	3	1	6	6	1	1	1	1	2	1	1	5	2010	6	29	841	0	1	0	0	1	1	1	0	4
1			2	1987	23	5	16	3	3	0	7	3	2	3	1	3	2	2	3	3	3	3	2	3	2	1	12	12	2		9	2	2	2	9	4	2010	6	33	1089	0	1	1	0	0	0	0	0	2
1			1	1964	46	3	12	2	2	0	4	1	1	1	1	1	1	1	1	2	2	2	1	3	1	1	3	3	2		9	2	4	2	2	3	2010	6	56	3136	0	1	1	1	1	0	0	1	4
1			2	1988	22	5	15	2	2	0	6	1	2	2	3	2	2	2	2	3	2	2	2	3	3	1	10	10	2		9	1	1	1	2	5	2010	6	32	1024	1	1	1	0	1	0	1	0	4
1			1	1962	48	3	12	2	8	0	3	1	2	1	3	2	2	2	2	3	3	3	2	3	2	1	5	5	2		9	2	1	1	3	3	2010	6	58	3364	1	1	1	0	1	0	0	1	4
1			2	1966	44	6	18	2	3	0	7	1	1	1	1	2	2	2	2	2	3	2	2	2	2	1	13	13	1	3	3	1	1	1	4	7	2010	6	54	2916	1	1	1	0	0	1	1	0	4
1			2	1986	24	5	16	2	2	4	7	1	1	1	3	2	2	2	3	3	2	2	2	2	3	1	12	12	2		9	2	1	1	2	5	2010	6	34	1156	1	1	1	1	1	0	0	0	4
1			2	1983	27	5	16	3	0	1	4	2	3	2	2	2	3	2	2	2	3	2	2	3	3	1	10	10	2		9	1	4	1	3	6	2010	6	37	1369	0	1	1	1	1	0	1	0	3
1			2	1985	25	3	12	4	8	8	2	1	8	3	3	3	3	1	2	3	3	8	8	3	8	1	6	6	2		9	2	4	1	2	3	2010	6	35	1225	0	1	0	0	1	0	0	0	4
1			1	1958	52	2	9	3	7	0	0	1	2	1	1	2	3	1	4	3	2	3	1	3	3	0		99	2		9	2	4	1	2	1	2010	6	62	3844	0	1		0	1	0	0	1	4
1			1	1954	56	1	5	1	0	0	7	1	1	1	1	1	2	2	2	2	2	2	1	3	3	0		99	2		9	1	4	1	3	4	2010	6	66	4356	0	1	0	1	1	0	1	1	4
1			1	1958	52	5	16	2	0	0	3	2	2	3	2	3	1	3	3	3	4	3	1	3	2	1	4	4	2		9	1	1	1	1	4	2010	6	62	3844	1	1	1	1	1	0	1	1	3
1			1	1987	23	2	7	3	0	0	7	1	1	1	3	1	3	1	3	3	3	3	4	3	3	0		99	2		9	2	4	1	2	5	2010	6	33	1089	0	1	1	1	0	0	0	1	4
1			1	1963	47	5	15	2	2	0	5	3	3	2	3	3	2	2	2	3	3	3	2	3	2	1	4	4	1	3	3	2	1	1	4	5	2010	6	57	3249	1	1	1		0	1	0	1	2
1			1	1983	27	5	16	1	0	0	7	9	2	2	3	3	2	2	2	3	2	4	3	3	3	1	13	13	1	1	1	1	4	1	4	4	2010	6	37	1369	0	1	1	0	1	1	1	1
1			2	1964	46	4	15	2	3	0	0	1	2	1	3	1	2	2	2	2	2	2	2	2	1	2	4	4	1	1	1	1	1	1	2	5	2010	6	56	3136	1	1	1	0	1	1	1	0	4
1			1	1952	58	5	16	3	7	7	7	1	1	1	2	1	1	8	2	3	2	2	2	2	3	3	3	3	1	1	1	2	1	1	3	5	2010	6	68	4624	1	1			1	1	0	1	4
1			1	1988	22	3	12	3	1	0	7	1	2	1	2	2	1	2	3	3	1	3	3	1	3	1	6	6	2		9	2	4	1	2	5	2010	6	32	1024	0	1	1	1	1	0	0	1	4
1			1	1950	60	4	15	2	7	0	3	1	1	1	2	2	2	2	2	2	2	2	1	3	3	3	3	3	1	2	2	2	1	1	3	4	2010	6	70	4900	1	1	0	0	1	1	0	1	4
1			2	1990	20	5	13	2	2	0	0	1	1	1	2	2	2	3	2	3	3	3	1	3	2	1	9	9	2		9	2	2	2	1	3	2010	6	30	900	0	1	0	1	0	0	0	0	4
1			1	1967	43	6	18	2	3	1	2	1	1	1	1	2	2	2	2	2	2	3	2	3	2	1	10	10	1	2	2	1	1	1	5	6	2010	6	53	2809	1	1	1	0	0	1	1	1	4
1			2	1986	24	5	16	2	1	0	7	1	1	1	3	3	1	2	2	3	3	2	3	3	3	1	12	12	2		9	1	2	2	2	4	2010	6	34	1156	0	1	1	0	1	0	1	0	4
1			2	1967	43	4	15	2	3	0	2	8	3	2	2	2	8	8	3	3	4	4	2	3	2	1	12	12	2		9	2	4	1	3	2	2010	6	53	2809	0	1	0	0	1	0	0	0
1			2	1979	31	5	16	4	7	0	1	1	2	1	3	2	1	2	2	3	3	3	3	2	3	1	13	13	2		9	2	4	2	9	3	2010	6	41	1681	0	1	1	1	1	0	0	0	4
1			2	1944	66	4	13	2	7	7	0	1	1	1	3	2	2	2	2	9	2	2	2	2	4	1	1	1	2		9	2	3	1	1	3	2010	6	76	5776	0	1		1		0	0	0	4
1			1	1974	36	1	5	3	1	0	0	3	2	8	1	3	3	2	3	2	2	2	4	3	4	0		99	2		9	2	4	1	2	1	2010	6	46	2116	0	1	0	1	1	0	0	1	2
1			1	1972	38	6	15	1	0	0	7	4	1	4	1	4	3	1	2	2	4	3	1	3	1	1	10	10	1	3	3	1	4	1	3	1	2010	6	48	2304	0	1	1	1	0	1	1	1	1
1			1	1969	41	4	15	2	2	0	7	1	3	2	2	2	3	2	3	3	3	3	2	2	2	1	6	6	2		9	2	1	1	2	5	2010	6	51	2601	1	1	1	1	1	0	0	1	4
1			1	1984	26	5	16	1	0	0	7	1	2	2	3	2	2	2	2	3	2	3	3	2	3	1	13	13	1	2	2	1	2	1	4	5	2010	6	36	1296	0	1	0	1	1	1	1	1	4
1			2	1970	40	5	16	2	2	7	7	3	3	1	1	2	1	3	3	2	4	4	2	3	1	1	10	10	1	1	1	1	1	1	4	4	2010	6	50	2500	1	1	0	0	1	1	1	0	2
1			2	1983	27	2	12	3	2	0	0	1	1	3	2	2	2	1	3	2	1	2	1	3	3	1	4	4	2		9	1	2	1	1	4	2010	6	37	1369	0	1	1	0	1	0	1	0	4
1			1	1951	59	3	12	5	0	0	0	3	3	3	1	2	2	2	2	2	2	2	2	3	2	9	9	9	2		9	2	1	1	3	5	2010	6	69	4761	1	1	1			0	0	1	2
1			2	1981	29	5	16	2	2	0	7	2	2	2	1	2	2	2	3	3	3	3	2	3	2	1	12	12	2		9	1	4	1	4	4	2010	6	39	1521	0	1	1	1	1	0	1	0	3
1			1	1960	50	5	16	2	4	8	6	1	3	2	1	4	2	2	3	3	4	4	2	3	3	1	10	10	2		9	1	1	2	9	6	2010	6	60	3600	1	1	1	0	1	0	1	1	4
1			1	1978	32	3	10	2	3	1	4	2	2	2	2	2	3	2	2	3	3	3	2	3	2	0		99	2		9	2	4	1	1	3	2010	6	42	1764	0	1	0	0	1	0	0	1	3
1			1	1973	37	3	12	1	1	3	3	2	2	2	2	2	2	1	2	2	3	4	3	2	2	1	7	7	2		9	2	2	1	5	6	2010	6	47	2209	0	1	1	1	1	0	0	1	3
1			2	1966	44	3	10	3	2	9	0	1	1	1	1	1	1	2	3	3	3	3	1	3	2	1	5	5	2		9	1	4	2	9	3	2010	6	54	2916	0	1	0	0	1	0	1	0	4
1			1	1976	34	4	15	3	2	9	5	2	2	2	2	2	2	2	2	3	3	4	1	3	2	1	8	8	2		9	2	1	1	2	3	2010	6	44	1936	1	1	0	0	1	0	0	1	3
1			1	1984	26	5	16	2	5	5	5	2	2	2	3	2	2	1	3	4	3	4	8	8	8	1	6	6	2		9	2	2	1	2	3	2010	6	36	1296	0	1	0	0	1	0	0	1	3
1			1	1986	24	3	12	4	2	0	0	2	2	2	2	2	2	1	3	3	3	3	2	3	2	1	6	6	2		9	2	2	1	3	2	2010	6	34	1156	0	1	1	1	1	0	0	1	3
1			1	1966	44	3	12	3	4	5	0	2	2	2	2	3	2	2	3	4	3	3	2	3	2	1	6	6	2		9	2	4	1	2	4	2010	6	54	2916	0	1	0	1		0	0	1	3
1			2	1988	22	5	16	2	1	0	2	1	2	1	2	2	1	2	2	3	3	3	2	3	2	1	10	10	2		9	2	2	1	2	3	2010	6	32	1024	0	1	0	0	1	0	0	0	4
1			2	1952	58	2	9	3	3	0	0	1	1	1	2	2	2	2	2	3	3	2	2	2	2	0		99	2		9	2	4	1	2	3	2010	6	68	4624	0	1	1	1	1	0	0	0	4
1			2	1955	55	4	15	2	7	5	2	2	2	2	3	2	2	2	3	2	2	2	2	3	3	0		99	2		9	2	1	1	1	1	2010	6	65	4225	1	1	0	0	1	0	0	0	3
1			2	1965	45	4	14	3	2	0	5	2	2	2	2	2	2	1	3	4	3	4	2	2	3	1	3	3	2		9	1	1	1	2	4	2010	6	55	3025	1	1	0	0	1	0	1	0	3
1			2	1950	60	4	15	2	4	0	5	2	2	1	2	2	2	1	2	2	2	2	2	2	2	3	3	3	2		9	2	1	2	2	6	2010	6	70	4900	1	1	0	0	1	0	0	0	3
1			2	1963	47	3	12	3	7	9	9	1	1	2	2	2	2	3	3	3	3	3	2	2	2	1	3	3	2		9	2	1	2	2	3	2010	6	57	3249	1	1	0	0	0	0	0	0	4
1			1	1981	29	5	18	1	3	0	5	1	3	2	3	2	3	2	2	2	4	2	1	4	1	1	6	6	2		9	1	1	1	3	5	2010	6	39	1521	1	1	0	0	0	0	1	1	4
1			2	1954	56	2	9	1	7	7	2	1	2	1	2	1	2	2	2	2	2	2	1	2	2	1	1	1	2		9	2	4	2	2	3	2010	6	66	4356	0	1	1	0	1	0	0	0	4
1			1	1952	58	3	12	3	7	1	0	2	2	2	2	3	2	2	3	3	3	3	2	3	2	0		99	2		9	2	1	2	2	3	2010	6	68	4624	1	1	0	0	1	0	0	1	3
1			2	1983	27	5	15	3	5	0	5	2	2	2	2	2	1	2	3	3	3	3	2	2	3	1	10	10	1	2	2	2	2	1	4	4	2010	6	37	1369	0	1	1	1		1	0	0	3
1			1	1962	48	3	12	1	1	0	0	2	3	2	1	1	3	1	3	2	3	2	2	3	3	1	4	4	2		9	2	4	1	2	1	2010	6	58	3364	0	1	1	1	1	0	0	1	3
1			2	1962	48	4	13	3	7	0	4	3	2	2	1	4	3	1	4	4	3	3	2	3	2	1	10	10	2		9	2	4	2	2	1	2010	6	58	3364	0	1	0	0	1	0	0	0	2
1			2	1940	70	3	11	2	7	0	0	1	1	1	1	2	1	2	2	2	2	2	2	1	2	0		99	2		9	2	4	2	2	5	2010	6	80	6400	0	1	0	0	0	0	0	0	4
1			2	1947	63	2	8	2	7	1	0	1	1	1	3	2	2	2	2	2	2	2	1	3	3	1	1	1	2		9	2	4	2	2	5	2010	6	73	5329	0	1	0	0	1	0	0	0	4
1			2	1942	68	2	9	1	8	0	0	2	1	1	8	2	2	2	2	2	2	2	2	3	3	1	1	1	2		9	2	1	2	2	5	2010	6	78	6084	1	1	0	0	1	0	0	0	3
1			2	1967	43	3	12	3	7	8	0	1	1	1	2	1	2	2	3	3	4	3	1	3	2	1	5	5	2		9	2	4	1	2	1	2010	6	53	2809	0	1	1	1	0	0	0	0	4
1			2	1961	49	2	8	3	3	2	0	1	1	1	2	2	1	2	2	2	2	2	1	2	3	1	2	2	2		9	2	4	1	2	5	2010	6	59	3481	0	1	0	0	1	0	0	0	4
1			1	1987	23	3	12	2	2	3	0	2	2	2	2	2	2	2	2	2	2	2	2	2	2	6	1	1	2		9	1	4	1	2	5	2010	6	33	1089	0	1	1	0	0	0	1	1	3
1			2	1966	44	5	16	4	5	0	1	2	1	1	3	2	2	2	2	3	3	3	2	3	3	2	6	6	2		9	2	4	1	2	3	2010	6	54	2916	0	1	1	0	0	0	0	0	3
1			2	1980	30	2	9	4	0	0	0	1	1	1	3	1	1	2	2	2	2	2	3	2	3	1	3	3	2		9	2	4	1	2	4	2010	6	40	1600	0	1	1	1	0	0	0	0	4
1			1	1960	50	3	13	3	0	5	0	1	1	1	2	1	2	2	2	1	4	2	2	2	2	0		99	1	1	1	2	3	2	1	1	2010	6	60	3600	0	1		0		1	0	1	4
1			2	1963	47	5	16	4	5	0	2	1	2	2	2	2	2	2	2	2	3	2	2	2	3	0		99	1	1	1	2	1	1	3	4	2010	6	57	3249	1	1	1	1	1	1	0	0	4
1			2	1981	29	6	18	3	2	4	7	1	1	1	3	2	2	2	2	1	3	2	3	2	4	1	14	14	2		9	1	4	1	2	6	2010	6	39	1521	0	1	1	1	1	0	1	0	4
1			2	1968	42	5	16	4	0	1	0	1	1	1	3	1	1	2	1	3	3	3	2	2	3	1	12	12	2		9	1	4	1	3	5	2010	6	52	2704	0	1	0	0	0	0	1	0	4
1			2	1981	29	3	12	4	0	0	0	2	2	2	3	2	2	2	2	2	2	2	3	2	3	1	6	6	2		9	1	4	1	2	4	2010	6	39	1521	0	1	1	1	0	0	1	0	3
1			1	1961	49	4	15	2	3	0	0	1	3	9	1	1	3	8	2	2	2	2	2	2	1	1	6	6	2		9	1	4	1	3	3	2010	6	59	3481	0	1	1	1	0	0	1	1	4
1			1	1958	52	3	13	4	3	0	0	1	1	1	2	3	3	2	3	2	3	3	3	3	3	1	5	5	2		9	2	4	2	1	1	2010	6	62	3844	0	1	0	0	1	0	0	1	4
1			1	1948	62	5	15	1	7	0	0	1	1	1	1	2	1	3	2	2	3	2	1	2	2	2	8	8	2		9	1	1	2	2	6	2010	6	72	5184	1	1	0	0	1	0	1	1	4
1			1	1990	20	5	14	3	7	0	7	1	2	1	1	2	3	2	2	2	3	3	2	3	2	1	10	10	1	2	2	1	4	2	9	7	2010	6	30	900	0	1	0	0	1	1	1	1	4
1			2	1952	58	6	20	2	7	0	0	2	2	2	2	1	2	2	1	1	2	1	3	2	3	1	8	8	2		9	1	1	1	4	6	2010	6	68	4624	1	1	1	0	1	0	1	0	3
1			1	1960	50	5	15	2	7	0	0	1	1	1	1	2	2	2	2	2	3	2	2	2	3	0		99	2		9	2	1	1	2	5	2010	6	60	3600	1	1	0	0	1	0	0	1	4
1			1	1991	19	2	9	3	2	0	1	2	3	1	4	3	2	2	3	3	2	2	2	2	4	0		99	2		9	1	4	1	2	2	2010	6	29	841	0	1	1	0	0	0	1	1	3
1			1	1988	22	3	12	3	3	7	0	1	2	3	4	2	2	2	4	3	2	3	3	4	4	1	3	3	2		9	2	2	1	1	3	2010	6	32	1024	0	1	1	1	1	0	0	1	4
1			1	1982	28	2	9	4	2	0	5	1	3	2	1	3	2	2	2	3	2	4	1	3	3	1	2	2	2		9	2	2	1	2	3	2010	6	38	1444	0	1	0	0	1	0	0	1	4
1			1	1988	22	3	12	1	7	0	0	1	1	1	2	2	2	2	2	3	3	4	1	1	1	1	6	6	2		9	1	2	1	3	4	2010	6	32	1024	0	1	0	0	1	0	1	1	4
1			1	1985	25	3	12	1	0	0	7	1	1	1	1	1	3	1	4	4	4	4	1	4	2	1	3	3	2		9	1	2	1	4	2	2010	6	35	1225	0	1	0	0	0	0	1	1	4
1			1	1985	25	4	14	3	0	0	5	2	2	1	2	2	1	2	2	2	2	2	1	3	2	0		99	2		9	1	4	1	3	8	2010	6	35	1225	0	1	0	1	1	0	1	1	3
1			1	1957	53	4	13	2	1	1	0	2	2	2	3	2	2	2	2	3	2	2	2	2	2	2	1	1	2		9	2	1	1	1	3	2010	6	63	3969	1	1	1	1	1	0	0	1	3
1			2	1952	58	2	9	2	7	5	0	1	1	1	3	9	9	9	3	3	2	2	3	2	3	3	2	2	2		9	2	1	1	2	3	2010	6	68	4624	1	1	1	1	1	0	0	0	4
1			1	1952	58	4	12	3	4	6	0	1	1	1	3	2	3	2	2	2	2	3	2	2	2	3		99	2		9	2	1	2	1	5	2010	6	68	4624	1	1	1	1	1	0	0	1	4
1			2	1949	61	3	11	2	3	7	0	1	2	1	2	2	2	2	1	3	2	1	3	1	2	3	4	4	2		9	2	1	2	2	6	2010	6	71	5041	1	1	1	1	0	0	0	0	4
1			2	1988	22	5	16	1	2	0	7	1	3	2	2	3	2	1	3	3	2	3	2	3	1	1	13	13	2		9	1	2	2	1	5	2010	6	32	1024	0	1	1	0	0	0	1	0	4
1			2	1955	55	3	12	1	7	0	3	1	1	1	4	1	1	2	1	2	2	1	1	2	1	1	6	6	1	1	1	2	1	1	2	6	2010	6	65	4225	1	1	1	1	1	1	0	0	4
1			2	1985	25	2	9	1	4	7	0	1	1	1	2	2	2	2	2	2	3	3	2	2	2	1	2	2	2		9	2	4	1	2	6	2010	6	35	1225	0	1	0	0	1	0	0	0	4
1			1	1962	48	3	12	2	7	0	1	2	3	2	2	1	1	2	2	3	3	4	1	2	2	1	2	2	1	1	1	2	4	1	4	3	2010	6	58	3364	0	1	0	0	1	1	0	1	3
1			1	1949	61	3	19	2	4	0	0	1	3	1	2	3	2	2	2	3	2	3	4	2	3	3	3	3	2		9	1	4	2	2	5	2010	6	71	5041	0	1	1	1	1	0	1	1	4
1			2	1960	50	3	11	3	4	2	2	1	1	1	2	2	2	2	2	2	2	2	2	2	2	3	2	2	2		9	2	4	1	2	1	2010	6	60	3600	0	1	1	1	1	0	0	0	4
1			2	1980	30	5	16	3	7	6	9	1	2	2	2	2	2	2	2	3	3	3	2	3	2	3	3	3	2		9	2	4	1	3	4	2010	6	40	1600	0	1	0	1	0	0	0	0	4
1			1	1955	55	2	9	3	7	0	0	2	2	2	3	2	2	2	2	2	3	2	3	2	3	0		99	2		9	1	9	1	2	4	2010	6	65	4225	0	1	1	1	1	0	1	1	3
1			2	1945	65	2	9	2	5	7	0	2	2	2	2	2	2	2	2	2	3	3	2	2	3	0		99	2		9	2	4	2	2	5	2010	6	75	5625	0	1	1	0	0	0	0	0	3
1			1	1971	39	3	12	3	5	0	3	3	3	2	1	3	3	2	4	4	4	4	1	4	1	0		99	2		9	1	4	1	1	3	2010	6	49	2401	0	1	0	0	0	0	1	1	2
1			1	1945	65	2	9	1	7	0	0	2	3	3	3	2	1	2	2	2	4	2	2	2	3	1	3	3	2		9	2	4	2	3	3	2010	6	75	5625	0	1	1	0	1	0	0	1	3
1			2	1957	53	2	9	2	0	0	7	1	1	1	1	1	8	2	2	2	2	2	8	4	8	3	3	3	2		9	9	4	2	2	5	2010	6	63	3969	0	1	0	0	0	0		0	4
1			2	1958	52	3	12	4	7	0	0	2	2	2	2	3	3	1	2	2	2	3	2	3	2	5	1	1	2		9	2	1	2	2	3	2010	6	62	3844	1	1	1	1	0	0	0	0	3
1			1	1985	25	2	9	4	2	2	3	1	1	2	3	2	3	1	3	3	3	2	3	2	2	0		99	2		9	9	4	1	2	3	2010	6	35	1225	0	1	1	0	1	0		1	4
1			2	1950	60	2	9	3	3	2	0	2	2	2	2	3	3	1	2	2	2	2	2	2	2	0		99	2		9	2	4	2	2	4	2010	6	70	4900	0	1	0	0	1	0	0	0	3
1			1	1986	24	2	9	3	2	2	0	1	2	1	3	3	3	1	3	3	3	3	1	2	3	1	3	3	2		9	2	2	1	2	3	2010	6	34	1156	0	1	0	0	1	0	0	1	4
1			2	1956	54	2	9	2	0	7	0	1	1	2	3	1	1	2	1	2	2	2	2	2	4	0		99	1	3	3	1	4	2	3	4	2010	6	64	4096	0	1	1	1		1	1	0	4
1			2	1963	47	4	16	9	5	0	0	1	2	2	2	2	2	3	2	3	2	3	9	2	9	1	5	5	2		9	2	1	1	2	3	2010	6	57	3249	1	1	0	0	1	0	0	0	4
1			2	1952	58	2	9	3	7	0	7	1	1	1	2	1	1	2	2	2	2	2	1	2	9	1	3	3	2		9	2	4	2	1	4	2010	6	68	4624	0	1	1	1	1	0	0	0	4
1			2	1942	68	3	13	2	7	0	0	1	1	1	2	2	1	2	2	2	2	2	2	2	3	1	3	3	1	1	1	2	1	2	3	5	2010	6	78	6084	1	1	1		1	1	0	0	4
1			2	1961	49	3	12	3	7	0	7	1	1	1	2	1	1	2	2	2	2	2	1	2	3	1	5	5	1	2	2	1	1	2	1	4	2010	6	59	3481	1	1	1	1	1	1	1	0	4
1			2	1953	57	1	6	3	7	0	0	1	1	1	3	1	2	2	2	2	3	3	2	8	8	0		99	2		9	2	4	1	2	1	2010	6	67	4489	0	1	0	1		0	0	0	4
1			1	1985	25	3	12	3	3	0	0	2	2	1	3	1	3	1	3	3	3	3	2	3	3	1	6	6	2		9	1	4	1	3	5	2010	6	35	1225	0	1	0	0	0	0	1	1	3
1			1	1990	20	3	12	2	4	3	1	1	2	1	2	1	3	9	1	3	1	2	1	1	2	1	9	9	2		9	2	4	1	1	2	2010	6	30	900	0	1	1	0		0	0	1	4
1			1	1988	22	5	16	2	7	7	7	2	1	1	2	2	8	2	2	4	3	3	2	2	2	1	10	10	2		9	2	1	2	1	5	2010	6	32	1024	1	1	1	0	0	0	0	1	3
1			2	1965	45	3	11	4	7	8	0	1	1	1	1	2	2	2	4	4	2	4	1	2	3	1	3	3	2		9	2	4	1	2	2	2010	6	55	3025	0	1				0	0	0	4
1			2	1957	53	3	12	3	7	5	5	1	1	1	3	2	1	2	2	2	2	3	1	2	2	1	3	3	2		9	2	4	1	2	3	2010	6	63	3969	0	1	1		1	0	0	0	4
1			2	1989	21	5	16	2	0	1	7	3	3	3	2	3	2	1	3	3	3	3	1	3	1	4	2	2	2		9	1	2	2	1	6	2010	6	31	961	0	1	1	1	0	0	1	0	2
1			2	1945	65	2	9	3	2	4	0	1	1	1	3	1	1	2	1	2	1	1	3	2	3	0		99	2		9	2	2	2	1	2	2010	6	75	5625	0	1	1	1	1	0	0	0	4
1			2	1985	25	3	9	3	7	0	0	1	1	1	3	1	2	2	1	1	2	2	2	2	3	1	1	1	2		9	2	4	1	3	7	2010	6	35	1225	0	1	1	1	1	0	0	0	4
1			2	1956	54	3	12	3	1	7	0	1	1	1	2	1	2	2	2	2	3	3	2	3	2	0		99	2		9	2	4	1	3	5	2010	6	64	4096	0	1	0	0	1	0	0	0	4
1			1	1989	21	5	16	2	4	0	2	2	3	2	2	2	2	2	2	2	3	3	2	3	1	1	16	16	2		9	1	2	2	1	5	2010	6	31	961	0	1	0	0	1	0	1	1	3
1			2	1974	36	4	14	1	7	5	7	1	1	1	3	1	2	2	3	3	4	1	1	3	1	1	3	3	2		9	2	4	1	2	3	2010	6	46	2116	0	1	0	0	1	0	0	0	4
1			2	1980	30	4	14	4	3	0	0	2	3	2	1	2	2	2	2	3	2	2	2	2	2	1	7	7	2		9	2	4	1	3	4	2010	6	40	1600	0	1	1	1	0	0	0	0	3
1			2	1964	46	5	16	2	4	0	0	2	3	3	1	2	2	2	2	3	3	2	2	3	1	1	8	8	1	2	2	1	3	1	4	5	2010	6	56	3136	0	1	1	0	1	1	1	0	3
1			2	1985	25	5	16	3	5	0	5	2	3	2	1	2	3	1	3	2	3	2	2	3	3	1	10	10	2		9	2	4	1	4	6	2010	6	35	1225	0	1	1	0	1	0	0	0	3
1			1	1985	25	3	12	3	2	0	0	1	3	2	1	2	2	2	2	2	3	3	2	3	1	1	5	5	2		9	2	4	1	2	3	2010	6	35	1225	0	1	0	0	1	0	0	1	4
1			1	1964	46	3	12	1	5	0	0	2	3	2	2	3	3	2	2	3	3	3	2	2	1	1	5	5	2		9	2	4	1	3	4	2010	6	56	3136	0	1	1	0	1	0	0	1	3
1			1	1988	22	3	10	2	4	0	0	1	2	2	1	2	2	2	1	2	2	3	2	2	2	1	6	6	2		9	2	4	1	3	3	2010	6	32	1024	0	1	1	0	0	0	0	1	4
1			1	1982	28	5	16	2	3	0	7	2	2	2	2	2	3	1	3	3	4	3	2	4	2	1	16	16	1	1	1	1	1	1	4	5	2010	6	38	1444	1	1	1	0	0	1	1	1	3
1			2	1958	52	4	12	3	5	0	2	2	3	2	1	2	3	8	3	3	3	2	2	3	1	1	8	8	2		9	2	1	1	4	7	2010	6	62	3844	1	1	0	0	0	0	0	0	3
1			1	1968	42	3	12	2	7	0	0	1	3	2	2	2	2	2	2	2	2	3	3	2	1	1	6	6	1	1	1	2	4	2	2	5	2010	6	52	2704	0	1	1	1	1	1	0	1	4
1			1	1978	32	4	15	3	3	0	0	1	1	3	3	2	2	3	3	2	3	3	8	3	2	0		99	2		9	1	4	1	2	1	2010	6	42	1764	0	1	1	1	1	0	1	1	4
1			1	1983	27	5	17	2	4	0	2	2	2	3	1	3	1	2	4	3	2	3	2	3	1	1	10	10	2		9	1	1	1	2	3	2010	6	37	1369	1	1	1	0	1	0	1	1	3
1			1	1964	46	3	99	2	7	3	1	1	1	1	2	2	2	2	3	3	3	3	2	3	2	3	5	5	2		9	2	4	1	2	99	2010	6	56	3136	0	1	1	0	0	0	0	1	4
1			2	1962	48	4	99	2	7	1	0	1	1	1	2	2	3	1	2	3	3	3	3	3	2	3	6	6	2		9	1	4	1	1	1	2010	6	58	3364	0	1	1	0	1	0	1	0	4
1			2	1984	26	3	12	3	6	0	0	1	1	1	2	2	3	1	2	2	2	3	2	3	4	0		99	2		9	2	2	1	1	4	2010	6	36	1296	0	1	1	0	1	0	0	0	4
1			2	1960	50	3	11	1	6	9	2	2	2	1	2	2	2	2	2	3	3	2	2	2	1	1	5	5	2		9	1	1	1	2	3	2010	6	60	3600	1	1	0	0		0	1	0	3
1			2	1962	48	5	19	3	3	0	0	2	1	2	1	1	2	2	3	3	2	3	2	3	4	1	5	5	2		9	2	1	1	2	2	2010	6	58	3364	1	1	1	0	1	0	0	0	3
1			1	1954	56	2	9	2	4	2	1	1	1	1	3	1	1	2	2	2	2	2	1	1	4	0		99	2		9	2	4	1	2	4	2010	6	66	4356	0	1	1	1	1	0	0	1	4
1			2	1956	54	3	12	3	5	3	0	1	1	1	1	1	1	2	2	2	2	2	3	3	3	1	1	1	2		9	1	1	1	2	3	2010	6	64	4096	1	1	1	1	1	0	1	0	4
1			1	1952	58	2	9	3	2	0	2	2	1	2	1	2	3	1	3	4	4	3	2	3	2	0		99	2		9	2	1	2	2	3	2010	6	68	4624	1	1	0	0	1	0	0	1	3
1			1	1964	46	2	9	2	7	1	0	1	1	1	1	1	3	1	3	4	4	4	3	2	2	1	1	1	2		9	2	4	1	2	3	2010	6	56	3136	0	1	1	0	1	0	0	1	4
1			2	1958	52	3	12	1	5	7	0	1	1	1	1	1	1	2	3	3	3	3	1	2	2	0		99	2		9	2	1	1	1	5	2010	6	62	3844	1	1	1	1	1	0	0	0	4
1			2	1952	58	3	12	2	7	0	7	1	1	1	2	1	1	2	3	3	3	3	2	2	2	0		99	2		9	2	4	2	2	6	2010	6	68	4624	0	1	0	1	1	0	0	0	4
1			2	1963	47	3	15	4	4	0	0	2	2	2	1	1	1	2	2	2	2	3	2	3	2	1	3	3	2		9	1	4	1	3	4	2010	6	57	3249	0	1	1	0	0	0	1	0	3
1			1	1943	67	4	15	2	2	4	7	1	2	1	1	2	2	2	2	3	2	1	2	3	3	0		99	1	2	2	1	1	2	3	5	2010	6	77	5929	1	1	1	1	1	1	1	1	4
1			1	1970	40	3	12	4	0	0	7	1	2	1	2	2	3	3	4	4	4	4	1	2	2	1	7	7	2		9	1	4	1	2	4	2010	6	50	2500	0	1	1	1	1	0	1	1	4
1			1	1987	23	5	15	2	2	0	5	2	2	1	1	2	4	1	3	3	2	3	2	3	2	1	14	14	2		9	2	4	2	1	3	2010	6	33	1089	0	1	1	1	1	0	0	1	3
1			1	1964	46	2	9	5	2	0	0	2	2	1	1	3	3	1	4	4	3	4	1	3	3	1	3	3	2		9	2	4	1	2	2	2010	6	56	3136	0	1	0	0	1	0	0	1	3
1			1	1960	50	2	9	2	7	0	0	2	2	2	1	1	2	1	3	3	2	2	2	3	3	1	1	1	2		9	2	4	1	1	2	2010	6	60	3600	0	1	1	0	1	0	0	1	3
1			2	1989	21	5	16	2	0	0	7	1	1	1	3	2	2	2	2	2	2	3	2	3	3	1	10	10	2		9	1	2	2	2	8	2010	6	31	961	0	1	1	1	1	0	1	0	4
1			1	1989	21	5	15	1	3	4	7	1	1	1	1	1	3	2	3	3	2	3	2	3	2	1	9	9	1	1	1	2	2	2	1	5	2010	6	31	961	0	1	1	1	1	1	0	1	4
1			1	1988	22	2	9	2	1	0	2	2	3	1	2	2	3	1	2	3	3	3	1	3	3	1	1	1	2		9	1	4	1	2	7	2010	6	32	1024	0	1	1	1	0	0	1	1	3
1			1	1956	54	2	9	4	6	2	0	1	1	1	1	2	3	2	3	4	2	3	1	3	2	0		99	2		9	2	4	1	2	4	2010	6	64	4096	0	1	1	1	1	0	0	1	4
1			2	1953	57	2	9	3	3	7	0	2	2	2	2	2	2	2	2	3	4	3	2	2	3	3	1	1	2		9	2	1	1	2	4	2010	6	67	4489	1	1	1	1	1	0	0	0	3
1			2	1955	55	3	12	2	4	0	0	1	1	1	3	2	2	2	2	3	2	1	2	2	3	0		99	2		9	2	1	2	2	4	2010	6	65	4225	1	1	0	0	1	0	0	0	4
1			1	1967	43	2	9	1	4	0	0	2	2	1	2	2	2	2	3	3	2	2	3	2	3	1	3	3	2		9	2	4	2	1	5	2010	6	53	2809	0	1	0	1	1	0	0	1	3
1			1	1948	62	5	16	1	4	7	0	2	3	1	1	2	3	1	3	4	2	3	3	3	3	3	7	7	1	3	3	1	1	2	4	6	2010	6	72	5184	1	1	0	0	1	1	1	1	3
1			2	1965	45	3	12	4	0	0	0	2	2	1	1	3	1	2	2	3	4	2	1	3	1	1	3	3	2		9	2	1	1	2	2	2010	6	55	3025	1	1	0	0	1	0	0	0	3
1			1	1970	40	4	15	1	3	0	0	1	1	1	4	1	1	2	4	2	1	1	1	2	4	1	6	6	2		9	2	4	1	2	3	2010	6	50	2500	0	1	0	0	1	0	0	1	4
1			1	1988	22	2	9	1	7	0	5	1	2	1	3	3	3	2	2	3	3	1	1	2	3	1	9	9	2		9	1	2	2	9	5	2010	6	32	1024	0	1	1	1	1	0	1	1	4
1			2	1965	45	2	9	2	2	0	0	1	1	1	2	2	2	2	3	3	2	3	3	2	2	1	6	6	2		9	2	4	1	4	5	2010	6	55	3025	0	1	1	0	1	0	0	0	4
1			1	1957	53	5	16	3	6	0	3	3	2	3	3	2	2	2	4	4	2	3	3	2	3	1	30	30	1	1	1	1	4	1	4	5	2010	6	63	3969	0	1	1	0	0	1	1	1	2
1			2	1963	47	4	17	4	3	1	2	2	2	1	2	3	1	2	2	2	2	2	3	3	2	1	3	3	2		9	2	1	1	3	3	2010	6	57	3249	1	1	1	0	1	0	0	0	3
1			2	1975	35	6	20	1	0	0	7	2	2	1	1	1	2	2	2	3	4	3	2	3	3	1	14	14	1	3	3	1	4	1	5	6	2010	6	45	2025	0	1	1	0	0	1	1	0	3
1			2	1970	40	4	15	2	5	0	7	1	1	1	1	1	2	2	2	3	2	3	2	2	3	1	9	9	2		9	2	1	1	2	5	2010	6	50	2500	1	1	0	0	1	0	0	0	4
1			1	1990	20	2	9	3	1	0	0	2	2	2	2	2	3	2	2	4	2	3	2	3	3	1	2	2	2		9	1	4	1	8	3	2010	6	30	900	0	1	1	0	1	0	1	1	3
1			2	1947	63	3	10	2	7	0	0	1	9	1	1	1	2	2	2	3	4	3	1	3	1	3	3	3	2		9	2	4	2	2	4	2010	6	73	5329	0	1	0	0	0	0	0	0	4
1			2	1967	43	5	13	2	7	8	3	1	2	1	2	2	1	2	2	4	3	3	2	3	3	1	10	10	1	2	2	1	1	1	3	5	2010	6	53	2809	1	1	1	1		1	1	0	4
1			1	1961	49	5	16	2	3	0	7	2	2	1	8	2	3	8	2	2	1	2	1	8	2	0		99	1	2	2	1	4	1	2	5	2010	6	59	3481	0	1	1	0	1	1	1	1	3
1			1	1948	62	3	12	3	7	7	0	1	1	1	2	2	2	2	2	2	2	2	2	2	2	3	6	6	2		9	2	4	2	2	7	2010	6	72	5184	0	1	0	0	0	0	0	1	4
1			2	1979	31	5	18	3	2	0	1	1	2	1	3	1	2	2	2	2	3	3	1	4	4	1	10	10	2		9	1	2	1	9	4	2010	6	41	1681	0	1	0	0	1	0	1	0	4
1			1	1964	46	5	11	2	1	1	4	1	3	2	1	2	1	1	3	4	3	4	2	3	2	2	3	3	1	2	2	1	1	1	4	3	2010	6	56	3136	1	1	0	0	1	1	1	1	4
1			2	1971	39	2	9	3	2	0	0	1	2	1	3	1	1	3	2	2	3	2	1	3	3	1	3	3	2		9	1	4	2	1	5	2010	6	49	2401	0	1	1	1	0	0	1	0	4
1			2	1984	26	5	16	3	5	0	7	1	2	1	3	2	2	2	3	3	3	3	3	3	3	1	9	9	2		9	2	2	1	1	3	2010	6	36	1296	0	1	0	0	1	0	0	0	4
1			2	1959	51	5	13	2	5	0	0	2	2	1	2	2	2	2	3	4	2	4	2	3	3	1	2	2	2		9	2	1	1	2	2	2010	6	61	3721	1	1	1	1	1	0	0	0	3
1			1	1970	40	4	17	2	7	2	7	1	1	1	2	1	2	2	3	3	4	3	1	4	3	1	10	10	2		9	1	4	1	2	1	2010	6	50	2500	0	1	0	0	0	0	1	1	4
1			1	1985	25	4	16	3	2	0	3	2	3	1	3	2	3	2	2	3	3	2	2	2	3	1	8	8	2		9	2	2	1	2	5	2010	6	35	1225	0	1	1	1	1	0	0	1	3
1			1	1965	45	5	16	1	2	0	7	2	2	1	2	2	3	2	2	3	3	4	2	3	3	1	10	10	1	2	2	1	4	1	4	5	2010	6	55	3025	0	1	1	0	1	1	1	1	3
1			1	1982	28	4	15	4	5	0	3	1	2	2	2	2	2	2	3	3	3	3	2	4	3	1	9	9	2		9	2	1	1	3	4	2010	6	38	1444	1	1	1	0	1	0	0	1	4
1			2	1982	28	4	15	2	2	0	2	2	9	2	1	9	2	8	3	3	2	3	1	8	1	1	5	5	2		9	1	2	1	3	2	2010	6	38	1444	0	1	0	0	1	0	1	0	3
1			1	1977	33	2	9	3	7	0	8	3	3	2	1	2	2	1	3	4	3	3	1	3	1	0		99	2		9	2	4	1	2	2	2010	6	43	1849	0	1	0	0	1	0	0	1	2
1			2	1983	27	5	16	3	2	4	7	1	2	1	1	2	3	2	3	3	2	3	2	2	2	1	10	10	2		9	2	1	1	4	4	2010	6	37	1369	1	1	1	1	1	0	0	0	4
1			1	1973	37	5	16	2	1	4	7	2	2	2	3	2	3	3	2	2	3	3	3	3	3	1	10	10	2		9	1	4	1	5	3	2010	6	47	2209	0	1	1	0	1	0	1	1	3
1			1	1982	28	5	15	2	2	1	7	1	3	2	3	3	2	2	3	2	2	2	1	3	3	1	12	12	2		9	1	4	1	3	3	2010	6	38	1444	0	1	1	0	0	0	1	1	4
1			2	1955	55	3	12	3	7	0	0	1	1	1	1	2	3	2	3	3	3	3	1	3	8	1	3	3	2		9	2	1	1	2	5	2010	6	65	4225	1	1	0	0	1	0	0	0	4
1			1	1986	24	5	16	2	1	0	7	2	9	2	9	9	2	2	3	2	3	3	2	2	4	1	14	14	1	3	3	1	9	1	4	4	2010	6	34	1156	0	1	1	1	1	1	1	1	3
1			1	1989	21	5	15	3	2	0	1	2	2	1	3	1	2	1	2	2	2	2	3	3	3	1	10	10	2		9	2	4	2	8	1	2010	6	31	961	0	1	0	0	1	0	0	1	3
1			2	1989	21	5	16	2	0	0	5	1	2	1	1	3	3	2	2	4	2	2	2	2	2	1	15	15	2		9	2	2	2	9	5	2010	6	31	961	0	1	0	0	0	0	0	0	4
1			1	1980	30	6	19	2	3	0	7	2	2	2	1	2	2	2	2	3	3	2	3	2	3	1	13	13	2		9	1	1	1	3	4	2010	6	40	1600	1	1	1	0	1	0	1	1	3
1			1	1959	51	3	13	4	7	7	0	2	3	2	1	4	3	2	2	8	2	2	8	9	2	1	5	5	2		9	2	4	1	2	5	2010	6	61	3721	0	1	1			0	0	1	3
1			2	1972	38	4	15	3	5	3	0	1	2	1	2	2	2	2	2	2	3	3	1	3	3	1	9	9	2		9	2	4	1	3	4	2010	6	48	2304	0	1	1	0	1	0	0	0	4
1			1	1978	32	4	15	3	4	0	0	1	1	1	2	2	2	2	2	2	2	2	2	3	3	1	3	3	2		9	2	4	1	2	3	2010	6	42	1764	0	1	0	0	1	0	0	1	4
1			2	1963	47	3	12	2	3	0	7	1	1	1	2	2	2	2	1	4	2	3	2	2	2	1	10	10	2		9	2	4	1	3	5	2010	6	57	3249	0	1	0	0	1	0	0	0	4
1			2	1992	18	2	9	2	3	0	1	1	1	1	2	3	2	1	2	2	2	2	2	3	3	1	3	3	2		9	2	2	1	2	4	2010	6	28	784	0	1	1	1	0	0	0	0	4
1			1	1963	47	4	13	1	7	0	7	1	3	1	3	2	1	2	3	3	4	3	1	3	3	1	8	8	2		9	2	4	1	3	4	2010	6	57	3249	0	1	1	0	0	0	0	1	4
1			2	1959	51	5	14	2	7	0	5	2	3	1	2	3	2	2	2	3	4	2	2	3	3	1	10	10	2		9	2	1	2	9	3	2010	6	61	3721	1	1	1	0	1	0	0	0	3
1			2	1949	61	5	16	2	3	0	2	1	1	1	1	2	2	2	2	3	2	2	1	3	2	3	2	2	2		9	2	1	2	9	6	2010	6	71	5041	1	1	1	1	1	0	0	0	4
1			2	1949	61	3	10	3	3	7	0	1	2	1	2	1	1	2	4	4	2	4	1	2	3	0		99	2		9	1	1	2	2	3	2010	6	71	5041	1	1	0	0	1	0	1	0	4
1			2	1968	42	5	16	2	3	0	7	1	1	1	2	2	3	2	2	2	2	3	3	2	2	1	10	10	2		9	2	4	1	3	4	2010	6	52	2704	0	1	1	0	1	0	0	0	4
1			2	1942	68	5	16	1	3	0	0	1	2	1	2	1	1	2	2	2	2	2	2	2	3	1	4	4	1	1	1	1	3	2	3	4	2010	6	78	6084	0	1	1	1	1	1	1	0	4
1			2	1965	45	5	16	3	5	0	7	1	2	1	3	2	2	2	2	2	2	2	2	3	3	1	4	4	2		9	2	4	1	2	4	2010	6	55	3025	0	1	1	1	1	0	0	0	4
1			2	1989	21	4	14	1	0	0	7	2	2	2	2	2	2	2	2	3	3	3	3	2	3	1	9	9	2		9	2	4	2	1	5	2010	6	31	961	0	1	0	0	0	0	0	0	3
1			2	1945	65	3	10	1	0	0	0	1	1	1	4	1	1	2	3	3	4	3	2	3	3	3	3	3	2		9	2	4	2	1	1	2010	6	75	5625	0	1	0	0	1	0	0	0	4
1			1	1959	51	3	10	1	7	0	3	1	1	1	4	2	2	2	1	3	2	2	2	2	3	4	5	5	2		9	1	2	1	3	3	2010	6	61	3721	0	1	1	1		0	1	1	4
1			2	1990	20	4	15	3	7	7	7	1	2	1	8	8	3	2	8	4	1	2	2	3	3	2	6	6	2		9	9	2	2	2	2	2010	6	30	900	0	1	1	1	1	0		0	4
1			2	1981	29	5	15	3	5	1	6	2	3	2	3	2	2	2	2	3	4	4	2	4	3	1	8	8	2		9	1	4	1	3	4	2010	6	39	1521	0	1	1	1	0	0	1	0	3
1			2	1977	33	3	12	2	2	0	7	1	1	1	2	2	2	2	3	3	2	2	2	2	3	1	6	6	2		9	2	4	1	2	3	2010	6	43	1849	0	1	1	1	1	0	0	0	4
1			1	1972	38	6	19	1	0	0	7	1	2	1	1	1	1	2	3	3	4	4	1	3	1	1	10	10	1	3	3	1	4	1	5	5	2010	6	48	2304	0	1	1	0	1	1	1	1	4
1			1	1979	31	5	16	1	0	0	7	1	2	1	1	1	2	2	2	3	3	3	2	2	3	1	10	10	2		9	2	4	1	2	2	2010	6	41	1681	0	1	0	0	1	0	0	1	4
1			1	1968	42	3	12	2	7	3	7	1	1	1	2	1	2	2	2	2	2	2	3	2	4	1	5	5	2		9	2	1	1	2	4	2010	6	52	2704	1	1	1	0	1	0	0	1	4
1			2	1977	33	4	15	3	4	0	5	2	2	1	3	2	2	2	3	2	3	4	1	2	2	1	9	9	2		9	2	2	1	3	3	2010	6	43	1849	0	1	1	1	0	0	0	0	3
1			1	1962	48	3	12	2	7	0	7	1	2	2	2	2	2	2	3	2	3	3	2	3	4	1	3	3	2		9	1	4	1	9	5	2010	6	58	3364	0	1	0	0	1	0	1	1	4
1			2	1958	52	2	6	3	0	7	0	1	2	1	2	3	1	2	3	4	2	2	1	4	4	0		99	2		9	1	4	1	2	2	2010	6	62	3844	0	1	0	0	1	0	1	0	4
1			2	1958	52	2	9	4	0	6	0	1	1	1	2	1	4	2	3	3	3	4	1	4	1	0		99	2		9	2	4	2	1	1	2010	6	62	3844	0	1		0		0	0	0	4
1			1	1957	53	2	9	2	7	0	0	3	2	1	1	1	3	2	3	3	3	2	1	2	1	1	3	3	2		9	2	4	1	1	1	2010	6	63	3969	0	1	1	1	1	0	0	1	2
1			1	1980	30	5	16	1	0	3	7	1	1	1	1	1	1	1	3	3	3	4	1	2	1	1	12	12	2		9	1	2	1	4	3	2010	6	40	1600	0	1	1	0	1	0	1	1	4
1			2	1949	61	2	9	4	3	0	0	1	2	1	2	1	3	1	3	3	3	3	1	3	1	0		99	2		9	2	4	2	2	4	2010	6	71	5041	0	1	0	1	1	0	0	0	4
1			1	1974	36	4	16	1	0	5	7	2	2	1	1	1	1	2	3	4	3	3	1	3	2	1	10	10	2		9	2	1	1	2	2	2010	6	46	2116	1	1	1	0	1	0	0	1	3
1			2	1943	67	2	5	4	3	1	5	8	8	4	8	8	8	8	9	4	3	8	8	8	8	0		99	2		9	2	4	2	9	3	2010	6	77	5929	0	1				0	0	0
1			1	1956	54	3	10	2	6	2	0	2	3	2	2	9	2	2	2	3	4	4	3	2	3	0		99	2		9	2	4	1	3	3	2010	6	64	4096	0	1	0			0	0	1	3
1			1	1959	51	5	17	2	1	0	3	1	1	1	3	2	2	2	2	2	2	2	2	2	2	2	3	3	1	1	1	2	4	2	2	4	2010	6	61	3721	0	1	1	1	1	1	0	1	4
1			1	1966	44	3	12	4	2	0	0	1	1	1	8	2	1	2	2	2	2	2	1	2	3	1	3	3	2		9	2	4	2	2	1	2010	6	54	2916	0	1	1	0	1	0	0	1	4
1			2	1965	45	4	14	2	7	0	3	1	1	1	1	1	1	2	3	3	3	3	1	2	1	1	8	8	2		9	2	4	1	4	3	2010	6	55	3025	0	1	1	0	1	0	0	0	4
1			2	1946	64	4	15	3	7	0	0	1	1	1	3	1	1	2	1	1	1	1	2	2	3	3	6	6	2		9	2	4	2	3	5	2010	6	74	5476	0	1	1	1	1	0	0	0	4
1			2	1991	19	4	13	3	0	0	0	1	2	1	2	1	2	2	3	3	2	2	2	2	1	1	13	13	2		9	1	1	1	9	5	2010	6	29	841	1	1	0	0	1	0	1	0	4
1			1	1973	37	2	9	1	7	0	0	1	1	1	3	1	1	2	2	2	3	2	1	2	3	0		99	2		9	2	4	1	1	3	2010	6	47	2209	0	1	0	0	1	0	0	1	4
1			2	1953	57	2	9	3	7	7	0	1	1	1	1	1	3	1	2	3	3	4	1	2	1	0		99	2		9	2	4	2	1	1	2010	6	67	4489	0	1	0	0	1	0	0	0	4
1			1	1962	48	3	12	2	2	0	0	1	1	1	1	1	4	8	3	4	3	3	8	3	1	3	3	3	2		9	2	4	2	1	6	2010	6	58	3364	0	1	1	1	1	0	0	1	4
1			1	1957	53	4	12	2	7	1	0	1	1	1	8	2	3	2	2	3	3	3	8	2	3	0		99	1	1	1	2	1	2	3	6	2010	6	63	3969	1	1	1	0	1	1	0	1	4
1			1	1963	47	3	12	1	7	0	3	1	3	1	1	1	3	1	2	3	3	3	1	1	2	0		99	2		9	2	4	1	3	5	2010	6	57	3249	0	1	0	0	1	0	0	1	4
1			2	1943	67	2	9	2	6	7	0	1	1	1	2	1	2	2	2	3	3	4	1	2	1	0		99	2		9	2	4	2	8	5	2010	6	77	5929	0	1	0	0	1	0	0	0	4
1			2	1958	52	3	11	2	5	2	5	1	1	1	2	2	1	2	3	4	4	3	1	3	2	1	10	10	2		9	1	4	1	9	5	2010	6	62	3844	0	1	0	1	1	0	1	0	4
1			2	1949	61	3	12	3	2	0	0	1	1	1	2	1	1	2	2	3	2	2	2	1	3	1	3	3	2		9	2	4	2	3	5	2010	6	71	5041	0	1	1	1	0	0	0	0	4
1			2	1955	55	3	13	1	0	1	5	1	1	1	1	1	1	2	3	3	2	3	1	1	2	1	1	1	2		9	1	1	2	2	2	2010	6	65	4225	1	1	0	0	1	0	1	0	4
1			1	1956	54	4	15	2	0	0	7	3	1	3	1	3	3	2	3	3	4	3	2	4	4	2	4	4	1	2	2	1	4	1	1	1	2010	6	64	4096	0	1	1	0	1	1	1	1	2
1			2	1982	28	3	12	4	0	0	7	1	2	1	3	2	3	2	3	3	3	3	2	2	4	1	6	6	2		9	2	4	1	3	2	2010	6	38	1444	0	1	1	0	1	0	0	0	4
1			1	1958	52	3	12	3	7	0	2	1	1	1	1	1	1	2	2	2	2	3	8	8	1	0		99	2		9	2	4	2	2	6	2010	6	62	3844	0	1	1	1	1	0	0	1	4
1			1	1964	46	1	6	3	7	7	0	1	1	1	3	1	1	2	1	1	3	1	3	2	4	0		99	2		9	1	1	1	2	6	2010	6	56	3136	1	1	0	1	1	0	1	1	4
1			1	1981	29	5	16	2	1	0	7	3	2	3	1	2	3	1	2	2	4	4	2	4	3	1	10	10	2		9	1	4	1	4	4	2010	6	39	1521	0	1	1	0	1	0	1	1	2
1			1	1971	39	3	12	2	2	0	7	2	2	1	2	2	2	2	2	3	3	3	1	2	4	1	6	6	2		9	1	4	2	2	4	2010	6	49	2401	0	1	1	1	1	0	1	1	3
1			2	1945	65	3	12	2	7	0	0	1	1	1	2	1	2	2	1	3	3	2	3	1	3	3	3	3	2		9	2	4	2	2	4	2010	6	75	5625	0	1	0	1	1	0	0	0	4
1			1	1955	55	2	9	2	0	1	0	1	1	1	2	1	1	2	2	2	2	2	2	1	4	0		99	2		9	2	4	2	1	5	2010	6	65	4225	0	1	1	1	1	0	0	1	4
1			2	1964	46	4	16	2	7	7	7	1	1	1	1	2	2	1	2	4	2	3	2	2	3	3	2	2	2		9	2	4	1	9	5	2010	6	56	3136	0	1	1	0	1	0	0	0	4
1			2	1942	68	2	9	2	7	7	0	1	1	1	1	1	2	1	2	3	3	1	3	2	3	0		99	2		9	2	4	2	2	1	2010	6	78	6084	0	1	0	0	1	0	0	0	4
1			2	1988	22	5	15	3	0	0	4	1	2	1	2	1	2	2	3	3	4	4	3	2	3	1	12	12	2		9	2	2	2	8	5	2010	6	32	1024	0	1	1	1	1	0	0	0	4
1			2	1972	38	4	15	2	5	0	0	1	2	2	3	2	2	2	1	3	2	2	2	2	3	0		99	1	2	2	2	9	9	4	6	2010	6	48	2304	0	1	1	1	1	1	0	0	4
1			1	1966	44	2	9	2	1	0	0	2	3	1	1	3	2	1	3	3	3	3	1	3	3	0		99	2		9	2	4	2	1	1	2010	6	54	2916	0	1	0	0	1	0	0	1	3
1			1	1972	38	3	12	3	2	7	7	1	2	1	1	3	2	2	3	3	2	3	1	2	3	1	5	5	2		9	2	4	1	3	5	2010	6	48	2304	0	1	1	1	1	0	0	1	4
1			1	1991	19	5	13	1	4	3	7	1	2	2	1	1	2	2	3	4	4	4	1	4	2	1	12	12	2		9	2	2	2	9	5	2010	6	29	841	0	1	1	0	1	0	0	1	4
1			1	1990	20	5	13	1	3	0	7	2	2	1	2	2	3	2	3	4	4	4	3	3	2	1	9	9	1	2	2	1	2	2	9	6	2010	6	30	900	0	1	1	0	1	1	1	1	3
1			1	1986	24	5	16	3	1	0	7	1	2	1	1	1	2	2	3	3	3	2	2	8	9	1	10	10	2		9	1	2	1	4	5	2010	6	34	1156	0	1	1	0	0	0	1	1	4
1			1	1951	59	3	12	2	3	0	7	3	2	2	1	2	3	1	4	2	3	4	1	3	2	3	2	2	2		9	2	1	1	3	2	2010	6	69	4761	1	1	1	0	1	0	0	1	2
1			2	1988	22	5	16	3	4	0	7	3	3	1	2	3	3	1	2	3	1	3	2	3	3	1	10	10	2		9	1	2	1	1	5	2010	6	32	1024	0	1	1	1	1	0	1	0	2
1			2	1944	66	3	13	2	7	0	0	1	1	1	2	1	2	8	2	2	3	2	2	2	4	3	3	3	2		9	2	1	2	2	5	2010	6	76	5776	1	1	1	1	0	0	0	0	4
1			1	1942	68	2	9	4	2	0	0	1	2	2	1	1	2	2	2	2	2	2	1	2	3	0		99	2		9	2	1	2	2	3	2010	6	78	6084	1	1	1	0	1	0	0	1	4
1			1	1962	48	5	15	1	2	0	7	1	3	3	1	2	3	1	3	3	4	4	1	2	1	1	2	2	1	3	3	1	1	1	3	1	2010	6	58	3364	1	1	0	0	1	1	1	1	4
1			1	1942	68	3	12	1	7	7	0	1	1	1	1	1	1	9	3	4	2	2	1	1	1	0		99	2		9	2	1	2	3	5	2010	6	78	6084	1	1	1	1	1	0	0	1	4
1			1	1942	68	2	9	1	1	0	0	1	2	1	2	2	1	2	2	2	2	2	1	2	3	0		99	2		9	2	1	2	1	5	2010	6	78	6084	1	1	0	0	0	0	0	1	4
1			2	1976	34	3	12	3	1	0	0	1	1	1	1	2	1	2	2	2	2	2	1	3	3	1	3	3	2		9	2	4	1	1	3	2010	6	44	1936	0	1	0	0	1	0	0	0	4
1			1	1956	54	4	14	2	2	2	1	2	2	2	3	3	2	2	3	2	3	3	2	2	3	4	2	2	2		9	2	4	1	1	3	2010	6	64	4096	0	1	0	0	1	0	0	1	3
1			2	1958	52	3	10	2	0	0	0	1	2	1	3	2	1	2	2	3	2	3	1	2	1	1	2	2	2		9	1	4	2	2	6	2010	6	62	3844	0	1	1	0	1	0	1	0	4
1			2	1979	31	5	16	2	7	0	3	3	3	2	3	2	8	2	3	8	4	3	3	8	3	1	10	10	1	3	3	1	4	1	4	6	2010	6	41	1681	0	1	1	1	0	1	1	0	2
1			1	1950	60	3	12	3	3	0	0	1	2	2	2	2	2	2	2	2	3	3	2	3	3	0		99	2		9	2	4	9	9	4	2010	6	70	4900	0	1	1	0	1	0	0	1	4
1			1	1962	48	3	12	3	0	0	0	2	2	2	2	2	2	2	2	3	2	2	1	3	3	0		99	2		9	2	4	1	2	2	2010	6	58	3364	0	1	0	0	1	0	0	1	3
1			1	1949	61	3	12	3	7	0	0	1	2	2	2	1	2	3	2	2	3	3	1	3	3	3	3	3	2		9	2	4	2	2	3	2010	6	71	5041	0	1	1	1	0	0	0	1	4
1			1	1964	46	3	10	2	3	0	4	1	3	3	3	3	3	1	3	3	3	3	3	3	3	0		99	2		9	2	4	1	9	2	2010	6	56	3136	0	1	1	0	1	0	0	1	4
1			1	1981	29	5	16	3	3	0	6	1	1	2	2	2	2	1	2	4	2	3	2	2	1	1	10	10	1	3	3	1	4	1	9	6	2010	6	39	1521	0	1	0	0	1	1	1	1	4
1			1	1979	31	3	12	3	1	0	7	1	2	2	1	2	2	1	3	4	3	4	2	3	3	1	6	6	2		9	2	4	1	9	4	2010	6	41	1681	0	1	1	0	1	0	0	1	4
1			1	1949	61	3	12	2	7	0	0	2	2	1	3	2	2	2	3	8	2	4	1	3	3	2	2	2	2		9	2	4	2	2	3	2010	6	71	5041	0	1	1	0	1	0	0	1	3
1			1	1982	28	4	15	2	5	0	7	1	2	1	1	2	3	1	2	2	2	2	2	2	2	1	2	2	2		9	1	4	1	3	8	2010	6	38	1444	0	1	1	1	1	0	1	1	4
1			2	1980	30	4	15	3	3	0	7	1	2	1	2	2	2	2	2	2	2	2	3	2	3	0		99	2		9	2	4	1	2	6	2010	6	40	1600	0	1	1	1	1	0	0	0	4
1			1	1971	39	3	12	3	7	3	7	1	2	2	2	1	3	2	2	2	3	2	2	8	3	1	3	3	2		9	2	4	1	2	3	2010	6	49	2401	0	1	0	0	1	0	0	1	4
1			2	1974	36	5	16	4	5	0	7	2	2	3	1	3	3	8	2	2	3	2	2	3	2	1	6	6	2		9	2	1	1	3	4	2010	6	46	2116	1	1	1	0	1	0	0	0	3
1			2	1981	29	3	12	3	3	8	8	1	2	1	1	3	3	3	3	2	3	3	2	3	3	1	3	3	2		9	1	2	1	2	6	2010	6	39	1521	0	1	1	1	1	0	1	0	4
1			1	1967	43	3	12	3	7	0	0	1	9	1	1	1	2	1	2	2	3	4	4	2	2	1	6	6	1	1	1	1	4	1	4	3	2010	6	53	2809	0	1	1	1	0	1	1	1	4
1			1	1968	42	3	12	4	2	0	0	2	2	3	2	2	2	2	2	2	2	2	2	2	3	1	6	6	2		9	1	4	2	3	5	2010	6	52	2704	0	1	1	1	0	0	1	1	3
1			1	1968	42	4	12	2	7	0	7	1	2	1	2	2	2	2	2	2	3	3	1	2	2	1	10	10	2		9	1	1	1	3	6	2010	6	52	2704	1	1	1	1	0	0	1	1	4
1			1	1942	68	4	16	2	7	0	0	1	1	1	3	2	1	2	2	3	3	2	2	2	3	1	4	4	1	2	2	1	1	2	2	5	2010	6	78	6084	1	1		1	0	1	1	1	4
1			1	1976	34	6	19	1	9	9	7	1	1	1	2	2	2	2	3	2	3	4	3	2	3	1	15	15	2		9	1	4	1	4	3	2010	6	44	1936	0	1	1	0	1	0	1	1	4
1			1	1973	37	5	16	2	1	1	5	2	2	3	1	1	1	2	1	1	2	3	1	4	1	1	7	7	2		9	2	4	1	3	5	2010	6	47	2209	0	1	0	0	1	0	0	1	3
1			1	1968	42	3	12	4	7	7	1	3	2	3	1	3	4	8	1	2	2	3	1	3	4	1	5	5	2		9	1	4	1	2	1	2010	6	52	2704	0	1	1	1	1	0	1	1	2
1			1	1977	33	4	12	2	2	0	7	1	2	1	2	2	2	2	3	3	3	3	1	1	3	1	6	6	2		9	1	4	1	4	6	2010	6	43	1849	0	1				0	1	1	4
1			2	1979	31	5	16	3	6	0	5	1	1	1	3	1	1	2	2	3	3	3	3	3	3	1	10	10	2		9	2	4	1	3	5	2010	6	41	1681	0	1	1	0	1	0	0	0	4
1			1	1976	34	5	16	3	7	0	7	3	2	2	2	3	3	2	3	3	4	4	1	4	1	1	16	16	2		9	1	4	1	2	3	2010	6	44	1936	0	1	1	1	0	0	1	1	2
1			2	1945	65	3	13	2	1	0	0	3	1	2	2	2	2	1	2	2	2	2	2	2	2	3	3	3	2		9	2	4	2	2	6	2010	6	75	5625	0	1	1	1	1	0	0	0	2
1			2	1962	48	5	16	2	1	0	4	1	1	1	1	1	1	2	2	2	2	2	2	2	3	1	1	1	2		9	2	4	1	1	3	2010	6	58	3364	0	1	1	0	0	0	0	0	4
1			1	1954	56	2	9	3	5	0	0	2	2	2	2	2	2	2	2	3	3	3	1	2	2	0		99	2		9	2	1	2	2	3	2010	6	66	4356	1	1	1	1	0	0	0	1	3
1			1	1978	32	5	16	2	0	2	7	1	3	2	2	2	3	2	3	3	2	4	2	3	3	1	12	12	9	9	9	1	1	1	4	4	2010	6	42	1764	1	1	0	0	0		1	1	4
1			1	1987	23	5	16	3	1	0	7	2	3	2	2	2	2	2	2	2	3	2	2	2	3	1	13	13	2		9	1	2	2	9	5	2010	6	33	1089	0	1	1	0		0	1	1	3
1			2	1986	24	4	14	3	0	0	7	1	2	2	1	1	2	1	3	4	3	2	2	2	2	1	10	10	2		9	2	2	1	2	5	2010	6	34	1156	0	1	1	0	1	0	0	0	4
1			2	1975	35	3	12	3	7	0	7	2	2	2	2	2	2	2	2	2	2	2	2	2	2	1	3	3	2		9	9	4	2	2	4	2010	6	45	2025	0	1	1	0	1	0		0	3
1			2	1979	31	5	16	3	1	0	2	1	1	1	4	1	1	2	2	2	2	2	2	2	2	1	10	10	2		9	1	4	1	3	5	2010	6	41	1681	0	1	1	1	1	0	1	0	4
1			1	1988	22	3	12	2	3	2	7	2	2	2	1	2	2	1	2	3	2	2	2	3	1	1	9	9	2		9	2	2	1	2	3	2010	6	32	1024	0	1	1	0	1	0	0	1	3
1			1	1968	42	3	12	1	0	0	5	1	1	1	3	2	2	2	2	2	3	4	1	3	3	1	6	6	2		9	2	4	1	2	2	2010	6	52	2704	0	1	1	0	1	0	0	1	4
1			1	1941	69	5	16	3	7	7	0	1	1	1	4	2	1	2	2	2	1	1	4	2	3	1	8	8	2		9	2	9	2	2	4	2010	6	79	6241	0	1	0	1	1	0	0	1	4
1			2	1970	40	3	12	3	0	4	0	1	1	1	1	1	1	2	3	3	3	3	2	3	3	1	6	6	2		9	1	4	2	2	3	2010	6	50	2500	0	1	1	1	1	0	1	0	4
1			2	1954	56	2	9	1	2	0	7	1	2	1	2	2	2	2	2	2	2	2	2	2	4	1	14	14	2		9	2	1	2	2	5	2010	6	66	4356	1	1	1	1	1	0	0	0	4
1			2	1951	59	2	9	2	0	7	0	1	1	1	1	2	1	2	3	3	2	3	1	1	2	0		99	2		9	1	1	2	2	4	2010	6	69	4761	1	1	0	0	1	0	1	0	4
1			2	1955	55	2	9	3	1	0	0	2	2	1	1	2	2	2	3	3	2	3	1	2	2	0		99	2		9	2	4	2	2	2	2010	6	65	4225	0	1		1	1	0	0	0	3
1			2	1958	52	2	9	5	1	4	0	3	2	2	2	2	3	3	3	3	2	3	2	8	3	0		99	2		9	2	4	2	2	5	2010	6	62	3844	0	1	1	1	1	0	0	0	2
1			2	1949	61	4	14	2	7	0	7	1	2	1	2	2	2	2	2	2	2	2	1	2	3	3	3	3	1	9	9	2	1	2	2	6	2010	6	71	5041	1	1	1	1		1	0	0	4
1			1	1990	20	4	14	3	2	0	7	2	3	2	2	4	3	2	3	3	4	4	2	3	2	1	6	6	2		9	2	4	1	1	5	2010	6	30	900	0	1	0	0	0	0	0	1	3
1			1	1981	29	3	12	2	5	5	6	1	1	1	3	2	2	2	2	2	3	2	3	2	3	1	10	10	9	9	9	1	1	1	3	5	2010	6	39	1521	1	1	0	1	0		1	1	4
1			2	1948	62	2	9	4	0	0	0	1	1	1	3	3	1	2	2	3	2	3	3	2	3	0		99	2		9	2	4	2	2	4	2010	6	72	5184	0	1	0	0	0	0	0	0	4
1			1	1968	42	4	13	2	5	0	5	2	2	2	2	2	2	2	2	2	3	2	2	2	2	3	6	6	2		9	2	2	1	2	4	2010	6	52	2704	0	1	1	1	1	0	0	1	3
1			2	1962	48	3	12	2	4	0	5	1	1	2	3	2	2	2	2	3	3	2	2	2	3	3	3	3	1	1	1	2	4	1	3	4	2010	6	58	3364	0	1	1	1	1	1	0	0	4
1			1	1946	64	4	16	2	3	7	0	1	1	1	2	2	2	2	3	3	2	2	2	3	1	3	7	7	2		9	2	1	2	2	4	2010	6	74	5476	1	1	0	1	0	0	0	1	4
1			1	1989	21	4	16	3	4	6	1	1	1	1	1	1	1	1	4	4	4	4	1	3	1	0		99	2		9	1	4	1	1	4	2010	6	31	961	0	1	0	0	1	0	1	1	4
1			2	1979	31	5	16	2	2	0	0	2	2	2	4	2	3	2	2	2	2	2	3	2	3	1	10	10	9	9	9	1	4	1	3	3	2010	6	41	1681	0	1	0	0	0		1	0	3
1			2	1977	33	5	15	4	5	0	7	2	2	1	2	1	2	2	3	4	2	2	3	3	2	1	10	10	2		9	1	4	1	3	5	2010	6	43	1849	0	1	1	0	1	0	1	0	3
1			1	1967	43	2	9	1	0	1	6	1	1	1	4	2	2	2	1	1	2	2	3	2	3	2	8	8	1	1	1	1	4	1	4	6	2010	6	53	2809	0	1	1	1	1	1	1	1	4
1			1	1989	21	3	12	1	1	1	3	1	1	1	4	2	2	2	1	2	2	3	3	2	2	1	12	12	2		9	1	4	1	1	3	2010	6	31	961	0	1	1	0	1	0	1	1	4
1			1	1958	52	2	9	2	3	0	0	1	1	1	4	1	2	2	2	2	2	3	3	2	3	1	5	5	2		9	1	2	1	2	4	2010	6	62	3844	0	1	1	1	1	0	1	1	4
1			1	1988	22	3	12	3	0	0	0	2	2	2	2	2	2	2	3	3	3	3	2	3	3	1	6	6	2		9	2	8	1	2	3	2010	6	32	1024	0	1	1	0	1	0	0	1	3
1			2	1964	46	4	15	2	2	6	2	1	1	1	1	1	1	2	9	3	3	2	3	2	3	1	5	5	2		9	2	1	1	2	4	2010	6	56	3136	1	1	0	0	1	0	0	0	4
1			1	1975	35	5	16	2	5	0	7	2	2	1	2	2	2	8	4	3	4	2	3	3	2	1	10	10	2		9	2	2	1	2	5	2010	6	45	2025	0	1	1	0	1	0	0	1	3
1			1	1986	24	5	16	1	1	0	7	1	2	1	1	1	2	2	3	3	3	2	2	9	3	1	10	10	2		9	1	2	1	4	5	2010	6	34	1156	0	1	1	0	0	0	1	1	4
1			2	1979	31	3	12	4	1	0	2	2	2	1	2	1	2	3	3	4	3	4	3	3	2	1	8	8	2		9	2	4	1	2	4	2010	6	41	1681	0	1	1	0	1	0	0	0	3
1			2	1953	57	3	9	2	2	2	2	1	1	1	2	1	1	2	3	4	4	3	1	1	2	1	1	1	2		9	2	1	2	2	3	2010	6	67	4489	1	1	0	0	1	0	0	0	4
1			2	1965	45	3	12	3	0	0	0	2	2	2	2	2	2	2	3	3	3	3	2	3	3	1	6	6	2		9	2	1	1	2	3	2010	6	55	3025	1	1	1	0	1	0	0	0	3
1			2	1950	60	4	15	3	0	0	0	1	1	1	3	1	1	2	3	3	2	2	3	2	4	3	9	9	1	1	1	2	1	2	2	4	2010	6	70	4900	1	1	1	0	1	1	0	0	4
1			2	1956	54	3	12	2	1	0	5	1	1	2	3	1	3	8	1	1	1	1	2	3	4	3	6	6	1	2	2	1	4	1	3	4	2010	6	64	4096	0	1	1	1	0	1	1	0	4
1			1	1965	45	4	16	4	0	0	0	1	1	1	4	1	2	2	2	2	2	2	1	3	1	3	5	5	2		9	2	4	1	2	2	2010	6	55	3025	0	1	1	1	1	0	0	1	4
1			1	1978	32	4	15	1	2	1	3	1	2	3	1	2	3	1	3	2	3	3	1	3	3	1	3	3	2		9	1	2	1	4	6	2010	6	42	1764	0	1	0	0	1	0	1	1	4
1			1	1966	44	3	99	2	3	0	6	1	2	1	4	1	1	1	3	3	2	2	2	3	2	3	6	6	2		9	2	1	1	2	4	2010	6	54	2916	1	1	1	1	1	0	0	1	4
1			1	1959	51	3	12	2	5	7	7	2	2	2	2	2	2	2	3	3	3	3	2	3	3	3	3	3	2		9	2	4	1	3	4	2010	6	61	3721	0	1	1	0	1	0	0	1	3
1			2	1961	49	4	15	2	0	0	7	1	1	3	2	2	3	8	3	3	4	3	2	3	2	1	10	10	1	3	3	1	4	2	3	5	2010	6	59	3481	0	1	1	1	1	1	1	0	4
1			2	1958	52	3	99	4	5	0	3	1	2	2	3	2	3	2	2	3	4	4	4	4	3	9	99	99	9	9	9	1	4	1	2	3	2010	6	62	3844	0	1	0	0	1		1	0	4
1			1	1976	34	3	12	2	2	0	5	1	1	1	2	1	2	1	3	3	3	2	2	3	1	2	5	5	1	3	3	1	4	1	3	5	2010	6	44	1936	0	1	1	0	1	1	1	1	4
1			2	1980	30	5	16	3	1	2	5	2	2	2	2	2	3	2	2	2	2	2	2	2	2	1	10	10	2		9	1	4	1	5	6	2010	6	40	1600	0	1	1	0	0	0	1	0	3
2			1	1949	61	2	9	3	3	7	2	1	2	1	1	2	3	2	2	2	3	3	2	3	3	0		99	2		9	2	4	2	2	2	2010	6	71	5041	0	0	1	0	0	0	0	1	4
2			1	1960	50	3	13	1	5	1	5	1	2	1	3	1	1	2	3	3	3	3	2	3	3	1	8	8	1	3	3	1	4	1	3	4	2010	6	60	3600	0	0	0	0	0	1	1	1	4
2			2	1958	52	3	12	3	5	0	2	1	1	1	2	2	2	2	2	2	2	3	2	3	3	0		99	2		9	1	4	1	2	3	2010	6	62	3844	0	0	1	1	1	0	1	0	4
2			2	1956	54	3	12	2	7	7	0	1	2	1	3	1	2	2	2	2	3	2	1	2	3	1	1	1	2		9	1	4	1	2	5	2010	6	64	4096	0	0	0	1	1	0	1	0	4
2			1	1957	53	3	11	2	7	0	7	2	2	2	2	2	2	2	3	3	2	3	2	3	2	1	3	3	1	2	2	1	1	1	2	4	2010	6	63	3969	1	0	0	0	0	1	1	1	3
2			1	1983	27	3	12	2	2	3	0	2	2	1	3	2	2	2	3	3	2	3	1	2	2	1	13	13	2		9	2	4	2	9	2	2010	6	37	1369	0	0	0	0	1	0	0	1	3
2			2	1963	47	3	12	2	4	3	2	1	2	1	3	2	2	2	3	3	2	3	2	2	3	1	10	10	2		9	2	1	2	1	3	2010	6	57	3249	1	0	0	0	1	0	0	0	4
2			2	1986	24	4	13	1	2	3	2	1	2	2	2	2	2	2	2	2	2	3	2	2	2	1	10	10	2		9	2	1	1	1	5	2010	6	34	1156	1	0	1	1	1	0	0	0	4
2			1	1989	21	5	15	3	2	1	0	1	1	1	1	3	2	1	4	4	4	4	1	1	2	1	16	16	2		9	2	2	2	9	2	2010	6	31	961	0	0	1	0	1	0	0	1	4
2			2	1976	34	3	12	3	2	3	0	1	1	1	1	1	1	1	4	4	4	4	1	2	1	1	6	6	2		9	2	4	1	9	3	2010	6	44	1936	0	0	1	1	0	0	0	0	4
2			2	1983	27	4	16	3	7	7	3	1	2	2	2	1	2	2	2	2	2	3	3	3	3	1	10	10	2		9	2	1	1	4	6	2010	6	37	1369	1	0	1	1	1	0	0	0	4
2			1	1988	22	5	16	1	7	7	2	1	1	1	2	2	1	2	2	3	2	2	4	8	2	1	13	13	1	1	1	1	1	2	1	10	2010	6	32	1024	1	0	0	1	0	1	1	1	4
2			2	1987	23	5	16	1	1	1	0	1	1	1	1	2	2	1	3	3	3	3	8	8	9	1	14	14	2		9	1	1	2	1	3	2010	6	33	1089	1	0	1	1	1	0	1	0	4
2			2	1971	39	3	10	2	7	3	2	1	2	1	2	2	2	2	2	2	2	3	2	2	2	1	13	13	2		9	2	2	1	9	5	2010	6	49	2401	0	0	1	1	1	0	0	0	4
2			1	1984	26	5	17	2	8	0	4	1	3	2	1	1	2	1	3	4	4	4	1	3	4	1	7	7	1	1	1	2	1	1	2	1	2010	6	36	1296	1	0	1	0	1	1	0	1	4
2			1	1963	47	3	14	2	3	0	7	1	1	1	1	2	2	2	3	3	3	3	2	2	3	1	10	10	2		9	1	4	1	2	1	2010	6	57	3249	0	0	1	0	1	0	1	1	4
2			1	1960	50	3	12	1	3	1	0	1	2	1	3	3	2	2	3	3	3	2	1	3	3	1	7	7	2		9	1	4	1	2	3	2010	6	60	3600	0	0	1	1	1	0	1	1	4
2			1	1962	48	4	16	1	7	0	7	1	1	1	2	3	3	9	3	1	3	3	1	2	1	1	8	8	2		9	2	4	1	2	1	2010	6	58	3364	0	0	1	1	1	0	0	1	4
2			1	1940	70	3	12	2	7	0	0	2	2	1	8	2	2	2	2	2	3	2	2	2	2	3	3	3	2		9	2	4	2	3	3	2010	6	80	6400	0	0	1	0	1	0	0	1	3
2			2	1964	46	3	12	2	7	0	7	2	1	1	2	2	2	2	2	2	3	3	3	2	3	1	11	11	2		9	1	4	1	2	3	2010	6	56	3136	0	0	1	0	1	0	1	0	3
2			2	1986	24	5	16	3	3	9	9	1	1	1	1	1	1	1	2	3	3	3	2	2	2	1	12	12	2		9	2	1	1	9	3	2010	6	34	1156	1	0	1	1	0	0	0	0	4
2			1	1950	60	2	9	1	7	3	0	2	2	1	3	1	2	2	2	2	2	2	3	2	3	1	3	3	2		9	2	4	2	1	2	2010	6	70	4900	0	0	0	0	1	0	0	1	3
2			2	1951	59	2	9	2	7	4	7	1	1	1	4	2	1	2	1	1	1	1	2	2	3	1	3	3	2		9	2	4	2	2	1	2010	6	69	4761	0	0	0	1	1	0	0	0	4
2			2	1941	69	3	12	4	1	0	0	1	1	1	3	2	1	2	2	8	2	3	2	3	2	1	6	6	2		9	2	4	2	2	4	2010	6	79	6241	0	0	1	1	1	0	0	0	4
2			2	1985	25	5	17	3	2	0	7	1	2	1	2	2	2	2	3	2	2	3	2	3	1	1	8	8	2		9	2	1	1	2	1	2010	6	35	1225	1	0	1	0	1	0	0	0	4
2			2	1992	18	3	10	1	7	4	7	2	1	1	2	2	1	2	3	9	3	8	3	2	3	1	10	10	2		9	2	2	2	9	3	2010	6	28	784	0	0	1	0	1	0	0	0	3
2			2	1954	56	2	11	2	3	0	2	1	1	1	4	2	2	2	2	2	2	2	1	2	1	0		99	2		9	1	4	1	2	6	2010	6	66	4356	0	0	0	1	1	0	1	0	4
2			1	1957	53	3	14	1	7	0	3	1	1	1	3	2	3	2	1	2	2	2	1	2	1	0		99	2		9	2	1	1	2	5	2010	6	63	3969	1	0	1	1	0	0	0	1	4
2			2	1969	41	4	15	2	7	0	3	1	3	1	3	1	2	2	3	3	2	3	3	2	4	1	6	6	2		9	2	4	1	2	5	2010	6	51	2601	0	0	1	0	1	0	0	0	4
2			2	1959	51	3	13	3	7	0	0	1	1	2	2	2	1	2	2	2	2	2	3	2	2	1	6	6	2		9	2	4	2	2	4	2010	6	61	3721	0	0	1	1	1	0	0	0	4
2			2	1957	53	2	11	3	7	8	2	1	8	1	1	3	1	2	3	3	4	8	3	2	1	1	6	6	2		9	2	4	2	2	1	2010	6	63	3969	0	0	1	1	1	0	0	0	4
2			2	1957	53	3	12	3	4	0	0	1	3	1	2	2	1	2	2	2	2	2	3	2	3	1	3	3	2		9	2	4	1	3	6	2010	6	63	3969	0	0	1	1	1	0	0	0	4
2			2	1983	27	5	16	5	3	0	6	3	4	1	1	3	4	9	4	4	4	4	8	4	3	1	14	14	2		9	2	1	1	4	5	2010	6	37	1369	1	0	1	1	0	0	0	0	2
2			2	1981	29	4	15	3	7	0	7	1	2	2	2	2	2	2	3	3	3	2	3	1	3	1	7	7	2		9	2	4	1	1	5	2010	6	39	1521	0	0	0	0	1	0	0	0	4
2			1	1990	20	5	14	3	3	0	2	1	2	1	1	2	2	2	3	3	3	2	2	2	2	1	14	14	2		9	2	2	2	9	5	2010	6	30	900	0	0	0	1	1	0	0	1	4
2			1	1983	27	4	15	4	2	3	0	1	1	1	1	3	3	8	4	3	3	4	4	2	1	1	8	8	2		9	2	4	1	3	6	2010	6	37	1369	0	0	1	1	1	0	0	1	4
2			2	1984	26	4	15	3	3	0	3	2	2	1	1	2	2	2	2	2	2	1	3	2	3	1	12	12	2		9	2	2	1	2	4	2010	6	36	1296	0	0	1	0	1	0	0	0	3
2			2	1956	54	4	15	2	7	7	3	1	1	2	2	2	2	1	3	3	4	3	2	2	2	1	8	8	2		9	2	4	2	2	5	2010	6	64	4096	0	0	1	1	1	0	0	0	4
2			2	1947	63	3	12	2	7	0	0	1	2	1	1	1	2	2	2	1	2	3	2	2	3	3	3	3	1	1	1	2	1	2	2	5	2010	6	73	5329	1	0	1	0	1	1	0	0	4
2			1	1943	67	5	17	1	7	7	0	1	1	1	1	1	2	2	1	1	2	3	2	2	3	1	10	10	2		9	2	4	2	2	5	2010	6	77	5929	0	0	1	0	1	0	0	1	4
2			2	1955	55	3	12	3	7	0	0	2	2	1	1	2	2	2	2	3	3	2	3	2	3	0		99	2		9	2	1	1	2	2	2010	6	65	4225	1	0	1	1	1	0	0	0	3
2			2	1950	60	3	12	1	7	7	0	1	1	2	2	2	2	1	3	3	4	3	1	2	2	1	10	10	2		9	2	1	2	2	5	2010	6	70	4900	1	0	1	1	1	0	0	0	4
2			1	1952	58	3	12	2	7	0	0	1	1	1	2	2	2	2	3	3	2	2	2	2	3	1	2	2	2		9	1	1	2	2	4	2010	6	68	4624	1	0	1	1	0	0	1	1	4
2			2	1952	58	3	12	2	7	0	0	2	2	2	1	2	2	2	3	3	3	3	3	2	2	1	1	1	2		9	1	4	2	2	5	2010	6	68	4624	0	0	1	0	0	0	1	0	3
2			1	1947	63	3	12	3	4	0	2	2	2	2	2	2	2	3	3	2	2	2	2	3	1	1	6	6	2		9	2	4	2	2	1	2010	6	73	5329	0	0	1	1	1	0	0	1	3
2			1	1964	46	3	12	3	3	0	7	2	2	2	2	2	2	2	3	3	2	3	3	2	2	1	3	3	2		9	2	4	1	2	5	2010	6	56	3136	0	0	1	1	1	0	0	1	3
2			2	1961	49	3	12	2	4	7	0	1	2	1	3	2	2	2	2	2	2	2	3	2	3	1	3	3	2		9	2	1	1	2	4	2010	6	59	3481	1	0	1	1	1	0	0	0	4
2			2	1941	69	3	15	3	7	7	0	1	1	1	1	1	1	1	2	2	2	2	1	2	3	0		99	1	2	2	2	4	2	1	5	2010	6	79	6241	0	0	0	0	1	1	0	0	4
2			1	1941	69	3	15	2	2	3	0	1	1	1	3	1	1	1	2	2	2	2	1	2	3	0		99	1	2	2	2	1	2	2	6	2010	6	79	6241	1	0	0	0	1	1	0	1	4
2			1	1948	62	2	9	1	7	0	7	1	1	1	2	1	1	2	1	2	2	1	2	2	3	3	3	3	2		9	2	4	2	2	5	2010	6	72	5184	0	0	0	1	0	0	0	1	4
2			1	1947	63	3	12	2	7	2	4	1	2	2	2	1	1	2	2	2	3	3	2	2	3	3	3	3	1	1	1	2	4	2	2	6	2010	6	73	5329	0	0	1	0	0	1	0	1	4
2			2	1952	58	3	12	1	2	7	3	1	1	1	1	1	1	1	2	2	2	2	1	1	3	1	2	2	1	1	1	2	1	2	2	5	2010	6	68	4624	1	0	0	0	1	1	0	0	4
2			2	1957	53	3	12	3	4	3	0	1	2	2	2	2	2	2	3	3	3	3	2	2	2	1	4	4	2		9	2	4	1	2	5	2010	6	63	3969	0	0	0		1	0	0	0	4
2			2	1957	53	3	12	2	4	0	0	2	2	2	3	2	2	2	3	3	3	3	2	3	2	3	4	4	2		9	2	4	1	2	5	2010	6	63	3969	0	0	0	0	1	0	0	0	3
2			2	1956	54	2	9	2	2	1	0	1	1	1	2	2	1	2	3	3	3	3	1	3	1	1	1	1	2		9	2	4	2	2	1	2010	6	64	4096	0	0	1	1	1	0	0	0	4
2			1	1941	69	5	17	1	7	7	7	1	1	1	3	2	1	2	2	2	3	2	2	3	1	1	8	8	2		9	2	4	2	2	4	2010	6	79	6241	0	0	1	0	1	0	0	1	4
2			1	1958	52	2	9	5	1	0	0	1	1	1	1	3	1	2	3	3	3	3	1	3	1	0		99	2		9	2	4	2	1	1	2010	6	62	3844	0	0	0	0	1	0	0	1	4
2			2	1952	58	2	9	1	7	7	0	1	1	1	3	3	3	2	3	3	3	2	2	3	2	0		99	2		9	2	1	2	2	5	2010	6	68	4624	1	0	1	0	1	0	0	0	4
2			2	1950	60	4	9	2	3	0	0	2	2	3	3	2	2	2	3	3	4	4	2	3	1	1	3	3	1	1	1	2	1	2	2	5	2010	6	70	4900	1	0	1	0	1	1	0	0	3
2			2	1954	56	2	9	3	3	0	0	1	1	1	2	1	1	2	2	2	2	2	3	2	3	1	3	3	2		9	2	2	2	2	4	2010	6	66	4356	0	0	0	0	1	0	0	0	4
2			2	1946	64	3	12	1	0	0	0	1	2	1	2	2	2	2	3	3	3	3	2	3	2	1	3	3	2		9	2	1	2	2	4	2010	6	74	5476	1	0	1	0	0	0	0	0	4
2			2	1946	64	4	16	1	7	7	0	2	2	2	2	2	2	2	3	3	3	3	2	3	2	3	6	6	2		9	2	1	2	2	6	2010	6	74	5476	1	0	1	0	0	0	0	0	3
2			2	1951	59	3	9	2	3	0	2	2	2	2	3	2	2	2	3	3	3	4	2	3	1	1	3	3	2		9	2	1	2	2	5	2010	6	69	4761	1	0	1	0	1	0	0	0	3
2			1	1954	56	3	12	3	7	7	0	1	1	1	2	1	1	2	1	2	2	2	1	1	2	1	2	2	2		9	2	4	2	2	4	2010	6	66	4356	0	0	1	1	1	0	0	1	4
2			1	1983	27	3	13	2	0	0	7	2	2	1	2	2	2	2	2	4	2	2	2	4	2	1	1	1	2		9	2	4	2	2	3	2010	6	37	1369	0	0	0	0	1	0	0	1	3
2			2	1955	55	2	9	3	0	1	0	1	1	1	2	2	2	2	2	3	2	2	2	2	3	0		99	1	3	3	2	1	1	2	5	2010	6	65	4225	1	0	1	0	1	1	0	0	4
2			2	1974	36	5	15	1	5	2	2	2	2	1	3	2	1	2	2	2	2	2	3	2	4	1	4	4	2		9	1	1	1	2	6	2010	6	46	2116	1	0	1	1	0	0	1	0	3
2			2	1963	47	3	12	3	7	0	0	1	1	1	2	1	1	2	2	2	2	2	2	3	2	1	6	6	2		9	1	2	1	2	3	2010	6	57	3249	0	0	1	1	1	0	1	0	4
2			2	1987	23	4	15	2	7	0	7	1	1	1	3	1	1	2	2	2	1	1	3	2	3	1	13	13	2		9	2	2	1	2	5	2010	6	33	1089	0	0	1	1	1	0	0	0	4
2			1	1948	62	2	9	2	4	0	0	1	2	2	3	2	2	2	1	2	2	2	2	2	2	0		99	2		9	2	1	2	2	4	2010	6	72	5184	1	0	0	0	1	0	0	1	4
2			1	1966	44	4	16	1	0	7	7	3	3	3	3	3	3	1	4	4	4	4	3	2	3	1	15	15	1	3	3	1	1	1	3	5	2010	6	54	2916	1	0	1	1	0	1	1	1	2
2			2	1963	47	3	12	2	7	0	7	1	1	1	3	1	2	2	2	3	4	3	1	3	2	1	8	8	1	1	1	1	4	2	1	1	2010	6	57	3249	0	0	1	0	0	1	1	0	4
2			1	1964	46	3	12	2	7	0	7	1	1	1	3	1	2	1	2	2	2	2	1	2	2	1	3	3	2		9	2	4	2	1	1	2010	6	56	3136	0	0	0	0	0	0	0	1	4
2			2	1948	62	4	15	1	5	7	3	2	1	1	3	1	1	2	2	2	2	2	1	2	2	1	3	3	2		9	1	1	2	2	7	2010	6	72	5184	1	0	1	1	1	0	1	0	3
2			1	1942	68	4	15	2	7	0	0	1	1	1	4	2	2	2	2	2	2	2	2	2	3	1	3	3	2		9	1	1	2	2	5	2010	6	78	6084	1	0	1	0	1	0	1	1	4
2			1	1949	61	3	12	1	7	5	4	1	1	1	2	2	2	2	2	2	2	2	2	2	2	1	3	3	2		9	1	4	2	2	5	2010	6	71	5041	0	0	1	1	1	0	1	1	4
2			1	1941	69	4	15	3	7	0	7	1	1	1	3	2	2	2	2	2	2	2	1	3	3	1	3	3	2		9	2	1	2	2	5	2010	6	79	6241	1	0	1	0	1	0	0	1	4
2			1	1944	66	4	12	2	7	7	0	1	1	1	2	2	1	2	2	2	3	2	1	2	2	0		99	1	1	1	8	1	2	2	5	2010	6	76	5776	1	0	1	1	1	1		1	4
2			1	1949	61	2	9	2	7	7	7	1	1	1	3	2	2	2	2	2	4	2	2	2	3	1	1	1	2		9	1	1	2	2	4	2010	6	71	5041	1	0	1	1	1	0	1	1	4
2			2	1955	55	3	12	1	7	0	0	1	1	1	2	1	2	2	2	2	2	2	1	2	2	0		99	2		9	2	4	2	2	3	2010	6	65	4225	0	0	1	1	1	0	0	0	4
2			2	1957	53	3	10	3	4	0	0	1	1	1	3	2	2	2	2	2	2	2	1	2	2	0		99	2		9	2	4	2	2	6	2010	6	63	3969	0	0	1	1	1	0	0	0	4
2			2	1979	31	3	12	4	3	0	4	2	3	2	2	2	3	2	3	3	3	3	3	3	2	2	2	2	2		9	1	4	1	2	5	2010	6	41	1681	0	0	1	1	1	0	1	0	3
2			2	1957	53	3	13	1	4	0	0	2	2	2	3	2	2	2	2	2	2	2	3	3	3	0		99	2		9	2	4	2	2	4	2010	6	63	3969	0	0	1	0	1	0	0	0	3
2			2	1959	51	3	13	2	2	0	0	2	2	2	2	2	2	2	2	2	3	2	3	2	3	1	4	4	2		9	2	1	2	2	3	2010	6	61	3721	1	0	1	1	1	0	0	0	3
2			2	1954	56	2	10	3	0	0	0	1	2	1	2	2	2	3	2	2	3	2	2	2	2	0		99	2		9	2	4	2	2	6	2010	6	66	4356	0	0	1	1	1	0	0	0	4
2			1	1961	49	3	11	3	2	0	7	2	2	2	1	2	2	2	3	3	3	3	2	2	1	0		99	2		9	2	4	1	2	2	2010	6	59	3481	0	0	1	0	1	0	0	1	3
2			1	1954	56	3	12	2	3	0	2	1	2	1	2	1	2	1	3	3	2	2	2	2	3	0		99	2		9	2	4	1	2	3	2010	6	66	4356	0	0	1	1	1	0	0	1	4
2			2	1949	61	3	12	4	8	0	0	1	1	1	3	1	1	3	2	2	3	2	2	3	3	1	6	6	2		9	2	4	2	2	5	2010	6	71	5041	0	0	1	1	1	0	0	0	4
2			1	1950	60	2	9	2	2	0	0	3	3	3	2	2	2	2	4	4	3	8	2	3	3	0		99	2		9	2	4	1	1	1	2010	6	70	4900	0	0	1	0	1	0	0	1	2
2			2	1961	49	3	12	2	5	0	2	1	2	1	2	2	2	2	2	2	2	2	1	2	1	1	6	6	2		9	2	4	1	2	3	2010	6	59	3481	0	0	0	1	0	0	0	0	4
2			1	1952	58	3	12	1	7	7	7	1	1	1	2	1	1	2	2	2	2	3	3	2	3	1	5	5	2		9	2	4	1	1	4	2010	6	68	4624	0	0	1	0	1	0	0	1	4
2			1	1978	32	5	16	2	5	0	7	2	9	2	9	2	2	9	2	3	3	3	3	4	3	1	16	16	2		9	1	4	1	2	4	2010	6	42	1764	0	0	1			0	1	1	3
2			1	1966	44	3	11	1	3	2	7	2	2	1	2	3	2	2	2	2	3	3	2	8	3	1	6	6	2		9	2	4	1	2	1	2010	6	54	2916	0	0	1	1	1	0	0	1	3
2			2	1955	55	3	11	2	7	0	3	1	1	1	1	1	1	2	2	2	2	2	2	3	2	1	4	4	2		9	1	4	1	2	2	2010	6	65	4225	0	0	0	1	1	0	1	0	4
2			2	1949	61	4	14	2	2	7	0	1	2	1	2	2	2	2	2	3	3	2	3	2	2	1	8	8	2		9	2	4	2	3	3	2010	6	71	5041	0	0	1	1	0	0	0	0	4
2			2	1967	43	3	12	3	5	0	1	2	3	2	2	2	2	2	3	4	3	4	2	2	1	0		99	2		9	2	4	1	2	5	2010	6	53	2809	0	0	1	1	0	0	0	0	3
2			1	1987	23	5	16	2	7	0	7	1	2	1	3	2	2	2	3	3	2	3	2	2	2	1	14	14	2		9	1	1	1	3	6	2010	6	33	1089	1	0	1	1	1	0	1	1	4
2			2	1966	44	2	8	3	7	2	0	1	2	2	2	1	2	1	2	2	3	3	2	2	2	0		99	2		9	2	4	1	1	6	2010	6	54	2916	0	0	1	1	1	0	0	0	4
2			1	1954	56	2	10	1	0	0	0	1	2	2	2	1	2	2	8	8	2	3	2	2	1	0		99	2		9	1	4	2	1	3	2010	6	66	4356	0	0	1	0	1	0	1	1	4
2			2	1953	57	2	8	2	7	0	0	1	1	1	3	3	3	1	2	2	2	2	2	2	8	0		99	2		9	2	4	2	2	2	2010	6	67	4489	0	0	1	0	1	0	0	0	4
2			1	1989	21	5	15	2	2	2	5	2	1	1	3	2	1	2	2	3	2	2	3	2	3	1	15	15	2		9	2	2	2	1	6	2010	6	31	961	0	0	0	1	1	0	0	1	3
2			2	1983	27	5	16	2	7	0	7	1	2	1	2	2	3	2	2	3	2	2	1	3	3	1	16	16	2		9	1	2	1	2	3	2010	6	37	1369	0	0	0	0	1	0	1	0	4
2			1	1951	59	2	9	3	7	0	3	2	2	2	2	3	2	2	3	3	3	3	2	8	3	0		99	2		9	2	4	2	2	2	2010	6	69	4761	0	0	1	0	1	0	0	1	3
2			2	1964	46	3	9	3	0	0	0	1	1	1	4	1	1	2	2	2	2	1	3	2	3	1	5	5	2		9	2	4	1	1	3	2010	6	56	3136	0	0	1	1	1	0	0	0	4
2			2	1942	68	2	5	2	0	0	0	1	1	1	1	1	2	1	2	3	2	2	2	4	4	0		99	2		9	2	4	2	1	6	2010	6	78	6084	0	0	1	0	1	0	0	0	4
2			2	1984	26	4	15	3	7	0	7	1	1	1	2	2	1	2	2	2	2	2	3	2	3	1	12	12	2		9	2	1	1	1	5	2010	6	36	1296	1	0	1	1	1	0	0	0	4
2			2	1945	65	3	14	3	1	0	0	2	2	1	2	2	2	3	3	3	3	3	2	3	3	3	3	3	2		9	2	1	1	1	3	2010	6	75	5625	1	0	1	0	1	0	0	0	3
2			2	1985	25	4	15	2	8	3	7	1	2	2	2	2	3	2	2	3	3	3	2	2	2	1	3	3	2		9	2	4	1	3	3	2010	6	35	1225	0	0	0	1	1	0	0	0	4
2			2	1958	52	3	12	3	0	0	0	1	1	1	2	1	2	1	3	4	4	4	2	3	1	0		99	2		9	2	4	2	2	5	2010	6	62	3844	0	0	0	0	0	0	0	0	4
2			1	1982	28	5	16	1	7	0	7	1	2	1	3	2	1	2	2	2	2	2	2	2	3	1	10	10	2		9	1	1	1	4	5	2010	6	38	1444	1	0	1	0	1	0	1	1	4
2			2	1959	51	3	9	4	2	0	0	1	1	1	3	2	3	2	3	3	2	2	2	2	3	0		99	2		9	1	4	2	2	6	2010	6	61	3721	0	0	1	1	1	0	1	0	4
2			1	1954	56	2	9	2	3	3	1	1	1	1	2	2	2	2	2	2	2	2	2	3	2	0		99	2		9	1	4	1	4	6	2010	6	66	4356	0	0	1	1	1	0	1	1	4
2			1	1950	60	3	12	2	3	0	0	2	2	1	2	1	2	2	2	2	2	3	3	2	3	1	3	3	1	2	2	2	4	2	3	6	2010	6	70	4900	0	0	1	0		1	0	1	3
2			1	1983	27	3	12	2	7	0	7	1	2	2	2	1	2	1	2	3	3	2	1	2	3	1	10	10	2		9	1	2	1	3	5	2010	6	37	1369	0	0	1	1	1	0	1	1	4
2			2	1951	59	3	12	2	3	7	0	1	1	1	3	1	2	2	3	3	3	2	3	2	2	1	3	3	1	3	3	2	4	2	2	7	2010	6	69	4761	0	0	0	0	1	1	0	0	4
2			1	1942	68	3	12	3	7	0	0	1	2	2	3	1	1	2	2	2	3	2	2	2	3	0		99	2		9	1	4	2	2	6	2010	6	78	6084	0	0	1	0	1	0	1	1	4
2			1	1956	54	2	9	2	3	0	0	1	1	2	3	1	1	2	2	2	3	2	2	2	2	0		99	2		9	2	4	1	2	2	2010	6	64	4096	0	0	0	1	1	0	0	1	4
2			1	1950	60	4	12	2	3	7	3	1	2	1	2	2	2	2	2	2	2	2	2	2	2	3	3	3	1	1	1	2	1	1	3	5	2010	6	70	4900	1	0	0	0	1	1	0	1	4
2			1	1953	57	3	12	2	7	7	0	2	2	2	3	2	2	2	2	2	3	2	2	2	3	1	3	3	2		9	2	1	1	2	2	2010	6	67	4489	1	0	1	1	1	0	0	1	3
2			2	1952	58	4	14	3	7	0	0	1	1	1	3	1	2	2	2	2	2	2	2	2	2	3	3	3	2		9	2	1	2	2	4	2010	6	68	4624	1	0	1	0	1	0	0	0	4
2			2	1952	58	2	9	5	0	0	0	1	1	1	2	4	1	3	2	3	2	3	2	2	3	0		99	2		9	1	4	2	2	4	2010	6	68	4624	0	0	1	1		0	1	0	4
2			1	1983	27	5	16	1	1	1	7	1	2	1	3	3	3	1	2	2	4	4	3	3	3	1	10	10	2		9	1	2	1	4	2	2010	6	37	1369	0	0	1	0	1	0	1	1	4
2			2	1987	23	3	15	2	2	0	7	2	1	1	2	1	2	1	3	3	2	2	1	2	1	1	14	14	2		9	1	2	1	4	5	2010	6	33	1089	0	0	1	0	1	0	1	0	3
2			1	1983	27	4	16	2	7	0	7	1	1	1	2	2	2	2	2	2	2	2	2	2	2	1	8	8	2		9	1	2	1	2	5	2010	6	37	1369	0	0	1	1	1	0	1	1	4
2			2	1982	28	6	18	2	1	0	7	2	2	1	2	3	2	2	2	3	4	4	2	3	2	1	12	12	2		9	1	1	1	4	2	2010	6	38	1444	1	0	1	0	0	0	1	0	3
2			2	1954	56	2	10	2	7	7	0	1	1	1	4	1	2	1	2	2	2	2	2	2	2	1	3	3	2		9	2	4	2	2	3	2010	6	66	4356	0	0	1	1	1	0	0	0	4
2			2	1954	56	3	12	2	7	7	7	1	1	2	2	1	2	2	2	2	2	3	2	2	2	1	2	2	2		9	2	1	2	2	5	2010	6	66	4356	1	0	1	1	1	0	0	0	4
2			2	1957	53	2	8	5	0	3	0	1	1	1	3	2	2	2	2	2	2	2	2	2	1	0		99	2		9	2	4	2	2	4	2010	6	63	3969	0	0	1	1	1	0	0	0	4
2			2	1963	47	3	12	5	0	0	7	2	2	2	2	2	9	9	2	2	2	3	3	8	8	0		99	2		9	2	4	1	1	1	2010	6	57	3249	0	0		1		0	0	0	3
2			1	1982	28	5	15	2	2	3	1	1	2	1	2	8	2	2	2	4	3	3	2	3	3	1	4	4	2		9	2	4	2	9	3	2010	6	38	1444	0	0	0	1	0	0	0	1	4
2			2	1965	45	3	12	3	3	0	3	2	2	2	4	2	2	2	2	2	2	2	2	2	2	1	5	5	2		9	1	4	2	1	2	2010	6	55	3025	0	0	1	1	0	0	1	0	3
2			1	1950	60	2	9	1	2	7	0	1	2	1	2	2	1	2	2	2	2	2	3	2	3	3	2	2	2		9	2	4	2	2	5	2010	6	70	4900	0	0	1	1	1	0	0	1	4
2			2	1953	57	2	9	2	7	7	0	1	2	1	3	2	2	2	3	3	3	3	2	2	1	1	3	3	2		9	1	4	2	2	5	2010	6	67	4489	0	0	0	1	1	0	1	0	4
2			2	1957	53	4	17	2	7	0	3	2	2	1	1	2	1	2	3	3	2	3	2	2	3	1	1	1	1	2	2	1	1	2	2	4	2010	6	63	3969	1	0	0	1	0	1	1	0	3
2			2	1949	61	3	12	2	7	0	0	2	2	2	2	2	2	2	3	3	3	3	3	3	2	1	6	6	1	3	3	2	4	2	2	5	2010	6	71	5041	0	0	1	1	1	1	0	0	3
2			2	1952	58	3	12	2	1	3	0	2	2	3	2	2	2	2	2	2	3	2	2	2	3	3	2	2	1	2	2	2	4	2	2	3	2010	6	68	4624	0	0	1	0	1	1	0	0	3
2			2	1960	50	3	12	2	3	3	0	2	2	2	2	2	2	8	2	2	2	2	1	3	2	1	6	6	2		9	2	4	2	1	1	2010	6	60	3600	0	0	1	1	1	0	0	0	3
2			2	1962	48	3	9	3	0	0	2	1	1	1	2	2	3	2	2	2	2	2	2	3	1	1	3	3	2		9	2	4	1	2	5	2010	6	58	3364	0	0	1	1	1	0	0	0	4
2			1	1975	35	5	16	2	4	2	0	2	1	1	2	2	3	2	2	2	3	3	2	2	3	1	7	7	1	1	1	2	1	1	1	5	2010	6	45	2025	1	0	0	0	0	1	0	1	3
2			2	1962	48	3	11	2	7	0	3	1	2	1	2	1	2	2	3	3	3	2	3	3	2	1	5	5	2		9	2	1	2	2	1	2010	6	58	3364	1	0	1	0	1	0	0	0	4
2			1	1956	54	3	10	1	7	0	0	2	3	1	1	3	4	1	4	2	2	3	3	2	1	0		99	2		9	2	4	1	2	5	2010	6	64	4096	0	0	1	0	1	0	0	1	3
2			1	1963	47	3	12	3	2	2	3	2	2	2	2	2	2	2	3	2	3	3	2	2	3	1	6	6	2		9	2	4	1	2	2	2010	6	57	3249	0	0	1	1	1	0	0	1	3
2			2	1954	56	3	10	1	7	3	0	2	2	1	3	2	2	2	2	3	3	3	2	2	2	1	3	3	2		9	2	4	2	2	6	2010	6	66	4356	0	0	1	1	1	0	0	0	3
2			2	1955	55	3	12	2	7	0	1	2	2	2	2	2	8	2	2	3	2	2	2	2	2	1	1	1	2		9	1	4	2	3	4	2010	6	65	4225	0	0	1	0	0	0	1	0	3
2			1	1982	28	4	13	2	7	3	4	1	2	2	2	2	2	2	2	3	2	2	2	2	3	1	10	10	2		9	1	2	1	3	5	2010	6	38	1444	0	0	1	1	1	0	1	1	4
2			1	1968	42	3	12	3	5	0	5	2	2	2	3	1	2	2	2	2	2	2	2	2	2	1	6	6	2		9	2	4	1	2	3	2010	6	52	2704	0	0	0	0	0	0	0	1	3
2			2	1954	56	3	12	3	0	0	0	2	3	3	2	2	2	2	2	2	2	3	2	2	3	1	1	1	2		9	1	4	2	1	5	2010	6	66	4356	0	0	1	1	0	0	1	0	3
2			1	1954	56	3	12	2	7	0	3	2	3	2	8	3	2	2	3	3	3	3	2	2	2	1	3	3	2		9	2	4	1	2	3	2010	6	66	4356	0	0	1	0	1	0	0	1	3
2			1	1944	66	3	12	2	7	0	2	1	2	1	2	2	2	2	2	2	2	3	1	3	3	3	1	1	1	3	3	2	4	2	2	6	2010	6	76	5776	0	0	1	0	1	1	0	1	4
2			1	1954	56	3	12	3	4	3	0	1	8	2	2	3	2	3	3	4	2	3	1	3	1	1	2	2	2		9	1	4	1	2	6	2010	6	66	4356	0	0	1	0	1	0	1	1	4
2			2	1962	48	3	16	2	7	7	7	1	1	1	2	2	2	1	3	3	2	3	1	3	2	1	6	6	2		9	2	4	1	1	5	2010	6	58	3364	0	0	1	0	1	0	0	0	4
2			2	1981	29	3	12	3	0	0	7	1	2	1	2	2	2	2	2	3	4	3	2	2	3	1	6	6	2		9	1	4	1	2	4	2010	6	39	1521	0	0	1	1	0	0	1	0	4
2			2	1958	52	3	11	2	7	0	3	1	1	1	2	2	2	2	2	3	2	2	2	2	2	1	6	6	2		9	2	1	1	2	3	2010	6	62	3844	1	0	1	1	1	0	0	0	4
2			1	1988	22	5	16	2	7	0	7	1	2	1	4	2	2	2	2	3	3	2	1	4	2	1	15	15	1	2	2	1	1	1	9	6	2010	6	32	1024	1	0	1	1	1	1	1	1	4
2			2	1943	67	4	15	1	0	0	0	1	2	2	2	2	2	3	2	3	2	3	2	2	2	4	1	1	1	3	3	1	1	2	5	7	2010	6	77	5929	1	0	1	1	1	1	1	0	4
2			2	1961	49	3	13	3	7	0	7	1	2	1	1	1	2	8	3	2	2	3	1	3	2	1	9	9	2		9	2	4	1	2	4	2010	6	59	3481	0	0	0	1	1	0	0	0	4
2			1	1953	57	4	13	2	7	0	7	2	2	2	2	2	1	2	2	3	3	3	3	2	3	1	1	1	1	1	1	2	4	1	2	3	2010	6	67	4489	0	0	1	0	1	1	0	1	3
2			1	1973	37	2	9	3	2	7	3	2	2	2	3	2	2	2	2	2	2	2	3	2	3	0		99	2		9	1	4	1	9	3	2010	6	47	2209	0	0	1	1		0	1	1	3
2			1	1985	25	4	15	3	3	7	4	2	2	2	2	3	2	2	2	3	3	3	2	9	9	1	12	12	1	2	2	2	4	1	5	5	2010	6	35	1225	0	0	1	0	1	1	0	1	3
2			2	1974	36	4	15	2	2	4	3	1	1	1	2	2	2	2	3	4	3	2	2	9	2	1	12	12	2		9	1	4	1	2	4	2010	6	46	2116	0	0	1	1	1	0	1	0	4
2			2	1941	69	1	5	5	0	0	0	1	1	1	3	2	3	2	2	2	3	2	3	8	9	0		99	2		9	2	1	2	9	4	2010	6	79	6241	1	0	1			0	0	0	4
2			2	1949	61	3	15	3	0	0	0	1	2	2	3	1	1	2	3	3	3	3	3	3	3	0		99	1	3	3	1	4	2	2	5	2010	6	71	5041	0	0	0	0	0	1	1	0	4
2			1	1952	58	3	12	1	7	0	0	1	1	1	3	1	1	2	2	2	2	2	3	1	3	1	2	2	2		9	2	4	1	2	6	2010	6	68	4624	0	0	1	1	1	0	0	1	4
2			2	1955	55	2	9	3	6	3	7	1	2	1	3	1	1	2	2	3	2	2	3	8	3	1	3	3	2		9	1	4	2	2	6	2010	6	65	4225	0	0	0	0	1	0	1	0	4
2			1	1962	48	4	16	1	7	7	7	2	2	1	2	2	2	2	3	3	3	3	2	3	3	1	16	16	2		9	1	4	1	4	6	2010	6	58	3364	0	0	1	1	0	0	1	1	3
2			2	1958	52	3	11	1	6	7	0	1	1	1	3	2	1	2	2	2	1	2	3	1	3	1	6	6	2		9	2	1	1	2	2	2010	6	62	3844	1	0	1	1	1	0	0	0	4
2			2	1958	52	3	14	3	0	7	0	2	1	1	3	1	2	2	2	2	1	1	4	2	2	3	2	2	2		9	2	4	2	2	3	2010	6	62	3844	0	0	1	1	1	0	0	0	3
2			1	1941	69	4	15	1	7	7	0	1	3	2	3	9	2	1	4	4	4	4	3	2	3	0		99	1	1	1	1	4	2	2	7	2010	6	79	6241	0	0	1	0	0	1	1	1	4
2			2	1987	23	5	16	2	7	7	7	1	2	1	2	1	1	2	2	2	2	2	3	2	3	1	16	16	2		9	2	2	2	1	3	2010	6	33	1089	0	0	1	1	1	0	0	0	4
2			2	1985	25	5	16	2	0	0	2	1	1	1	1	1	1	2	2	3	2	2	2	2	2	1	16	16	2		9	2	1	1	2	5	2010	6	35	1225	1	0	0	1	0	0	0	0	4
2			2	1982	28	5	16	3	7	0	7	1	1	1	2	2	2	2	2	2	2	2	2	3	3	0		99	2		9	2	2	1	4	5	2010	6	38	1444	0	0	1	1	1	0	0	0	4
2			1	1974	36	4	13	2	0	0	0	1	1	1	3	2	2	2	2	2	3	2	1	2	3	1	10	10	2		9	2	4	1	4	5	2010	6	46	2116	0	0	1	0	1	0	0	1	4
2			1	1966	44	3	12	2	7	0	7	2	2	2	3	2	2	2	2	2	3	3	2	2	3	1	20	20	1	1	1	1	1	1	6	6	2010	6	54	2916	1	0	1	0	1	1	1	1	3
2			2	1987	23	5	16	1	7	0	7	1	1	1	2	1	1	2	2	1	2	2	3	2	3	1	12	12	2		9	1	2	1	2	6	2010	6	33	1089	0	0	1	0	1	0	1	0	4
2			1	1965	45	3	12	1	7	7	7	2	3	2	2	2	3	2	3	3	3	3	2	3	3	1	6	6	2		9	2	1	2	2	5	2010	6	55	3025	1	0	1	1	0	0	0	1	3
2			1	1981	29	3	11	3	3	0	7	1	2	3	3	2	2	2	2	2	2	2	3	3	3	1	6	6	2		9	1	2	1	4	5	2010	6	39	1521	0	0	0	0	1	0	1	1	4
2			2	1977	33	4	15	2	7	3	7	1	1	1	2	1	1	2	2	3	3	2	2	2	3	1	10	10	2		9	1	2	2	1	5	2010	6	43	1849	0	0	0	0	1	0	1	0	4
2			1	1972	38	5	18	2	0	7	3	1	2	2	3	2	1	1	3	2	2	2	2	2	3	1	12	12	2		9	1	4	1	4	6	2010	6	48	2304	0	0	1	1	1	0	1	1	4
2			2	1983	27	5	17	1	7	7	0	1	1	1	3	1	1	2	2	2	2	2	3	3	3	1	17	17	2		9	2	2	1	2	6	2010	6	37	1369	0	0	1	1	1	0	0	0	4
2			2	1975	35	4	15	2	7	3	5	1	1	1	3	1	1	2	2	2	2	2	3	2	3	1	14	14	2		9	2	4	2	1	6	2010	6	45	2025	0	0	1	1	1	0	0	0	4
2			2	1962	48	3	13	2	7	0	0	1	2	1	1	1	1	2	2	2	2	2	2	3	2	1	7	7	2		9	2	1	1	2	4	2010	6	58	3364	1	0	0	1	1	0	0	0	4
2			1	1950	60	3	12	3	0	7	0	1	2	2	2	1	3	3	2	2	2	2	1	3	1	1	3	3	2		9	1	4	1	4	5	2010	6	70	4900	0	0	1	0	1	0	1	1	4
2			1	1967	43	4	14	2	7	0	3	3	3	2	2	3	3	3	3	3	2	3	3	4	3	1	9	9	2		9	2	4	1	2	4	2010	6	53	2809	0	0	1	1	1	0	0	1	2
2			1	1949	61	2	9	3	2	0	0	1	1	1	2	2	1	2	3	2	2	3	3	2	2	1	3	3	2		9	2	1	1	2	5	2010	6	71	5041	1	0	1	1	1	0	0	1	4
2			1	1989	21	3	13	3	3	0	3	2	2	2	1	2	2	2	3	2	2	2	3	1	3	1	10	10	2		9	2	4	1	2	6	2010	6	31	961	0	0	1	1	0	0	0	1	3
2			2	1946	64	3	11	3	7	2	0	1	1	1	3	2	2	2	3	3	2	2	2	8	3	1	5	5	2		9	2	4	2	2	3	2010	6	74	5476	0	0	0	0		0	0	0	4
2			2	1948	62	3	11	2	2	7	7	2	2	1	1	2	2	2	3	3	2	3	2	2	2	1	3	3	2		9	2	4	2	2	2	2010	6	72	5184	0	0	1	1	1	0	0	0	3
2			2	1944	66	2	9	2	2	0	0	2	2	1	2	2	2	2	2	2	2	2	2	3	3	0		99	2		9	2	4	2	2	3	2010	6	76	5776	0	0	1	0	0	0	0	0	3
2			1	1982	28	5	16	2	2	2	7	1	1	1	2	1	2	2	2	2	3	3	2	3	3	1	10	10	1	1	1	1	4	1	9	7	2010	6	38	1444	0	0	1	1	1	1	1	1	4
2			1	1957	53	3	12	3	7	0	0	1	1	1	3	2	2	2	2	2	2	2	2	2	3	1	5	5	2		9	2	4	2	2	6	2010	6	63	3969	0	0	1	0	1	0	0	1	4
2			1	1976	34	3	15	3	0	0	7	1	2	9	3	2	1	3	1	3	4	4	3	8	1	1	9	9	2		9	1	4	1	9	5	2010	6	44	1936	0	0	1	1	0	0	1	1	4
2			2	1957	53	4	14	1	7	7	3	1	2	1	2	2	1	2	2	2	2	2	3	2	3	1	4	4	2		9	2	1	1	2	5	2010	6	63	3969	1	0	1	0	1	0	0	0	4
2			1	1956	54	3	12	3	7	3	3	1	2	1	1	2	2	2	2	2	3	3	1	3	3	2	3	3	1	3	3	2	4	1	4	5	2010	6	64	4096	0	0	1	1	1	1	0	1	4
2			1	1953	57	3	12	3	0	0	0	2	3	2	1	1	2	2	3	3	3	3	2	3	1	1	1	1	2		9	2	4	1	2	2	2010	6	67	4489	0	0	0	1	1	0	0	1	3
2			2	1960	50	3	12	2	7	7	0	1	1	1	2	1	2	2	3	3	3	3	2	2	2	3	8	8	2		9	2	1	1	2	4	2010	6	60	3600	1	0	1	1	1	0	0	0	4
2			2	1969	41	3	12	3	7	0	7	1	1	2	2	1	2	2	3	3	3	3	2	2	2	1	9	9	2		9	1	4	1	2	5	2010	6	51	2601	0	0	1	1	1	0	1	0	4
2			2	1956	54	3	12	4	1	0	0	3	3	2	1	2	2	8	2	2	2	3	2	8	1	1	4	4	2		9	1	4	1	2	2	2010	6	64	4096	0	0	1	1	1	0	1	0	2
2			2	1956	54	3	12	1	7	7	3	1	1	1	3	1	2	2	2	2	2	2	1	1	3	0		99	2		9	2	4	1	2	5	2010	6	64	4096	0	0	1	1	1	0	0	0	4
2			2	1944	66	2	9	3	0	0	0	1	1	1	2	1	8	8	2	2	2	2	2	8	3	0		99	2		9	2	4	2	1	1	2010	6	76	5776	0	0	1	1	1	0	0	0	4
2			2	1969	41	3	12	2	7	0	7	1	1	1	1	2	1	8	4	4	4	4	2	3	2	1	5	5	1	9	9	1	4	1	8	2	2010	6	51	2601	0	0	0	0	0	1	1	0	4
2			2	1974	36	4	15	2	3	0	7	2	2	3	1	8	8	2	3	2	4	4	2	3	3	0		99	2		9	2	4	1	3	3	2010	6	46	2116	0	0	1	0	0	0	0	0	3
2			1	1979	31	4	15	2	0	0	7	1	2	1	2	1	2	3	3	3	4	3	1	3	1	1	1	1	2		9	2	4	1	6	5	2010	6	41	1681	0	0	0	0	1	0	0	1	4
2			2	1971	39	3	12	2	7	7	7	1	2	1	2	1	1	1	1	2	3	3	1	2	3	1	7	7	2		9	2	1	1	5	7	2010	6	49	2401	1	0	1	0	1	0	0	0	4
2			1	1940	70	5	17	2	7	7	7	2	1	2	3	2	2	2	2	3	3	3	2	3	2	4	3	3	1	3	3	1	1	2	3	5	2010	6	80	6400	1	0	0	0	0	1	1	1	3
2			2	1975	35	4	15	2	3	7	3	1	1	2	4	2	2	2	2	3	2	2	2	2	3	1	10	10	2		9	2	4	1	2	5	2010	6	45	2025	0	0	1	1	1	0	0	0	4
2			1	1970	40	3	12	2	7	7	0	1	2	2	3	2	2	2	2	2	2	2	2	2	4	1	3	3	2		9	2	4	1	2	5	2010	6	50	2500	0	0	1	1	1	0	0	1	4
2			1	1966	44	3	12	2	6	7	4	2	2	2	3	3	2	2	2	3	2	2	2	2	2	1	1	1	1	1	1	2	4	1	2	2	2010	6	54	2916	0	0	1	1	0	1	0	1	3
2			2	1979	31	4	15	3	2	0	0	1	1	1	2	1	2	2	2	2	2	2	2	2	3	1	10	10	2		9	2	4	1	2	4	2010	6	41	1681	0	0	1	1	1	0	0	0	4
2			2	1971	39	4	15	2	7	7	1	2	2	2	2	2	2	2	2	2	2	2	2	2	2	1	15	15	1	2	2	1	4	1	4	5	2010	6	49	2401	0	0	0	1	1	1	1	0	3
2			1	1976	34	4	15	1	7	7	5	1	2	2	2	2	1	2	2	2	4	3	2	3	2	1	6	6	1	2	2	1	2	1	3	5	2010	6	44	1936	0	0	0	0	0	1	1	1	4
2			1	1942	68	2	9	1	5	5	0	1	1	1	2	2	2	2	2	2	2	2	2	2	3	0		99	2		9	2	1	2	2	5	2010	6	78	6084	1	0	0	1	0	0	0	1	4
2			2	1945	65	2	9	2	7	3	0	1	1	2	3	1	2	1	3	3	3	3	2	2	3	3	2	2	2		9	2	4	1	3	6	2010	6	75	5625	0	0	0	0	1	0	0	0	4
2			1	1951	59	2	9	3	7	3	0	1	2	1	1	3	2	2	3	2	3	3	1	3	2	1	1	1	2		9	1	4	1	2	4	2010	6	69	4761	0	0	0	0	1	0	1	1	4
2			1	1965	45	3	12	2	7	0	4	1	1	3	2	3	2	2	3	3	2	4	1	3	2	1	6	6	1	1	1	2	4	1	9	3	2010	6	55	3025	0	0	0	0	1	1	0	1	4
2			2	1953	57	2	9	2	4	0	1	1	2	1	1	2	2	2	2	2	3	2	2	3	2	1	1	1	2		9	2	4	2	2	5	2010	6	67	4489	0	0	0	1	0	0	0	0	4
2			2	1955	55	3	12	3	7	0	5	1	1	2	2	1	2	2	2	3	3	3	1	2	1	1	6	6	1	2	2	1	4	2	2	4	2010	6	65	4225	0	0	1	1	1	1	1	0	4
2			2	1960	50	2	9	2	7	7	0	1	1	1	3	2	2	2	2	2	2	2	2	2	3	0		99	2		9	2	1	2	2	5	2010	6	60	3600	1	0	1	1	1	0	0	0	4
2			2	1952	58	2	9	2	7	7	0	1	1	1	3	2	2	2	2	2	2	2	2	2	3	1	2	2	2		9	2	4	2	2	3	2010	6	68	4624	0	0	1	1	1	0	0	0	4
2			1	1952	58	2	12	3	7	7	0	1	1	1	2	2	2	2	2	2	2	2	2	2	3	0		99	2		9	2	4	2	2	5	2010	6	68	4624	0	0	1	1		0	0	1	4
2			1	1956	54	4	15	3	2	0	7	2	2	2	1	2	2	2	2	2	2	2	3	2	3	1	4	4	2		9	2	4	1	2	3	2010	6	64	4096	0	0	1	1	1	0	0	1	3
2			1	1953	57	4	15	2	7	0	0	1	2	2	1	1	2	2	2	3	4	4	3	2	3	0		99	2		9	2	1	1	2	3	2010	6	67	4489	1	0	1	1	1	0	0	1	4
2			2	1980	30	4	14	3	1	0	7	2	3	2	2	2	2	2	3	3	3	3	2	3	2	1	8	8	2		9	2	2	1	2	3	2010	6	40	1600	0	0	1	0	1	0	0	0	3
2			2	1953	57	3	12	3	0	0	1	2	2	2	3	1	1	3	2	2	2	2	2	2	2	0		99	1	3	3	2	4	2	9	5	2010	6	67	4489	0	0	1	1	1	1	0	0	3
2			1	1983	27	4	15	3	0	3	7	3	3	4	1	1	2	2	3	3	3	3	2	3	3	0		99	2		9	2	4	1	2	1	2010	6	37	1369	0	0	0	0	0	0	0	1	2
2			2	1945	65	2	9	2	7	0	0	1	2	2	3	2	2	2	2	2	2	1	2	2	2	3	3	3	2		9	2	4	2	2	5	2010	6	75	5625	0	0	1	0	1	0	0	0	4
2			1	1959	51	6	18	1	1	0	7	2	3	2	2	2	2	2	2	2	4	4	3	3	2	1	9	9	1	3	3	1	4	1	2	3	2010	6	61	3721	0	0	0	0	0	1	1	1	3
2			2	1959	51	3	13	5	7	0	0	1	1	1	8	2	2	2	2	2	2	2	8	2	3	0		99	2		9	2	4	1	2	6	2010	6	61	3721	0	0	1	1	1	0	0	0	4
2			1	1948	62	2	9	5	7	0	0	1	1	1	2	2	2	2	2	2	2	2	8	2	3	0		99	2		9	2	4	2	2	5	2010	6	72	5184	0	0	1	1	1	0	0	1	4
2			1	1985	25	4	13	1	7	0	7	1	1	1	2	1	1	2	2	2	2	2	2	2	3	1	13	13	2		9	1	1	1	4	8	2010	6	35	1225	1	0	1	1	1	0	1	1	4
2			2	1950	60	2	8	5	7	0	0	1	1	1	8	2	2	2	2	2	2	2	8	2	3	0		99	2		9	2	4	2	1	3	2010	6	70	4900	0	0	1	1	1	0	0	0	4
2			1	1955	55	3	12	1	7	0	3	1	1	1	3	1	2	2	2	2	2	2	2	2	3	2	2	2	2		9	1	4	1	1	6	2010	6	65	4225	0	0	1	1	1	0	1	1	4
2			2	1986	24	4	12	2	0	0	2	4	4	4	2	3	3	2	4	4	4	4	2	1	2	1	8	8	2		9	1	4	2	1	3	2010	6	34	1156	0	0	1	1	1	0	1	0	1
2			1	1967	43	5	16	2	2	2	5	3	3	2	2	3	3	2	2	2	2	3	2	2	3	1	10	10	2		9	2	4	1	4	6	2010	6	53	2809	0	0	1	0	0	0	0	1	2
2			2	1985	25	5	16	2	2	1	5	1	1	1	2	3	2	2	2	2	3	3	3	2	3	1	10	10	2		9	1	1	1	1	4	2010	6	35	1225	1	0	0	0	1	0	1	0	4
2			1	1959	51	4	14	1	2	0	0	2	3	2	2	2	2	2	2	2	2	2	2	2	3	0		99	2		9	2	4	1	3	4	2010	6	61	3721	0	0	1	0	0	0	0	1	3
2			2	1969	41	4	15	1	4	3	6	1	2	1	2	2	2	2	2	2	3	3	2	3	3	1	3	3	2		9	2	4	1	2	6	2010	6	51	2601	0	0	1	1	0	0	0	0	4
2			1	1987	23	5	16	2	8	8	9	8	8	2	2	1	2	2	2	1	2	1	2	2	1	1	10	10	2		9	2	1	1	9	5	2010	6	33	1089	1	0				0	0	1
2			2	1977	33	4	12	4	2	0	7	1	3	1	4	3	2	1	2	2	2	3	1	4	4	1	9	9	2		9	2	4	1	3	3	2010	6	43	1849	0	0	1	0	0	0	0	0	4
2			1	1952	58	3	11	3	3	7	0	2	2	2	2	2	3	2	8	8	2	2	3	2	2	1	3	3	2		9	1	1	1	1	3	2010	6	68	4624	1	0		0		0	1	1	3
2			2	1979	31	4	15	3	3	0	7	1	1	1	3	2	2	3	2	2	2	3	3	3	2	1	7	7	1	1	1	1	4	1	3	6	2010	6	41	1681	0	0	0	0	1	1	1	0	4
2			2	1976	34	4	15	3	5	1	3	1	2	1	2	2	2	2	2	2	2	2	2	8	2	1	9	9	2		9	2	4	1	3	5	2010	6	44	1936	0	0	1	1	1	0	0	0	4
2			1	1962	48	3	11	1	7	7	0	1	1	1	4	2	2	2	2	2	2	2	1	3	1	1	6	6	2		9	2	4	2	2	5	2010	6	58	3364	0	0	0	0	1	0	0	1	4
2			1	1949	61	3	13	1	7	7	2	1	1	1	4	3	2	2	3	3	2	3	3	2	4	1	3	3	2		9	1	1	2	2	5	2010	6	71	5041	1	0	1	1	1	0	1	1	4
2			1	1961	49	3	12	1	6	4	5	1	2	1	2	2	2	2	2	2	3	3	2	3	1	1	7	7	1	2	2	1	4	1	2	5	2010	6	59	3481	0	0	1	1		1	1	1	4
2			2	1954	56	2	10	1	7	3	0	2	2	2	3	2	2	3	2	2	3	2	2	3	2	1	3	3	2		9	1	4	1	2	5	2010	6	66	4356	0	0	1	0	1	0	1	0	3
2			2	1961	49	3	13	2	7	0	7	2	2	2	1	1	1	2	3	3	2	4	2	2	2	1	4	4	1	3	3	2	4	2	2	4	2010	6	59	3481	0	0	1	0	1	1	0	0	3
2			2	1953	57	3	11	2	7	0	1	1	1	1	4	2	2	2	2	2	2	2	2	2	1	0		99	2		9	1	1	2	2	5	2010	6	67	4489	1	0	0	0	1	0	1	0	4
2			2	1986	24	5	16	3	4	0	3	2	2	2	1	2	3	2	3	4	4	4	2	3	3	1	12	12	2		9	1	1	1	4	3	2010	6	34	1156	1	0	1	1		0	1	0	3
2			2	1983	27	4	16	2	7	7	7	1	1	1	2	1	1	2	2	3	2	2	2	2	3	2	8	8	1	2	2	2	2	1	4	6	2010	6	37	1369	0	0	1	1	1	1	0	0	4
2			2	1967	43	3	9	3	7	0	4	1	2	1	8	2	2	8	3	2	1	3	3	2	9	1	4	4	2		9	2	4	1	2	4	2010	6	53	2809	0	0		1	1	0	0	0	4
2			1	1991	19	3	12	3	2	0	7	1	1	1	3	2	2	8	2	3	3	2	2	2	3	1	10	10	2		9	2	4	2	1	5	2010	6	29	841	0	0	0	1	1	0	0	1	4
2			2	1985	25	5	16	4	8	0	0	1	3	2	2	1	2	2	2	2	3	3	1	3	2	1	10	10	2		9	2	1	1	2	4	2010	6	35	1225	1	0	1	0	0	0	0	0	4
2			2	1949	61	2	9	2	2	7	0	2	2	1	3	3	2	2	3	3	2	3	2	8	2	1	3	3	1	1	1	2	4	2	2	4	2010	6	71	5041	0	0	1	1	1	1	0	0	3
2			1	1990	20	5	13	3	0	0	6	1	2	2	2	2	3	2	3	3	4	3	1	1	1	1	12	12	2		9	2	2	2	1	5	2010	6	30	900	0	0	1	1		0	0	1	4
2			2	1951	59	3	12	2	7	0	0	1	1	1	3	1	1	2	1	1	1	1	2	2	2	1	1	1	1	3	3	1	3	1	3	5	2010	6	69	4761	0	0	1	1	1	1	1	0	4
2			1	1979	31	4	17	3	1	0	7	2	2	1	2	2	2	2	3	3	3	3	8	3	2	2	1	1	2		9	1	4	1	1	3	2010	6	41	1681	0	0	1	1	1	0	1	1	3
2			1	1955	55	5	18	2	7	0	7	1	1	1	3	2	2	2	2	3	8	3	2	2	2	2	1	1	2		9	1	4	1	1	3	2010	6	65	4225	0	0	1	1	1	0	1	1	4
2			1	1992	18	3	12	1	7	7	0	1	1	1	2	2	2	2	2	3	3	3	1	1	2	1	6	6	1	1	1	1	4	1	2	4	2010	6	28	784	0	0	1	0	1	1	1	1	4
2			1	1958	52	3	13	1	7	7	0	1	1	1	2	2	2	2	2	3	3	3	1	1	2	1	6	6	1	1	1	1	4	1	2	4	2010	6	62	3844	0	0	0	0	1	1	1	1	4
2			1	1983	27	5	19	1	7	7	7	2	2	2	3	2	3	2	3	2	3	3	2	3	2	1	20	20	1	1	1	1	2	1	2	2	2010	6	37	1369	0	0	1	0	1	1	1	1	3
2			2	1986	24	5	16	3	7	0	7	2	3	1	3	1	3	2	2	2	3	3	4	1	4	1	5	5	1	2	2	1	4	1	4	8	2010	6	34	1156	0	0	1	0		1	1	0	3
2			1	1986	24	5	16	1	5	0	7	1	2	1	3	1	2	2	2	2	3	2	2	3	3	2	4	4	2		9	1	2	1	3	7	2010	6	34	1156	0	0	1	1	1	0	1	1	4
2			2	1983	27	5	17	3	2	0	7	2	2	3	2	2	2	2	3	3	3	3	3	3	3	1	12	12	2		9	1	4	1	2	3	2010	6	37	1369	0	0	1	1		0	1	0	3
2			1	1953	57	3	12	1	7	0	2	1	3	1	3	1	2	2	2	2	2	2	1	2	3	1	3	3	2		9	1	1	1	2	7	2010	6	67	4489	1	0	1	1	1	0	1	1	4
2			2	1975	35	4	15	2	7	7	7	1	1	1	3	2	2	2	2	2	2	2	3	2	2	1	10	10	2		9	1	1	1	2	3	2010	6	45	2025	1	0	1	0	1	0	1	0	4
2			1	1984	26	6	19	1	7	2	7	1	2	2	3	2	1	2	2	3	3	3	2	2	2	1	17	17	2		9	1	1	1	3	7	2010	6	36	1296	1	0	1	1	1	0	1	1	4
2			1	1950	60	3	12	1	7	0	0	1	1	1	3	2	1	2	2	2	2	3	1	2	2	3	1	1	2		9	1	1	2	2	6	2010	6	70	4900	1	0	0	1	1	0	1	1	4
2			2	1986	24	4	15	2	7	7	7	1	3	1	2	1	1	2	3	3	3	3	2	2	3	1	15	15	2		9	1	2	1	2	4	2010	6	34	1156	0	0	1	0	1	0	1	0	4
2			2	1989	21	4	15	2	0	0	7	1	1	1	3	2	1	2	3	2	2	3	2	2	1	1	13	13	2		9	1	1	1	2	3	2010	6	31	961	1	0	1	1	1	0	1	0	4
2			1	1940	70	3	11	2	7	0	0	1	3	2	3	2	2	2	2	3	2	3	2	2	3	0		99	2		9	2	1	2	2	5	2010	6	80	6400	1	0	1	1	1	0	0	1	4
2			2	1952	58	2	9	3	7	7	0	1	2	1	2	2	2	2	3	3	2	2	3	2	1	0		99	2		9	2	4	2	1	2	2010	6	68	4624	0	0	1	0	1	0	0	0	4
2			2	1975	35	3	12	2	7	2	7	1	3	2	4	2	2	2	2	3	2	3	3	2	3	1	8	8	2		9	2	4	1	1	5	2010	6	45	2025	0	0	1	1	0	0	0	0	4
2			2	1974	36	4	15	2	7	0	3	2	2	2	2	2	2	1	3	3	3	3	2	3	2	2	2	2	2		9	1	4	1	3	5	2010	6	46	2116	0	0	1	1	0	0	1	0	3
2			1	1971	39	3	15	3	3	0	3	2	2	3	1	2	2	2	2	3	4	3	2	3	2	1	5	5	2		9	1	4	1	2	4	2010	6	49	2401	0	0	0	0	1	0	1	1	3
2			1	1966	44	3	10	2	1	9	3	2	2	2	1	2	3	1	3	2	2	4	1	4	1	1	3	3	2		9	1	4	1	2	3	2010	6	54	2916	0	0	0	0	0	0	1	1	3
2			2	1976	34	3	11	3	3	2	0	1	1	1	3	2	2	2	2	2	2	2	3	3	4	1	5	5	2		9	2	4	2	2	5	2010	6	44	1936	0	0	0	0	1	0	0	0	4
2			1	1958	52	2	10	5	0	0	0	1	1	1	1	2	2	2	3	3	2	2	8	2	2	0		99	2		9	2	4	2	1	1	2010	6	62	3844	0	0	1	1	1	0	0	1	4
2			1	1987	23	3	12	2	2	0	1	1	1	1	1	2	2	2	2	2	3	3	1	2	1	1	10	10	2		9	2	4	1	3	7	2010	6	33	1089	0	0	1	1	1	0	0	1	4
2			2	1956	54	3	13	2	7	0	3	1	2	1	2	2	2	2	2	3	2	3	2	2	3	1	4	4	2		9	2	1	1	2	5	2010	6	64	4096	1	0	1	1	1	0	0	0	4
2			1	1961	49	3	12	2	7	0	3	1	1	1	3	2	2	2	2	2	2	2	2	2	3	1	7	7	2		9	2	4	2	1	1	2010	6	59	3481	0	0	1	1	1	0	0	1	4
2			2	1955	55	3	12	1	0	0	7	1	3	2	3	2	2	2	3	2	3	3	3	2	3	1	4	4	2		9	2	4	1	3	4	2010	6	65	4225	0	0	1	0	0	0	0	0	4
2			1	1992	18	3	12	3	9	9	9	2	1	3	2	2	2	1	2	2	2	2	2	2	1	1	2	2	2		9	2	4	2	1	6	2010	6	28	784	0	0	1	1	1	0	0	1	3
2			1	1991	19	3	12	1	1	1	7	2	2	1	2	1	1	2	2	3	3	2	2	3	2	1	10	10	2		9	2	2	2	9	2	2010	6	29	841	0	0	1	0	1	0	0	1	3
2			1	1955	55	2	9	2	7	0	0	2	2	2	2	2	2	2	3	4	2	3	2	2	3	2	3	3	2		9	2	4	2	1	1	2010	6	65	4225	0	0	1	1	1	0	0	1	3
2			1	1958	52	3	12	3	7	7	2	1	3	2	2	2	2	1	4	4	3	2	3	2	2	1	4	4	2		9	2	4	1	2	3	2010	6	62	3844	0	0	1	0	1	0	0	1	4
2			1	1976	34	5	16	1	5	1	7	4	4	2	2	4	4	1	4	4	4	4	3	3	3	1	10	10	2		9	1	4	1	2	2	2010	6	44	1936	0	0	1	0	0	0	1	1	1
2			2	1950	60	5	16	2	7	3	7	1	2	2	3	1	2	2	2	2	2	2	2	2	3	1	3	3	1	2	2	2	3	2	3	5	2010	6	70	4900	0	0	1	0	1	1	0	0	4
2			2	1954	56	2	8	2	2	7	0	1	1	2	2	2	2	2	2	2	2	2	3	3	3	1	2	2	2		9	2	4	1	3	3	2010	6	66	4356	0	0	1	0	1	0	0	0	4
2			2	1951	59	2	9	3	2	1	0	1	2	2	2	2	2	1	2	2	2	2	2	2	2	0		99	2		9	2	1	2	2	5	2010	6	69	4761	1	0	1	1	1	0	0	0	4
2			1	1959	51	4	15	3	7	0	0	1	2	1	3	2	2	2	3	3	3	3	2	2	3	1	6	6	2		9	2	1	2	1	5	2010	6	61	3721	1	0	1	0	1	0	0	1	4
2			2	1949	61	4	12	1	7	0	7	1	1	1	4	1	2	2	1	2	2	1	3	2	4	3	3	3	1	1	1	1	1	2	3	7	2010	6	71	5041	1	0	0	0	1	1	1	0	4
2			2	1962	48	2	9	3	0	0	0	2	2	2	3	2	2	2	3	3	2	2	2	2	3	0		99	2		9	2	4	2	2	3	2010	6	58	3364	0	0	0	1	1	0	0	0	3
2			2	1960	50	3	12	4	3	0	0	2	2	2	3	2	2	2	2	3	3	2	3	3	2	1	3	3	2		9	2	4	1	3	3	2010	6	60	3600	0	0	1	0		0	0	0	3
2			2	1949	61	3	12	3	7	7	5	2	2	2	2	2	2	2	2	2	3	3	2	2	2	1	3	3	2		9	2	1	2	2	5	2010	6	71	5041	1	0	0	0	0	0	0	0	3
2			2	1963	47	3	12	3	7	0	4	2	2	2	1	2	2	2	3	3	3	3	2	2	3	1	3	3	2		9	1	4	1	1	3	2010	6	57	3249	0	0	0	0	1	0	1	0	3
2			2	1951	59	2	10	3	7	7	0	3	3	2	2	3	2	2	3	3	3	3	1	4	2	1	1	1	2		9	1	4	1	2	2	2010	6	69	4761	0	0	0	0	1	0	1	0	2
2			2	1940	70	3	13	2	7	0	0	1	1	1	3	3	2	2	2	2	2	2	2	2	3	3	3	3	2		9	9	4	2	2	3	2010	6	80	6400	0	0	0	0	1	0		0	4
2			1	1980	30	3	13	3	3	0	7	1	1	2	3	2	2	2	3	3	3	3	2	3	3	1	5	5	2		9	1	4	1	2	4	2010	6	40	1600	0	0	1	1	1	0	1	1	4
2			1	1963	47	3	12	2	2	4	0	1	1	1	3	2	2	2	2	3	2	2	3	3	3	1	10	10	2		9	2	4	2	1	1	2010	6	57	3249	0	0	1	0	0	0	0	1	4
2			2	1963	47	3	12	4	7	0	0	2	2	2	2	2	1	2	3	3	2	2	3	2	3	1	8	8	2		9	2	4	1	2	1	2010	6	57	3249	0	0	1	1	0	0	0	0	3
2			2	1953	57	2	9	3	3	7	0	1	1	1	3	2	2	2	3	3	3	3	3	2	2	0		99	2		9	2	4	2	2	5	2010	6	67	4489	0	0	0	0	0	0	0	0	4
2			2	1942	68	4	15	2	7	3	0	2	1	1	3	2	2	2	2	3	2	2	2	3	2	1	3	3	2		9	2	1	2	3	5	2010	6	78	6084	1	0	1	1	1	0	0	0	3
2			2	1963	47	3	12	2	7	7	2	1	2	2	1	2	2	2	3	3	3	3	2	2	2	1	6	6	2		9	1	4	1	2	2	2010	6	57	3249	0	0	1	1	1	0	1	0	4
2			1	1983	27	3	12	2	1	0	7	1	1	1	2	2	2	2	3	3	3	2	2	3	3	1	6	6	1	2	2	1	4	1	3	4	2010	6	37	1369	0	0	1	0	0	1	1	1	4
2			1	1945	65	1	6	3	0	0	0	2	2	2	3	2	2	2	2	2	2	2	9	2	3	0		99	2		9	2	4	2	2	5	2010	6	75	5625	0	0	1	1	1	0	0	1	3
2			2	1947	63	2	9	2	0	7	1	1	2	2	3	2	2	2	1	2	2	2	2	2	3	3	3	3	2		9	2	1	2	2	4	2010	6	73	5329	1	0	0	1	1	0	0	0	4
2			2	1953	57	2	9	2	7	7	4	1	1	1	1	2	1	2	1	1	2	2	2	2	2	0		99	2		9	2	1	2	2	5	2010	6	67	4489	1	0	1	1	1	0	0	0	4
2			2	1957	53	3	12	2	7	0	2	1	2	1	2	2	2	2	2	2	3	3	2	3	2	1	6	6	1	1	1	2	4	2	2	3	2010	6	63	3969	0	0	0	0	1	1	0	0	4
2			1	1959	51	4	14	3	3	2	4	1	2	1	2	1	1	2	1	3	2	3	2	2	3	0		99	2		9	2	4	1	2	2	2010	6	61	3721	0	0	1	1	1	0	0	1	4
2			2	1972	38	3	12	3	5	3	7	1	1	1	2	2	3	2	1	3	3	3	2	2	2	1	10	10	2		9	2	4	2	2	6	2010	6	48	2304	0	0	0	1	1	0	0	0	4
2			2	1940	70	3	12	2	7	7	4	1	1	1	2	2	1	2	1	1	2	2	2	2	2	0		99	2		9	2	1	2	2	8	2010	6	80	6400	1	0	1	1	1	0	0	0	4
2			1	1949	61	2	9	2	7	7	7	1	2	1	2	2	2	2	2	2	2	2	2	3	3	1	3	3	2		9	1	1	2	2	4	2010	6	71	5041	1	0	0	1	1	0	1	1	4
2			2	1950	60	3	12	3	2	0	0	2	2	2	3	2	2	2	3	2	2	3	2	3	3	1	3	3	2		9	2	1	2	2	3	2010	6	70	4900	1	0	0	0	1	0	0	0	3
2			1	1967	43	2	8	3	5	0	0	2	2	2	3	1	2	2	2	2	2	2	8	2	2	1	3	3	2		9	2	4	1	1	1	2010	6	53	2809	0	0	0	0		0	0	1	3
2			2	1945	65	2	7	2	7	0	0	1	1	1	3	1	1	2	2	2	2	2	2	3	2	0		99	2		9	2	1	2	2	5	2010	6	75	5625	1	0	1	1	1	0	0	0	4
2			2	1945	65	1	4	4	7	3	0	1	1	1	2	1	2	2	2	2	2	2	3	2	2	0		99	2		9	2	4	2	2	5	2010	6	75	5625	0	0	1	0	1	0	0	0	4
2			2	1948	62	2	13	2	7	0	0	1	1	1	2	1	1	2	2	3	2	2	2	2	2	3	3	3	2		9	1	1	2	2	5	2010	6	72	5184	1	0	1	0	1	0	1	0	4
2			1	1955	55	3	12	1	7	7	0	1	1	1	3	1	1	2	2	2	2	2	2	3	3	0		99	2		9	2	1	2	2	5	2010	6	65	4225	1	0	1	1	1	0	0	1	4
2			1	1988	22	3	14	3	2	0	7	1	2	2	2	2	2	2	3	2	2	3	1	2	3	1	8	8	2		9	2	4	1	2	5	2010	6	32	1024	0	0	1	0	1	0	0	1	4
2			2	1956	54	2	11	1	3	7	0	1	2	1	1	1	2	2	2	2	3	3	1	3	2	0		99	2		9	2	4	2	2	5	2010	6	64	4096	0	0	0	1	1	0	0	0	4
2			1	1944	66	4	15	2	7	7	0	1	1	1	2	1	1	2	2	2	2	2	2	2	3	1	4	4	2		9	2	4	2	2	5	2010	6	76	5776	0	0	1	1	1	0	0	1	4
2			1	1951	59	5	16	1	7	0	7	1	1	1	3	2	1	2	3	3	3	3	3	3	2	3	3	3	2		9	1	1	1	3	3	2010	6	69	4761	1	0	1	1	1	0	1	1	4
2			2	1953	57	3	10	3	7	7	0	2	1	1	2	1	2	2	3	3	3	3	3	3	2	1	2	2	2		9	1	2	2	3	4	2010	6	67	4489	0	0	1	1	1	0	1	0	3
2			2	1958	52	3	12	1	7	0	2	1	1	1	2	1	1	2	2	2	2	2	3	8	3	1	5	5	2		9	2	4	2	2	1	2010	6	62	3844	0	0	1	1	1	0	0	0	4
2			1	1958	52	3	12	1	4	2	7	2	1	1	1	1	2	1	2	2	3	3	1	3	2	1	5	5	2		9	1	1	1	2	1	2010	6	62	3844	1	0	0	0	1	0	1	1	3
2			1	1951	59	5	16	2	7	0	7	1	1	1	3	1	2	2	2	2	2	3	1	3	2	1	8	8	1	1	1	2	1	1	3	4	2010	6	69	4761	1	0	0	0	1	1	0	1	4
2			2	1983	27	4	15	3	0	0	7	1	1	1	2	3	3	2	4	4	4	4	3	3	2	1	5	5	2		9	2	2	2	2	2	2010	6	37	1369	0	0	1	1	1	0	0	0	4
2			1	1964	46	3	12	1	5	0	0	1	1	1	2	1	2	1	3	3	2	3	2	2	2	3	5	5	2		9	2	4	2	1	1	2010	6	56	3136	0	0	0	0	1	0	0	1	4
2			2	1961	49	3	12	1	7	0	0	1	1	1	2	1	1	2	2	3	2	2	3	3	3	1	5	5	2		9	2	4	2	2	1	2010	6	59	3481	0	0	1	1	1	0	0	0	4
2			1	1959	51	3	12	3	4	0	0	1	2	1	2	2	2	2	2	3	3	3	3	2	3	1	3	3	2		9	9	4	1	2	5	2010	6	61	3721	0	0	1	1	0	0		1	4
2			2	1962	48	3	12	2	3	0	0	1	2	1	2	3	2	2	2	3	4	4	8	2	3	1	4	4	2		9	9	4	1	2	5	2010	6	58	3364	0	0	0	0	1	0		0	4
2			2	1991	19	5	13	3	3	7	7	1	2	3	3	2	2	2	2	3	4	4	3	2	3	1	15	15	2		9	1	2	2	9	6	2010	6	29	841	0	0	1	1	1	0	1	0	4
2			2	1983	27	3	12	4	5	0	7	2	2	3	3	2	2	2	2	3	4	4	3	2	3	1	10	10	2		9	1	4	1	2	5	2010	6	37	1369	0	0	1	1		0	1	0	3
2			1	1955	55	2	9	2	7	0	1	2	1	2	2	2	2	2	3	8	2	2	2	2	2	1	3	3	1	1	1	2	4	2	2	3	2010	6	65	4225	0	0		0	1	1	0	1	3
2			2	1960	50	3	12	4	1	0	0	2	2	2	1	2	2	2	3	4	3	3	3	2	3	0		99	2		9	2	4	2	2	2	2010	6	60	3600	0	0	0	1	1	0	0	0	3
2			2	1966	44	3	15	2	6	0	0	1	1	1	1	1	2	2	1	1	1	1	2	1	1	1	6	6	2		9	2	4	1	2	4	2010	6	54	2916	0	0	1	1	1	0	0	0	4
2			2	1987	23	3	15	2	5	0	7	2	2	9	9	2	2	2	2	2	2	2	3	2	3	1	15	15	2		9	1	2	1	3	5	2010	6	33	1089	0	0	1	0	1	0	1	0	3
2			1	1960	50	3	15	2	7	7	7	1	1	1	1	2	2	1	3	3	2	2	2	1	3	1	9	9	2		9	2	4	1	3	1	2010	6	60	3600	0	0	1	1	1	0	0	1	4
2			1	1963	47	3	12	3	0	0	0	2	2	2	2	1	2	2	9	8	2	2	3	4	3	0		99	1	3	3	1	4	2	2	2	2010	6	57	3249	0	0	1	1	1	1	1	1	3
2			2	1956	54	3	12	2	7	0	7	2	2	2	2	2	2	2	3	3	3	2	2	2	3	1	9	9	2		9	2	4	1	2	5	2010	6	64	4096	0	0	1	1	1	0	0	0	3
2			1	1957	53	3	12	3	0	0	0	2	2	2	3	2	2	2	3	4	4	2	2	3	2	0		99	2		9	2	4	2	2	2	2010	6	63	3969	0	0	1	1	1	0	0	1	3
2			2	1955	55	3	12	3	0	7	0	2	2	2	3	1	2	2	3	4	4	4	2	2	3	1	2	2	2		9	2	4	2	2	5	2010	6	65	4225	0	0	0	0		0	0	0	3
2			1	1955	55	2	9	2	0	7	2	2	2	2	2	2	2	2	2	3	2	2	2	2	3	1	3	3	2		9	2	4	1	2	4	2010	6	65	4225	0	0		1	1	0	0	1	3
2			2	1957	53	3	12	3	3	0	7	1	1	1	3	1	1	2	2	3	2	2	2	2	3	0		99	2		9	2	4	2	2	99	2010	6	63	3969	0	0	1	1	1	0	0	0	4
2			2	1952	58	2	9	3	7	7	0	2	2	2	3	1	2	2	3	3	3	3	2	2	3	0		99	2		9	2	4	2	2	99	2010	6	68	4624	0	0	1	1	1	0	0	0	3
2			1	1955	55	3	12	1	7	0	3	1	1	1	2	1	1	2	2	3	4	2	1	1	3	0		99	2		9	2	4	1	2	5	2010	6	65	4225	0	0	1	1	1	0	0	1	4
2			2	1965	45	3	9	2	7	0	3	1	1	1	3	1	1	2	2	3	3	2	1	1	3	1	6	6	2		9	2	4	2	1	5	2010	6	55	3025	0	0	0	1	1	0	0	0	4
2			2	1990	20	4	13	2	7	2	7	1	1	1	2	1	1	2	2	3	2	3	2	2	3	1	7	7	2		9	1	2	2	1	3	2010	6	30	900	0	0	1	1	1	0	1	0	4
2			1	1987	23	4	15	4	0	0	7	2	2	2	1	2	2	2	2	4	2	1	1	2	3	1	15	15	2		9	1	2	1	2	1	2010	6	33	1089	0	0	1	1	1	0	1	1	3
2			2	1981	29	4	15	4	1	0	7	2	2	1	2	2	2	2	2	2	3	3	2	2	3	1	9	9	2		9	2	4	1	3	6	2010	6	39	1521	0	0	1	0	1	0	0	0	3
2			1	1963	47	3	12	1	7	0	2	3	2	3	2	2	3	1	3	3	3	3	1	3	1	1	5	5	2		9	2	4	1	3	3	2010	6	57	3249	0	0	1	1	1	0	0	1	2
2			1	1973	37	2	9	2	5	0	0	2	2	3	3	2	2	2	3	2	3	3	2	3	1	1	5	5	2		9	2	4	1	2	2	2010	6	47	2209	0	0	1	0	1	0	0	1	3
2			1	1966	44	2	9	2	7	0	2	2	2	1	3	1	2	3	3	3	3	3	1	8	2	1	5	5	2		9	2	4	2	1	2	2010	6	54	2916	0	0	1	0	0	0	0	1	3
2			1	1957	53	3	12	3	7	7	0	1	1	3	1	2	3	1	4	2	4	4	1	2	1	3	4	4	2		9	2	4	2	2	1	2010	6	63	3969	0	0	1	1	0	0	0	1	4
2			1	1986	24	5	16	3	7	4	3	2	2	1	1	3	2	1	2	3	3	2	1	3	1	1	13	13	2		9	2	2	1	1	2	2010	6	34	1156	0	0	0	0	1	0	0	1	3
2			1	1982	28	6	18	3	7	7	7	3	2	4	3	2	2	2	3	3	3	3	2	3	2	1	12	12	1	2	2	1	4	1	4	3	2010	6	38	1444	0	0	1	0	1	1	1	1	2
2			1	1985	25	5	16	2	5	0	7	3	2	2	2	2	2	2	2	2	4	4	2	3	3	1	10	10	1	1	1	1	2	1	5	6	2010	6	35	1225	0	0	1	0	0	1	1	1	2
2			2	1961	49	3	12	3	7	0	0	2	4	2	2	1	3	1	3	4	4	4	2	2	2	3	4	4	2		9	2	4	2	1	5	2010	6	59	3481	0	0	1	1	1	0	0	0	3
2			2	1967	43	3	12	3	7	0	3	1	3	2	1	1	3	1	3	3	4	4	2	2	1	1	3	3	2		9	1	4	1	2	5	2010	6	53	2809	0	0	0	1	1	0	1	0	4
2			1	1968	42	3	11	3	7	1	3	2	2	2	3	2	3	2	3	3	3	3	2	2	3	1	1	1	2		9	1	4	1	2	4	2010	6	52	2704	0	0	1	1	1	0	1	1	3
2			1	1949	61	3	7	2	7	7	0	1	1	1	2	2	1	2	2	2	2	2	3	2	2	1	3	3	2		9	1	4	2	3	6	2010	6	71	5041	0	0	1	1	1	0	1	1	4
2			2	1979	31	2	9	3	0	0	0	1	1	1	3	2	3	2	2	2	3	3	3	2	3	0		99	2		9	2	4	1	4	5	2010	6	41	1681	0	0	1	1		0	0	0	4
2			2	1954	56	2	9	2	7	0	0	2	1	1	2	1	1	2	3	3	2	3	3	3	1	1	2	2	2		9	2	4	1	2	6	2010	6	66	4356	0	0	1	0	1	0	0	0	3
2			2	1942	68	3	12	3	2	0	7	1	1	1	2	3	1	2	3	3	3	2	1	1	2	0		99	2		9	1	4	2	2	5	2010	6	78	6084	0	0	1	1	1	0	1	0	4
2			2	1954	56	2	9	2	7	0	0	1	1	1	1	1	1	2	3	4	3	3	1	3	1	1	9	9	1	1	1	1	4	1	3	4	2010	6	66	4356	0	0	0	0	1	1	1	0	4
2			2	1946	64	4	14	3	7	7	9	1	1	1	3	2	2	3	2	2	2	2	2	3	2	3	6	6	2		9	2	4	2	2	3	2010	6	74	5476	0	0	1	1	1	0	0	0	4
2			2	1957	53	4	16	3	4	0	0	1	2	1	2	2	2	2	2	3	3	3	2	2	2	1	1	1	2		9	1	4	1	2	5	2010	6	63	3969	0	0	1	1	0	0	1	0	4
2			2	1960	50	2	9	3	0	7	0	1	1	1	3	2	1	1	2	2	2	2	2	2	2	1	4	4	2		9	2	4	1	2	3	2010	6	60	3600	0	0	1	1	1	0	0	0	4
2			2	1956	54	3	12	5	0	2	0	2	2	2	2	2	2	1	2	2	2	2	2	2	2	1	3	3	2		9	2	4	2	1	3	2010	6	64	4096	0	0	1	1	1	0	0	0	3
2			1	1984	26	5	16	2	5	0	7	1	1	2	2	2	2	2	2	2	2	2	2	2	2	1	13	13	2		9	2	2	1	3	5	2010	6	36	1296	0	0	1	0	1	0	0	1	4
2			2	1965	45	3	12	2	2	1	0	1	2	1	2	2	2	2	2	2	2	2	3	2	2	1	5	5	2		9	2	1	2	2	5	2010	6	55	3025	1	0	0	0	1	0	0	0	4
2			2	1969	41	2	9	3	2	7	0	1	1	1	3	2	1	2	2	3	3	2	1	2	2	0		99	1	2	2	1	4	2	1	5	2010	6	51	2601	0	0	1	1	1	1	1	0	4
2			2	1982	28	5	16	2	7	0	5	1	1	1	2	1	1	2	2	2	2	2	2	2	2	1	12	12	2		9	2	1	1	4	5	2010	6	38	1444	1	0	1	1	1	0	0	0	4
2			2	1940	70	4	15	2	4	3	0	2	2	2	3	2	2	2	2	2	2	2	3	3	3	1	5	5	2		9	2	4	2	3	4	2010	6	80	6400	0	0	0	1	0	0	0	0	3
2			2	1977	33	2	9	3	0	0	2	1	1	1	3	1	1	2	3	3	3	3	1	3	2	1	9	9	2		9	1	4	1	3	5	2010	6	43	1849	0	0	0	1	1	0	1	0	4
2			1	1944	66	2	9	2	3	7	0	1	1	1	2	1	1	2	2	3	3	3	1	1	3	0		99	1	1	1	2	1	2	2	5	2010	6	76	5776	1	0	1	0	1	1	0	1	4
2			2	1952	58	4	10	3	0	0	0	1	2	2	3	1	3	2	2	2	2	2	3	3	3	1	1	1	2		9	2	4	2	2	6	2010	6	68	4624	0	0	1	0	1	0	0	0	4
2			2	1961	49	3	11	3	7	0	2	2	2	2	2	3	3	2	3	2	2	2	3	2	3	1	5	5	2		9	2	1	1	2	4	2010	6	59	3481	1	0	0	1	1	0	0	0	3
2			1	1988	22	5	16	1	7	5	7	1	1	1	1	4	2	1	4	4	4	4	1	4	1	1	16	16	2		9	1	2	1	1	1	2010	6	32	1024	0	0	0	0	1	0	1	1	4
2			2	1982	28	6	19	2	7	0	7	1	1	2	2	1	1	2	2	2	3	3	1	3	2	1	16	16	1	2	2	1	2	1	4	5	2010	6	38	1444	0	0	1	0	1	1	1	0	4
2			2	1957	53	3	11	3	2	7	0	1	2	1	2	1	1	2	2	2	3	2	3	2	4	1	6	6	2		9	2	9	9	2	4	2010	6	63	3969	0	0	1	1	1	0	0	0	4
2			1	1962	48	3	15	2	7	7	3	1	1	1	3	1	1	2	2	2	2	2	2	2	3	1	6	6	2		9	2	4	1	1	6	2010	6	58	3364	0	0	1	1	1	0	0	1	4
2			2	1958	52	3	13	2	2	0	0	1	2	2	2	1	1	2	2	2	2	3	3	2	3	1	4	4	2		9	2	1	1	2	5	2010	6	62	3844	1	0	1	1	1	0	0	0	4
2			1	1986	24	5	16	2	2	0	7	1	1	1	3	2	1	2	2	2	2	2	2	2	3	1	11	11	1	1	1	1	4	1	4	7	2010	6	34	1156	0	0	1	1	1	1	1	1	4
2			1	1943	67	5	17	2	7	7	3	2	2	2	3	2	3	9	3	3	4	4	1	3	3	3	5	5	1	2	2	1	1	2	2	4	2010	6	77	5929	1	0	1	1	0	1	1	1	3
2			2	1982	28	4	15	1	2	0	7	1	2	1	2	1	2	2	1	3	3	3	1	3	3	1	9	9	2		9	1	1	1	3	6	2010	6	38	1444	1	0	1	0	1	0	1	0	4
2			1	1985	25	3	13	2	2	0	7	1	1	1	2	1	1	2	2	2	2	2	2	2	2	1	8	8	2		9	1	4	1	2	4	2010	6	35	1225	0	0	1	1	1	0	1	1	4
2			2	1947	63	3	12	2	4	3	7	1	1	1	8	1	1	2	2	3	3	2	1	2	2	1	5	5	1	2	2	2	4	2	1	3	2010	6	73	5329	0	0	1	0	0	1	0	0	4
2			1	1975	35	3	12	3	3	0	3	1	1	1	2	1	1	2	2	2	2	2	1	2	2	2	5	5	2		9	2	4	1	3	5	2010	6	45	2025	0	0	0	1	1	0	0	1	4
2			2	1991	19	3	13	2	7	7	7	1	1	1	2	1	1	2	2	2	2	2	2	2	3	1	10	10	2		9	2	2	2	1	3	2010	6	29	841	0	0	1	1	1	0	0	0	4
2			1	1975	35	4	15	3	2	0	1	1	3	2	1	2	1	2	2	2	3	3	2	2	4	1	9	9	2		9	2	4	1	3	5	2010	6	45	2025	0	0	0	0	1	0	0	1	4
2			1	1986	24	4	15	1	7	7	7	1	1	1	1	1	1	2	2	2	2	2	2	2	3	1	9	9	2		9	2	2	1	2	3	2010	6	34	1156	0	0	1	1	0	0	0	1	4
2			1	1965	45	4	15	2	0	7	7	1	1	1	4	1	1	2	2	3	2	2	1	3	3	1	9	9	2		9	1	1	2	1	3	2010	6	55	3025	1	0	0	0	1	0	1	1	4
2			1	1986	24	4	15	3	2	7	0	1	2	2	2	2	2	2	2	2	3	3	2	2	3	1	12	12	2		9	2	4	1	3	5	2010	6	34	1156	0	0	1	0	1	0	0	1	4
2			1	1945	65	5	16	2	3	7	3	2	2	2	2	3	2	3	2	3	3	3	1	2	3	3	3	3	2		9	2	1	2	2	4	2010	6	75	5625	1	0	1	0	1	0	0	1	3
2			2	1973	37	2	8	3	2	2	0	2	2	2	3	2	2	2	2	2	2	3	2	2	3	1	3	3	2		9	1	4	1	2	3	2010	6	47	2209	0	0	1	1	1	0	1	0	3
2			1	1988	22	4	16	2	0	0	7	2	2	2	2	2	2	2	2	2	2	3	2	2	2	1	10	10	2		9	2	2	1	2	5	2010	6	32	1024	0	0	0	0	0	0	0	1	3
2			2	1988	22	5	16	3	0	0	7	2	2	2	3	2	2	2	2	3	3	3	3	2	3	1	10	10	2		9	1	1	1	2	5	2010	6	32	1024	1	0	1	0	1	0	1	0	3
2			2	1986	24	5	16	3	0	0	7	1	1	1	2	2	2	2	2	3	2	3	2	3	2	1	10	10	1	2	2	2	1	2	1	5	2010	6	34	1156	1	0	1	1	0	1	0	0	4
2			1	1990	20	5	15	1	2	0	6	1	1	1	2	1	1	2	2	9	2	2	1	2	2	1	12	12	2		9	1	2	2	1	5	2010	6	30	900	0	0	1	1	1	0	1	1	4
2			2	1981	29	5	16	2	7	0	7	3	3	2	2	3	3	2	2	3	2	3	3	3	3	1	16	16	1	1	1	2	2	1	3	5	2010	6	39	1521	0	0	0	1	0	1	0	0	2
2			1	1982	28	3	15	2	0	0	7	1	1	1	3	1	1	2	2	2	3	3	2	1	3	2	5	5	2		9	1	4	1	4	4	2010	6	38	1444	0	0	1	1		0	1	1	4
2			2	1979	31	3	12	4	3	0	0	2	1	1	2	2	1	2	2	3	1	2	2	2	2	1	7	7	2		9	2	4	1	2	3	2010	6	41	1681	0	0	1	1	1	0	0	0	3
2			2	1968	42	2	8	2	0	0	0	1	1	1	2	2	2	2	2	2	2	2	3	2	3	1	3	3	2		9	1	4	2	1	4	2010	6	52	2704	0	0	1	0	1	0	1	0	4
2			1	1968	42	4	14	2	5	2	7	1	1	1	3	1	1	2	2	3	2	2	2	2	3	1	12	12	1	1	1	1	1	1	3	5	2010	6	52	2704	1	0	0	1	1	1	1	1	4
2			1	1990	20	5	15	2	3	7	7	1	1	1	3	1	1	2	2	3	2	3	1	3	2	1	12	12	1	2	2	1	2	2	1	5	2010	6	30	900	0	0	1	1	1	1	1	1	4
2			2	1954	56	2	9	2	2	7	0	2	2	2	2	1	2	2	2	2	4	2	2	2	3	1	3	3	1	2	2	2	4	2	2	3	2010	6	66	4356	0	0	1	1	1	1	0	0	3
2			1	1987	23	5	16	3	0	0	7	2	2	2	1	2	3	2	3	2	3	3	2	3	1	1	9	9	2		9	1	2	1	1	3	2010	6	33	1089	0	0	1	0	1	0	1	1	3
2			1	1982	28	5	16	1	3	0	7	1	2	1	2	2	2	2	2	2	2	3	1	2	3	1	10	10	1	1	1	1	2	1	4	5	2010	6	38	1444	0	0	0	0	0	1	1	1	4
2			1	1966	44	1	3	2	0	0	0	1	1	1	1	1	3	1	2	2	2	2	1	1	2	0		99	2		9	2	4	1	2	5	2010	6	54	2916	0	0	1	1	1	0	0	1	4
2			1	1978	32	3	12	3	3	0	6	2	2	1	1	2	2	2	3	4	2	4	2	2	3	1	9	9	2		9	1	2	1	2	5	2010	6	42	1764	0	0	1	0	1	0	1	1	3
2			2	1954	56	2	9	3	4	0	0	1	1	1	3	1	1	2	2	2	2	2	2	2	2	0		99	1	1	1	2	1	2	2	5	2010	6	66	4356	1	0	1	1	1	1	0	0	4
2			2	1975	35	5	20	2	7	7	7	1	2	2	2	2	2	1	2	2	3	3	2	3	3	1	15	15	1	2	2	1	4	1	3	3	2010	6	45	2025	0	0	1	1	1	1	1	0	4
2			2	1987	23	5	16	2	2	0	7	1	2	2	2	2	2	2	2	3	2	3	2	2	3	1	14	14	2		9	1	1	2	1	4	2010	6	33	1089	1	0	1	1	1	0	1	0	4
2			2	1980	30	3	13	3	7	0	7	1	1	1	2	1	3	2	2	3	3	3	3	2	2	1	10	10	2		9	2	2	1	2	1	2010	6	40	1600	0	0	1	0	1	0	0	0	4
2			1	1986	24	4	16	2	0	0	7	1	1	1	2	1	2	2	2	2	2	2	2	2	2	1	12	12	2		9	1	2	1	4	6	2010	6	34	1156	0	0	1	1	1	0	1	1	4
2			2	1984	26	5	16	1	7	7	7	1	1	1	1	1	2	2	2	2	2	2	2	1	3	1	13	13	2		9	2	4	1	2	5	2010	6	36	1296	0	0	0	1	1	0	0	0	4
2			2	1986	24	5	16	2	5	0	7	1	1	1	2	2	2	2	2	2	2	2	3	2	3	1	13	13	2		9	2	4	1	2	5	2010	6	34	1156	0	0	1	1	1	0	0	0	4
2			2	1977	33	4	15	2	7	0	2	1	2	1	1	2	2	2	2	2	3	3	2	3	3	1	10	10	2		9	2	4	1	4	6	2010	6	43	1849	0	0	1	1	1	0	0	0	4
2			1	1966	44	6	18	2	7	0	0	1	2	1	4	2	2	2	2	2	3	3	4	3	3	1	17	17	1	3	3	2	1	1	4	6	2010	6	54	2916	1	0	0	1	0	1	0	1	4
2			2	1985	25	5	16	2	7	7	7	1	1	1	3	1	2	2	2	2	2	2	3	2	3	1	13	13	2		9	2	1	1	2	5	2010	6	35	1225	1	0	1	0	1	0	0	0	4
2			2	1982	28	4	16	3	7	0	7	1	1	1	2	1	1	2	2	3	2	2	1	3	2	1	12	12	2		9	2	4	1	2	3	2010	6	38	1444	0	0	0	1	1	0	0	0	4
2			2	1952	58	2	9	3	0	0	0	2	2	2	3	2	2	2	3	3	3	2	3	2	3	1	3	3	2		9	2	4	2	2	5	2010	6	68	4624	0	0	0	1	1	0	0	0	3
2			1	1964	46	3	12	3	7	0	0	1	1	1	2	1	1	2	1	2	2	2	1	1	1	1	6	6	2		9	2	4	1	2	6	2010	6	56	3136	0	0	1	1	1	0	0	1	4
2			2	1953	57	3	11	3	2	0	3	2	2	2	3	2	2	2	3	3	3	3	3	2	2	0		99	2		9	2	4	1	2	2	2010	6	67	4489	0	0	1	0	1	0	0	0	3
2			2	1962	48	3	13	2	5	0	5	1	1	1	3	1	2	2	2	2	2	2	1	3	3	1	6	6	2		9	2	4	2	1	5	2010	6	58	3364	0	0	0	0	0	0	0	0	4
2			1	1952	58	4	16	4	2	0	0	2	2	2	2	3	2	2	3	3	3	3	3	3	3	0		99	2		9	2	1	1	2	3	2010	6	68	4624	1	0	1	1	1	0	0	1	3
2			1	1982	28	3	12	2	1	0	7	2	1	1	2	2	1	2	3	3	2	2	3	2	3	1	6	6	2		9	2	4	1	2	3	2010	6	38	1444	0	0	1	1	0	0	0	1	3
2			1	1962	48	3	12	2	4	0	2	1	1	1	3	2	2	2	3	3	2	3	3	3	3	1	6	6	2		9	2	4	1	2	1	2010	6	58	3364	0	0	0	0	1	0	0	1	4
2			2	1959	51	3	10	3	5	2	5	2	3	2	2	3	2	2	3	2	3	2	3	2	3	1	6	6	2		9	2	1	2	2	2	2010	6	61	3721	1	0	1	0	0	0	0	0	3
2			2	1984	26	3	11	2	7	0	7	1	1	1	8	2	2	2	3	2	2	2	2	2	3	1	5	5	2		9	2	4	1	2	3	2010	6	36	1296	0	0	1	0	0	0	0	0	4
2			1	1981	29	4	15	3	7	7	0	1	2	1	3	2	1	2	2	1	3	2	2	2	4	1	10	10	2		9	1	1	1	2	2	2010	6	39	1521	1	0	1	1	1	0	1	1	4
2			2	1972	38	4	12	3	7	3	7	1	1	1	3	2	2	2	2	2	3	3	2	2	3	1	10	10	1	1	1	2	4	1	3	4	2010	6	48	2304	0	0	1	1	1	1	0	0	4
2			2	1965	45	3	12	2	7	0	0	1	1	1	2	2	2	2	2	2	3	2	2	2	2	1	12	12	2		9	1	4	1	2	5	2010	6	55	3025	0	0	1	1	1	0	1	0	4
2			1	1980	30	4	19	2	7	0	7	1	1	1	4	2	2	2	2	2	2	2	2	3	3	1	11	11	2		9	2	4	1	3	6	2010	6	40	1600	0	0	0	0	1	0	0	1	4
2			1	1959	51	3	12	2	7	6	5	1	1	1	3	2	1	2	2	1	2	2	2	2	4	1	6	6	2		9	2	4	1	1	1	2010	6	61	3721	0	0	1	1	1	0	0	1	4
2			2	1971	39	3	12	2	4	0	7	1	1	1	3	1	2	2	2	2	2	2	2	2	3	1	6	6	2		9	2	4	1	2	6	2010	6	49	2401	0	0	0	0	0	0	0	0	4
2			1	1960	50	3	12	3	7	0	4	1	2	2	2	2	2	2	2	2	2	2	3	2	3	1	8	8	2		9	1	4	2	2	5	2010	6	60	3600	0	0	1	1	1	0	1	1	4
2			2	1980	30	4	16	4	0	0	7	2	2	2	3	3	2	2	2	3	2	2	2	2	2	1	15	15	2		9	2	2	1	3	5	2010	6	40	1600	0	0	0	0	1	0	0	0	3
2			2	1963	47	3	13	3	7	0	2	2	2	2	2	2	2	3	3	3	3	3	2	3	2	0		99	2		9	1	4	1	1	2	2010	6	57	3249	0	0	1	1	1	0	1	0	3
2			1	1962	48	4	15	2	4	0	1	1	1	1	2	2	2	2	3	3	3	3	3	3	3	1	8	8	1	1	1	8	1	1	2	1	2010	6	58	3364	1	0	0	0	1	1		1	4
2			1	1958	52	4	17	1	7	3	7	2	2	2	2	1	2	2	2	3	3	3	2	2	2	1	4	4	2		9	1	1	1	4	7	2010	6	62	3844	1	0	0	1	1	0	1	1	3
2			2	1972	38	3	12	1	7	0	7	1	1	1	2	2	2	2	2	2	3	2	2	2	3	1	6	6	2		9	1	4	1	4	5	2010	6	48	2304	0	0	0	0	0	0	1	0	4
2			1	1982	28	3	13	3	2	3	7	1	1	1	3	2	1	1	2	3	2	3	1	3	2	1	5	5	2		9	2	4	1	2	2	2010	6	38	1444	0	0	1	1	0	0	0	1	4
2			1	1986	24	5	16	2	7	0	7	1	1	2	3	2	1	2	2	2	3	3	3	2	2	1	12	12	2		9	2	2	2	1	4	2010	6	34	1156	0	0	1	1	0	0	0	1	4
2			1	1959	51	3	12	4	7	0	0	3	3	3	3	3	3	2	4	3	2	3	3	3	3	1	7	7	2		9	2	4	1	2	1	2010	6	61	3721	0	0	1	1	1	0	0	1	2
2			1	1963	47	3	12	3	7	3	0	1	2	1	1	1	2	2	3	3	3	3	2	2	2	1	7	7	2		9	1	4	1	3	3	2010	6	57	3249	0	0	0	1	1	0	1	1	4
2			2	1977	33	4	15	2	7	0	3	1	1	1	3	2	2	2	2	2	2	2	3	3	3	1	9	9	2		9	2	4	1	3	6	2010	6	43	1849	0	0	0	0	1	0	0	0	4
2			1	1959	51	3	12	1	7	0	7	1	2	1	1	1	3	1	3	3	4	3	2	2	2	1	7	7	2		9	1	4	1	2	5	2010	6	61	3721	0	0	0	0	1	0	1	1	4
2			2	1987	23	5	16	2	7	0	7	1	1	1	2	1	1	2	1	1	2	1	2	1	3	1	4	4	2		9	1	2	1	2	5	2010	6	33	1089	0	0	1	1	1	0	1	0	4
2			2	1981	29	4	17	3	5	0	7	1	1	1	3	1	2	3	2	2	3	2	3	2	2	1	9	9	2		9	1	2	1	3	5	2010	6	39	1521	0	0	1	0	1	0	1	0	4
2			2	1973	37	4	17	4	0	0	3	1	1	1	2	1	2	2	2	2	3	2	1	2	3	1	9	9	2		9	2	4	1	3	5	2010	6	47	2209	0	0	0	0	1	0	0	0	4
2			2	1963	47	3	12	3	3	2	9	2	2	2	3	2	2	2	3	3	3	3	3	2	2	0		99	2		9	2	4	2	2	3	2010	6	57	3249	0	0	1	0	1	0	0	0	3
2			1	1962	48	4	15	1	7	1	0	2	2	2	1	2	3	3	2	3	2	2	2	2	2	1	7	7	2		9	1	4	1	3	4	2010	6	58	3364	0	0	1	1	1	0	1	1	3
2			1	1988	22	2	10	4	0	0	2	1	2	1	8	2	2	2	2	1	2	2	2	2	3	1	6	6	2		9	2	4	1	3	5	2010	6	32	1024	0	0	1	1		0	0	1	4
2			1	1956	54	3	12	1	6	4	7	1	1	1	1	1	2	2	2	2	2	2	2	2	3	1	5	5	2		9	1	4	1	2	8	2010	6	64	4096	0	0	1	1	1	0	1	1	4
2			2	1975	35	3	12	2	2	0	0	1	1	1	3	1	3	1	3	2	3	3	3	3	3	1	8	8	2		9	2	4	1	3	3	2010	6	45	2025	0	0	1	1	0	0	0	0	4
2			2	1984	26	5	20	2	5	7	5	2	3	2	2	2	2	2	3	2	4	3	3	2	3	1	12	12	1	2	2	1	2	1	2	4	2010	6	36	1296	0	0	1	1	1	1	1	0	3
2			1	1985	25	4	15	3	1	0	7	2	2	1	1	3	3	1	3	3	4	3	2	3	2	1	12	12	2		9	1	2	1	2	4	2010	6	35	1225	0	0	1	0		0	1	1	3
2			1	1981	29	5	16	2	1	0	7	2	2	2	2	2	2	3	3	2	2	3	2	3	3	1	10	10	1	1	1	1	1	1	4	5	2010	6	39	1521	1	0	1	1	0	1	1	1	3
2			1	1980	30	3	13	3	3	0	7	2	2	3	1	2	2	1	4	3	4	3	2	3	3	1	19	19	2		9	1	1	1	3	4	2010	6	40	1600	1	0	0	0	0	0	1	1	3
2			1	1957	53	2	11	4	1	7	0	2	2	2	3	1	2	1	4	2	2	4	3	3	1	0		99	2		9	1	4	1	1	3	2010	6	63	3969	0	0	1	0	1	0	1	1	3
2			1	1952	58	5	16	1	7	3	7	2	2	1	1	2	2	2	3	4	3	3	3	3	3	1	14	14	1	2	2	1	3	1	3	5	2010	6	68	4624	0	0	1	1	0	1	1	1	3
2			1	1967	43	4	14	2	7	0	2	3	2	4	3	3	3	1	3	3	3	4	1	3	3	1	10	10	1	2	2	1	4	2	1	1	2010	6	53	2809	0	0	1	1	1	1	1	1	2
2			1	1957	53	2	9	3	7	2	0	3	2	2	1	1	1	2	4	3	3	3	1	3	1	0		99	2		9	2	4	1	2	3	2010	6	63	3969	0	0	1	0	1	0	0	1	2
2			1	1949	61	2	9	3	7	0	0	1	3	1	3	1	1	2	3	3	2	3	1	1	3	3	3	3	2		9	1	4	2	2	4	2010	6	71	5041	0	0	0	0	1	0	1	1	4
2			1	1941	69	2	9	2	7	0	0	1	1	1	3	1	1	2	2	3	2	3	3	2	3	0		99	2		9	2	1	2	2	5	2010	6	79	6241	1	0	1	1	1	0	0	1	4
2			1	1959	51	3	12	2	7	0	7	1	1	1	2	2	1	2	3	3	2	3	2	2	3	1	4	4	2		9	2	4	1	3	6	2010	6	61	3721	0	0	0	1	1	0	0	1	4
2			1	1962	48	2	9	2	7	3	0	1	1	1	3	2	2	2	2	2	2	2	3	2	3	0		99	2		9	2	4	2	2	3	2010	6	58	3364	0	0	0	1	0	0	0	1	4
2			1	1947	63	2	9	2	0	0	0	1	1	2	2	1	1	2	1	3	3	2	1	2	3	1	4	4	2		9	1	4	2	2	3	2010	6	73	5329	0	0	1	1	1	0	1	1	4
2			1	1953	57	3	12	2	3	3	3	1	2	2	2	1	1	2	2	3	2	2	3	3	3	0		99	2		9	2	4	1	2	7	2010	6	67	4489	0	0	0	1	1	0	0	1	4
2			1	1946	64	3	12	2	7	0	0	1	1	1	3	2	1	1	2	3	2	1	3	2	3	1	10	10	2		9	1	4	2	2	6	2010	6	74	5476	0	0	0	1	1	0	1	1	4
2			1	1986	24	5	16	2	4	0	7	2	1	2	2	2	2	2	2	3	3	2	1	2	3	1	13	13	2		9	1	2	1	3	4	2010	6	34	1156	0	0	1	0	1	0	1	1	3
2			1	1953	57	3	10	3	0	7	0	1	2	1	8	4	2	2	3	3	3	3	1	8	3	0		99	2		9	2	4	2	1	2	2010	6	67	4489	0	0	1	0	1	0	0	1	4
2			1	1956	54	2	8	3	3	0	0	1	2	2	2	2	2	2	2	3	3	3	2	3	2	0		99	2		9	2	4	1	2	4	2010	6	64	4096	0	0	0	1	1	0	0	1	4
2			1	1953	57	2	9	3	0	0	0	3	2	1	1	3	3	2	4	4	4	2	2	2	1	0		99	2		9	2	4	2	1	3	2010	6	67	4489	0	0	1	0	1	0	0	1	2
2			1	1978	32	2	9	3	7	0	2	2	9	2	3	3	3	2	1	3	3	3	4	3	3	1	4	4	2		9	1	4	1	2	3	2010	6	42	1764	0	0	1	1	0	0	1	1	3
2			1	1957	53	4	14	1	7	0	2	2	2	1	1	1	1	2	4	4	4	1	3	2	3	3	3	3	1	2	2	2	1	2	2	6	2010	6	63	3969	1	0	0	1	1	1	0	1	3
2			1	1963	47	2	9	3	3	0	2	1	1	2	2	1	1	1	1	3	1	3	2	2	1	1	3	3	2		9	2	4	1	2	6	2010	6	57	3249	0	0	1	1	1	0	0	1	4
2			1	1988	22	5	16	2	0	0	7	2	2	1	2	2	2	2	3	3	3	3	3	3	2	1	13	13	2		9	2	2	2	1	4	2010	6	32	1024	0	0	1	1	0	0	0	1	3
2			1	1987	23	5	16	3	0	0	7	1	2	2	3	2	2	2	2	2	2	2	2	3	3	1	13	13	2		9	1	1	2	1	5	2010	6	33	1089	1	0	1	1	1	0	1	1	4
2			1	1971	39	3	12	1	7	7	2	2	1	1	2	2	2	2	3	3	3	4	2	3	2	1	3	3	2		9	2	4	1	2	3	2010	6	49	2401	0	0	0	0	1	0	0	1	3
2			1	1985	25	5	16	2	7	0	7	2	3	2	1	2	2	2	3	3	3	3	1	3	3	1	12	12	2		9	2	2	1	3	4	2010	6	35	1225	0	0	1	0	1	0	0	1	3
2			1	1980	30	5	16	2	7	0	7	2	2	2	2	2	2	2	2	3	2	3	2	3	3	1	12	12	2		9	2	4	1	3	3	2010	6	40	1600	0	0	1	1	1	0	0	1	3
2			1	1981	29	4	15	1	5	0	7	1	1	1	2	1	1	2	2	2	2	1	1	2	2	1	12	12	2		9	2	4	1	3	5	2010	6	39	1521	0	0	1	1		0	0	1	4
2			1	1953	57	2	9	2	7	0	0	1	1	1	3	1	1	2	2	2	2	2	2	2	3	0		99	2		9	2	4	1	2	5	2010	6	67	4489	0	0	1	1	1	0	0	1	4
2			1	1954	56	2	9	2	2	0	7	1	2	1	1	3	2	2	3	3	3	4	4	2	1	0		99	2		9	2	4	2	2	3	2010	6	66	4356	0	0	1	1	0	0	0	1	4
2			1	1984	26	5	16	2	7	0	7	1	1	1	3	1	1	2	3	3	3	4	1	3	3	1	12	12	2		9	1	2	1	3	4	2010	6	36	1296	0	0	1	0	1	0	1	1	4
2			1	1953	57	2	9	1	7	7	0	3	3	2	1	3	1	2	3	3	2	4	2	2	9	0		99	2		9	2	4	1	1	2	2010	6	67	4489	0	0	1	0	1	0	0	1	2
2			1	1979	31	6	19	3	0	0	0	2	2	1	3	2	2	2	3	2	2	2	2	3	2	1	13	13	1	3	3	1	4	1	5	5	2010	6	41	1681	0	0	0	0	0	1	1	1	3
2			1	1954	56	2	9	3	7	0	0	1	1	1	1	2	2	2	3	3	3	3	1	2	2	0		99	2		9	2	4	2	2	3	2010	6	66	4356	0	0	1	0	1	0	0	1	4
2			1	1950	60	3	10	2	7	0	0	2	2	1	2	1	2	2	3	8	3	3	2	3	3	3	2	2	2		9	2	4	2	2	5	2010	6	70	4900	0	0	1	0	1	0	0	1	3
2			1	1966	44	3	12	2	7	0	0	1	1	1	2	3	1	1	2	3	2	3	2	2	3	1	2	2	2		9	1	4	1	2	1	2010	6	54	2916	0	0	1	1	1	0	1	1	4
2			1	1940	70	5	17	3	2	0	1	1	3	3	4	1	2	2	8	2	3	3	4	3	4	1	5	5	2		9	1	4	2	2	3	2010	6	80	6400	0	0	1	1	1	0	1	1	4
2			1	1947	63	4	15	3	4	0	0	1	2	1	2	3	2	2	2	2	2	2	2	3	3	4	3	3	2		9	2	1	2	2	5	2010	6	73	5329	1	0	0	0	1	0	0	1	4
2			1	1973	37	2	6	3	2	2	0	1	1	1	3	2	2	2	2	2	2	2	3	3	2	1	3	3	2		9	2	4	1	2	8	2010	6	47	2209	0	0	1	0	1	0	0	1	4
2			1	1964	46	5	17	1	1	0	7	2	2	9	3	1	2	2	2	3	3	3	3	2	3	1	12	12	1	2	2	2	4	1	2	4	2010	6	56	3136	0	0	1	0	1	1	0	1	3
2			1	1966	44	2	6	5	1	0	0	1	2	1	2	1	1	1	3	3	3	2	1	4	1	0		99	2		9	1	4	1	2	2	2010	6	54	2916	0	0	1	0	1	0	1	1	4
2			1	1983	27	5	16	1	0	0	7	1	3	1	1	3	2	2	4	4	4	4	2	3	1	1	10	10	2		9	1	4	1	4	5	2010	6	37	1369	0	0	1	0	0	0	1	1	4
2			1	1982	28	5	16	3	7	7	7	1	1	1	2	2	2	2	2	2	3	2	2	3	1	1	12	12	1	3	3	1	2	1	3	4	2010	6	38	1444	0	0	1	1	1	1	1	1	4
2			1	1949	61	3	14	2	2	7	0	2	2	2	3	2	2	2	2	2	2	2	2	2	2	0		99	2		9	2	4	2	2	3	2010	6	71	5041	0	0	1	0	1	0	0	1	3
3			1	1948	62	2	8	3	5	0	0	2	2	3	2	2	2	2	3	3	4	4	2	3	2	1	2	2	2		9	2	1	2	2	5	2010	6	72	5184	1	0	0	0	0	0	0	1	3
3			1	1946	64	2	7	1	7	7	1	2	2	2	2	2	1	8	2	2	2	2	2	2	2	0		99	2		9	2	4	2	2	5	2010	6	74	5476	0	0	1	1	0	0	0	1	3
3			1	1962	48	3	9	3	5	0	0	2	2	2	2	2	1	2	2	2	3	3	2	2	3	1	2	2	2		9	9	4	1	3	5	2010	6	58	3364	0	0	1	0	1	0		1	3
3			2	1963	47	2	7	5	0	0	0	2	2	2	2	2	1	2	2	3	3	3	2	2	2	0		99	2		9	9	4	1	1	4	2010	6	57	3249	0	0	1	0	1	0		0	3
3			2	1975	35	2	8	3	3	0	6	2	3	2	3	2	2	2	3	3	3	3	2	3	2	1	3	3	2		9	2	4	2	1	4	2010	6	45	2025	0	0	0	0	1	0	0	0	3
3			1	1977	33	3	12	3	3	0	2	2	2	2	2	2	2	1	3	3	4	3	2	2	2	1	5	5	2		9	2	4	1	2	4	2010	6	43	1849	0	0	1	0	0	0	0	1	3
3			1	1949	61	1	4	3	0	0	0	2	3	3	3	2	2	8	3	4	4	4	8	8	2	0		99	2		9	2	4	2	1	4	2010	6	71	5041	0	0	0	0	0	0	0	1	3
3			2	1989	21	2	9	3	0	0	2	2	2	2	8	3	3	2	3	3	3	3	2	2	3	1	3	3	2		9	1	2	1	1	5	2010	6	31	961	0	0	1		1	0	1	0	3
3			1	1967	43	2	8	5	2	3	0	2	2	2	9	2	2	8	2	3	2	4	2	2	2	0		99	2		9	2	4	1	2	4	2010	6	53	2809	0	0	1	1	1	0	0	1	3
3			1	1953	57	3	12	1	3	0	0	1	1	1	1	2	2	2	3	3	3	3	1	2	2	1	2	2	2		9	2	4	1	3	4	2010	6	67	4489	0	0	1	0	1	0	0	1	4
3			2	1988	22	5	15	3	0	0	7	2	2	3	3	3	2	2	3	3	3	3	2	3	3	1	10	10	2		9	1	1	2	1	5	2010	6	32	1024	1	0	1	0	1	0	1	0	3
3			1	1942	68	1	4	8	0	0	0	2	3	2	2	2	2	2	3	3	3	3	8	8	8	0		99	2		9	2	8	2	1	5	2010	6	78	6084	0	0				0	0	1	3
3			1	1950	60	1	5	5	0	0	0	2	2	2	2	2	1	2	2	2	3	3	2	2	2	0		99	2		9	9	4	2	1	4	2010	6	70	4900	0	0	1	0	1	0		1	3
3			1	1975	35	2	9	5	0	0	0	2	2	2	2	3	2	2	2	2	3	3	2	2	2	1	2	2	2		9	2	4	1	2	3	2010	6	45	2025	0	0	1	1	1	0	0	1	3
3			2	1968	42	3	12	3	0	0	0	3	3	3	3	3	3	2	3	3	3	3	2	3	2	1	6	6	2		9	2	4	2	2	5	2010	6	52	2704	0	0	1	1	1	0	0	0	2
3			2	1947	63	1	5	3	3	5	0	2	2	2	2	2	2	2	3	4	4	4	2	3	2	0		99	2		9	2	1	2	1	5	2010	6	73	5329	1	0	0	0	1	0	0	0	3
3			2	1978	32	3	11	2	2	1	0	2	2	2	3	2	2	8	2	2	2	2	3	2	2	1	5	5	2		9	1	4	1	2	5	2010	6	42	1764	0	0	0	1	1	0	1	0	3
3			2	1950	60	1	5	5	0	0	0	1	1	1	3	2	2	2	2	2	3	3	2	2	2	0		99	2		9	2	4	2	1	4	2010	6	70	4900	0	0	1	0	1	0	0	0	4
3			2	1973	37	3	12	2	3	0	7	2	3	3	3	2	2	2	3	3	3	3	2	2	2	1	6	6	2		9	2	4	2	1	6	2010	6	47	2209	0	0	1	1	1	0	0	0	3
3			2	1968	42	5	15	2	7	0	2	1	1	1	2	2	2	2	3	3	3	3	2	2	2	1	5	5	1	1	1	1	1	1	3	7	2010	6	52	2704	1	0	1	1	1	1	1	0	4
3			1	1950	60	3	10	2	7	0	0	3	3	2	2	3	3	9	4	3	4	4	4	2	2	1	4	4	2		9	2	4	2	2	5	2010	6	70	4900	0	0	1	0	1	0	0	1	2
3			2	1991	19	3	11	3	5	0	3	1	2	1	3	2	3	2	2	3	4	4	3	3	3	1	9	9	2		9	2	2	2	1	6	2010	6	29	841	0	0	0	0	0	0	0	0	4
3			2	1966	44	3	12	4	3	0	1	2	2	2	3	2	2	2	2	3	4	3	2	3	2	1	4	4	2		9	2	4	2	1	6	2010	6	54	2916	0	0	0	0	1	0	0	0	3
3			1	1985	25	3	12	4	2	0	7	2	2	2	2	3	2	2	3	3	3	3	2	3	2	1	6	6	2		9	2	2	1	1	3	2010	6	35	1225	0	0	1	0	1	0	0	1	3
3			1	1963	47	2	8	5	1	0	0	2	2	2	2	8	2	2	3	3	3	3	2	8	2	0		99	2		9	2	4	1	4	3	2010	6	57	3249	0	0	1	1	1	0	0	1	3
3			1	1971	39	6	17	2	0	0	7	2	2	3	3	2	2	2	3	3	3	3	2	3	3	1	10	10	2		9	2	1	1	3	5	2010	6	49	2401	1	0	1	1	1	0	0	1	3
3			2	1967	43	5	16	1	5	0	5	1	3	1	3	1	2	2	3	3	3	4	2	2	4	1	4	4	2		9	1	4	1	3	6	2010	6	53	2809	0	0	1	0	0	0	1	0	4
3			1	1964	46	2	8	2	4	0	0	1	1	1	4	2	2	8	2	2	2	2	3	2	2	0		99	2		9	2	4	1	2	5	2010	6	56	3136	0	0	1	1	1	0	0	1	4
3			2	1942	68	1	0	5	0	0	0	1	1	1	4	2	3	8	3	3	3	3	8	8	8	0		99	2		9	2	9	2	9	3	2010	6	78	6084	0	0	1	1	1	0	0	0	4
3			2	1958	52	3	10	1	2	0	0	1	1	2	1	1	1	2	1	3	3	3	3	2	3	1	6	6	2		9	2	4	2	1	3	2010	6	62	3844	0	0	1	0	1	0	0	0	4
3			1	1977	33	4	15	3	5	0	7	2	2	2	2	2	2	2	2	3	2	3	3	2	3	1	5	5	2		9	1	4	1	2	4	2010	6	43	1849	0	0	1	0	1	0	1	1	3
3			2	1965	45	4	15	3	7	0	7	2	2	2	2	2	2	2	2	3	2	2	3	2	3	1	7	7	2		9	1	4	2	2	4	2010	6	55	3025	0	0	1	0	1	0	1	0	3
3			2	1966	44	5	16	1	5	0	5	1	3	1	3	1	2	2	3	3	3	4	2	2	4	1	4	4	2		9	1	4	1	3	6	2010	6	54	2916	0	0	1	0	1	0	1	0	4
3			2	1957	53	3	12	3	7	0	0	9	1	1	4	1	1	2	2	2	2	2	2	3	3	1	9	9	2		9	2	4	2	2	5	2010	6	63	3969	0	0				0	0	0
3			1	1971	39	2	8	2	7	0	9	1	2	1	2	2	2	2	2	2	2	3	3	3	2	9		99	9	9	9	9	4	1	2	3	2010	6	49	2401	0	0	0	0	1			1	4
3			2	1952	58	3	12	3	9	7	9	1	1	1	2	2	2	2	8	9	4	8	2	2	2	1	8	8	1	1	1	2	8	2	9	5	2010	6	68	4624	0	0	0	0	1	1	0	0	4
3			1	1974	36	5	22	1	1	4	7	4	4	4	4	4	4	1	4	4	4	4	1	4	4	1	12	12	1	2	2	1	4	1	2	4	2010	6	46	2116	0	0	1	1	0	1	1	1	1
3			1	1981	29	2	9	2	3	9	1	1	2	2	2	2	3	2	2	2	2	2	3	2	3	0		99	2		9	2	4	1	2	4	2010	6	39	1521	0	0			1	0	0	1	4
3			2	1990	20	3	12	4	4	0	6	1	2	2	2	3	3	1	2	3	4	3	3	2	2	1	8	8	1	1	1	2	2	2	1	3	2010	6	30	900	0	0	0	0	0	1	0	0	4
3			1	1944	66	3	12	3	7	0	0	1	1	1	4	1	1	2	2	2	3	2	1	2	3	0		99	1	2	2	2	4	2	3	6	2010	6	76	5776	0	0	1	1	1	1	0	1	4
3			2	1949	61	4	12	1	6	3	6	2	9	2	2	2	9	2	2	3	3	3	9	9	2	3	3	3	1	3	3	1	1	2	9	5	2010	6	71	5041	1	0	0	0	0	1	1	0	3
3			2	1950	60	4	15	3	7	0	0	1	2	1	3	2	2	2	2	2	2	2	1	2	2	1	3	3	1	2	2	2	4	2	3	5	2010	6	70	4900	0	0	0	1	1	1	0	0	4
3			2	1941	69	2	6	3	7	0	0	1	3	1	2	1	3	2	2	3	2	2	3	3	3	3	6	6	2		9	2	1	2	2	4	2010	6	79	6241	1	0	0	0	0	0	0	0	4
3			2	1957	53	3	11	3	3	1	8	1	2	2	2	1	1	2	3	3	3	3	2	2	3	1	4	4	2		9	1	4	2	2	4	2010	6	63	3969	0	0	1	1	1	0	1	0	4
3			1	1947	63	2	9	3	3	7	0	1	1	3	3	2	2	2	2	2	2	2	3	2	3	0		99	2		9	2	4	2	2	2	2010	6	73	5329	0	0	0	0	1	0	0	1	4
3			1	1987	23	5	16	2	3	0	7	1	2	1	3	2	2	2	2	3	4	3	1	2	2	1	10	10	2		9	2	2	1	3	4	2010	6	33	1089	0	0	0	0	1	0	0	1	4
3			1	1945	65	3	12	2	7	0	4	2	2	2	2	2	2	1	1	2	2	3	2	2	3	0		99	1	1	1	2	4	2	2	5	2010	6	75	5625	0	0		0		1	0	1	3
3			2	1958	52	5	14	1	7	9	2	1	1	1	3	1	1	2	2	3	3	4	3	2	2	1	10	10	1	2	2	1	4	1	4	4	2010	6	62	3844	0	0	1	1	1	1	1	0	4
3			1	1982	28	3	12	2	7	7	7	1	1	1	2	2	2	2	2	2	2	3	2	2	3	0		99	1	1	1	1	4	1	2	3	2010	6	38	1444	0	0	1	0	1	1	1	1	4
3			2	1953	57	2	8	2	7	0	0	1	1	1	2	9	1	2	2	8	2	3	2	2	2	0		99	1	1	1	2	4	2	2	2	2010	6	67	4489	0	0	1	1	1	1	0	0	4
3			1	1970	40	4	12	1	2	5	0	1	2	1	1	1	2	2	1	1	3	1	2	3	3	9	1	1	2		9	1	2	2	9	10	2010	6	50	2500	0	0	1	0	1	0	1	1	4
3			2	1949	61	3	9	3	7	0	0	2	2	1	3	1	1	2	2	2	2	2	4	2	4	0		99	2		9	2	4	2	2	3	2010	6	71	5041	0	0	1	1	1	0	0	0	3
3			2	1954	56	6	15	2	7	0	7	1	2	2	3	2	1	2	2	3	4	2	2	2	3	1	7	7	1	1	1	1	4	1	4	6	2010	6	66	4356	0	0	1	1	1	1	1	0	4
3			2	1971	39	2	9	8	7	7	5	1	1	1	1	1	1	2	2	2	2	2	1	2	2	8		99	2		9	2	4	1	2	1	2010	6	49	2401	0	0				0	0	0	4
3			2	1951	59	3	11	2	7	0	0	3	3	2	2	3	3	9	4	3	4	4	4	9	2	3	1	1	2		9	2	1	2	1	4	2010	6	69	4761	1	0	1	1	1	0	0	0	2
3			1	1953	57	3	12	1	7	0	0	1	1	1	1	2	2	2	3	2	3	3	1	2	2	1	2	2	1	3	3	2	4	1	3	3	2010	6	67	4489	0	0	1	0	1	1	0	1	4
3			1	1950	60	5	13	2	7	7	8	1	2	1	2	8	2	2	2	3	3	3	2	2	2	1	1	1	1	2	2	2	3	2	2	5	2010	6	70	4900	0	0	1	1	1	1	0	1	4
3			1	1970	40	6	17	2	7	0	6	2	2	2	2	2	2	1	2	2	2	2	2	2	2	1	5	5	2		9	2	1	1	2	5	2010	6	50	2500	1	0	1	0	1	0	0	1	3
3			1	1949	61	4	12	1	7	0	0	9	9	9	9	9	9	9	9	9	9	9	8	8	8	1	9	9	1	2	2	2	4	2	2	3	2010	6	71	5041	0	0				1	0	1
3			1	1983	27	3	9	2	6	0	0	2	2	2	2	2	2	2	2	2	2	2	2	2	2	1	3	3	1	1	1	2	2	1	2	4	2010	6	37	1369	0	0	1	0	1	1	0	1	3
3			1	1982	28	3	12	3	5	8	7	1	1	1	2	2	2	3	2	2	4	2	2	2	2	0		99	2		9	2	4	1	8	5	2010	6	38	1444	0	0	1	1	1	0	0	1	4
3			1	1981	29	5	14	2	7	9	7	2	2	2	2	2	9	9	2	2	2	2	3	2	3	1	10	10	2		9	9	1	1	5	7	2010	6	39	1521	1	0	0	0	1	0		1	3
3			1	1985	25	5	16	2	7	0	7	2	3	2	3	2	3	8	2	3	3	3	2	3	3	1	7	7	2		9	2	4	1	2	4	2010	6	35	1225	0	0	1	1	1	0	0	1	3
3			2	1956	54	3	9	2	7	0	7	2	2	1	2	2	3	1	3	3	3	4	1	3	3	0		99	2		9	2	4	1	2	4	2010	6	64	4096	0	0	1	0	0	0	0	0	3
3			2	1990	20	5	16	3	1	0	7	1	1	1	3	3	1	2	4	3	4	3	2	1	3	1	7	7	2		9	1	4	1	2	4	2010	6	30	900	0	0	1	1	1	0	1	0	4
3			2	1980	30	3	9	8	3	0	0	1	1	1	1	1	1	2	2	2	2	2	8	8	8	0		99	2		9	2	4	1	2	4	2010	6	40	1600	0	0	1	1	1	0	0	0	4
3			1	1979	31	4	99	8	7	0	7	1	1	1	1	1	1	2	2	2	2	2	2	2	2	0		99	2		9	2	1	1	3	5	2010	6	41	1681	1	0	1	1	1	0	0	1	4
3			1	1973	37	4	12	3	7	0	7	1	1	1	1	1	2	2	2	2	2	2	8	8	8	1	3	3	2		9	2	4	1	3	5	2010	6	47	2209	0	0	1	1	1	0	0	1	4
3			2	1944	66	4	15	1	7	0	0	1	2	2	1	2	3	2	2	3	4	4	2	2	2	1	6	6	1	1	1	1	4	2	2	4	2010	6	76	5776	0	0	1	0	1	1	1	0	4
3			2	1957	53	3	10	1	3	1	2	1	1	2	1	1	1	1	1	3	3	3	3	2	3	1	6	6	2		9	2	4	2	1	4	2010	6	63	3969	0	0	1	1	0	0	0	0	4
3			1	1983	27	2	9	8	5	0	0	1	1	1	1	1	1	2	2	2	2	2	1	2	2	1	3	3	2		9	2	4	1	2	1	2010	6	37	1369	0	0	0	0	0	0	0	1	4
3			1	1949	61	5	16	2	7	7	0	2	2	2	3	2	2	2	2	3	3	3	2	3	3	1	8	8	1	3	3	1	4	1	4	4	2010	6	71	5041	0	0	1	1	1	1	1	1	3
3			2	1946	64	2	9	5	0	0	0	1	2	2	3	3	1	2	2	3	2	3	4	3	1	0		99	2		9	2	1	2	1	3	2010	6	74	5476	1	0				0	0	0	4
3			2	1972	38	5	15	3	4	1	6	1	3	2	2	2	2	2	3	3	3	3	2	3	3	1	10	10	2		9	1	4	1	3	4	2010	6	48	2304	0	0	0	0	0	0	1	0	4
3			1	1988	22	5	16	3	0	0	5	2	2	2	3	2	2	2	2	3	4	4	3	3	3	1	12	12	2		9	2	2	2	1	5	2010	6	32	1024	0	0	1	0	0	0	0	1	3
3			2	1989	21	5	15	3	0	0	5	2	2	2	8	2	2	3	2	3	4	3	2	3	2	1	12	12	2		9	2	2	2	1	6	2010	6	31	961	0	0	1	0	1	0	0	0	3
3			2	1988	22	3	10	2	7	0	3	1	1	1	3	1	2	3	2	3	3	2	3	3	3	1	7	7	1	1	1	2	4	2	1	5	2010	6	32	1024	0	0	1	0	1	1	0	0	4
3			2	1967	43	1	6	3	7	7	9	1	1	1	4	1	1	2	2	2	2	2	8	8	8	0		99	2		9	2	4	1	2	5	2010	6	53	2809	0	0	1	1		0	0	0	4
3			2	1969	41	5	15	2	7	0	2	1	1	1	2	2	2	2	2	2	2	2	2	2	2	9	5	5	1	1	1	1	1	1	3	6	2010	6	51	2601	1	0	1	1	1	1	1	0	4
3			1	1951	59	5	16	2	3	3	0	2	2	2	3	2	2	2	2	2	3	3	2	2	3	1	3	3	1	2	2	2	3	1	4	4	2010	6	69	4761	0	0	0	0	1	1	0	1	3
3			1	1944	66	3	10	2	4	6	0	3	2	2	2	3	3	2	3	2	3	3	2	3	3	0		99	2		9	2	1	2	3	2	2010	6	76	5776	1	0	1	1	1	0	0	1	2
3			1	1942	68	1	2	2	6	0	0	1	2	2	2	9	2	3	4	4	4	4	1	2	2	0		99	2		9	2	1	2	3	2	2010	6	78	6084	1	0	0		1	0	0	1	4
3			1	1952	58	2	8	2	0	0	0	1	2	1	1	3	2	2	3	3	4	4	2	3	3	0		99	2		9	2	4	2	1	3	2010	6	68	4624	0	0	0	0	1	0	0	1	4
3			1	1953	57	2	8	2	2	0	0	1	1	1	2	2	2	2	1	1	3	3	2	2	2	0		99	2		9	2	4	2	9	2	2010	6	67	4489	0	0	1	1	1	0	0	1	4
3			1	1973	37	5	16	2	2	0	7	1	2	1	1	3	2	2	2	4	3	4	2	2	1	1	6	6	1	2	2	1	1	1	3	6	2010	6	47	2209	1	0	1	1	1	1	1	1	4
3			2	1963	47	2	8	3	0	0	0	1	2	1	1	4	3	2	4	4	3	4	2	2	2	0		99	2		9	2	4	2	1	2	2010	6	57	3249	0	0	0	0	1	0	0	0	4
3			2	1974	36	4	15	2	2	0	5	1	2	1	2	2	2	2	3	3	4	2	2	2	2	1	7	7	2		9	2	2	1	3	5	2010	6	46	2116	0	0	1	0	1	0	0	0	4
3			1	1980	30	5	17	1	7	0	7	2	8	2	2	3	3	2	3	3	3	3	2	2	3	1	9	9	1	2	2	1	4	1	3	2	2010	6	40	1600	0	0	0	1	0	1	1	1	3
3			2	1980	30	5	16	3	3	0	1	1	1	1	3	1	1	2	3	2	2	3	3	2	4	1	12	12	2		9	2	1	1	2	7	2010	6	40	1600	1	0	1	1	1	0	0	0	4
3			2	1960	50	1	5	8	9	9	9	2	2	2	2	8	8	8	3	3	3	3	4	8	8	9		99	9	9	9	9	9	1	2	4	2010	6	60	3600	0	0						0	3
3			1	1965	45	2	9	1	7	7	9	1	2	1	3	2	2	1	3	4	2	1	3	2	3	1	10	10	2		9	2	2	2	8	1	2010	6	55	3025	0	0	0	0	1	0	0	1	4
3			1	1981	29	3	12	3	3	8	7	2	2	2	1	2	3	2	2	2	3	3	1	3	2	1		99	2		9	2	4	1	1	3	2010	6	39	1521	0	0	1			0	0	1	3
3			1	1960	50	3	9	8	2	8	8	2	2	2	8	8	3	2	3	3	3	3	8	8	8	0		99	2		9	2	9	1	2	5	2010	6	60	3600	0	0				0	0	1	3
3			1	1943	67	3	11	3	2	8	8	2	1	1	3	2	2	1	3	4	2	2	2	2	3	1	1	1	1	1	1	8	1	1	2	4	2010	6	77	5929	1	0				1		1	3
3			1	1956	54	3	10	4	5	1	9	2	2	2	8	3	3	3	2	3	3	3	8	8	8	2	5	5	2		9	2	9	1	9	5	2010	6	64	4096	0	0				0	0	1	3
3			2	1957	53	3	11	3	6	0	0	1	2	1	3	1	2	2	2	3	3	2	2	2	2	0		99	2		9	2	4	1	2	5	2010	6	63	3969	0	0	1	1	0	0	0	0	4
3			2	1957	53	3	11	1	1	1	9	3	2	4	2	2	1	2	4	4	4	3	2	2	2	1	5	5	2		9	2	4	2	9	2	2010	6	63	3969	0	0	1	1	1	0	0	0	2
3			2	1970	40	2	6	8	0	0	0	2	2	2	8	8	8	8	4	4	4	4	2	2	8	0		99	2		9	2	4	1	3	3	2010	6	50	2500	0	0				0	0	0	3
3			2	1970	40	3	12	4	3	0	0	2	2	2	8	3	3	1	3	3	3	3	2	2	8	0		99	2		9	9	4	1	3	4	2010	6	50	2500	0	0	0	0	0	0		0	3
3			1	1960	50	3	11	4	2	0	9	2	2	2	8	3	3	2	3	3	3	3	8	8	8	0		99	2		9	2	4	1	4	7	2010	6	60	3600	0	0	1	1	1	0	0	1	3
3			1	1966	44	3	8	8	4	0	0	2	2	2	8	8	8	8	3	3	3	3	8	8	8	0		99	2		9	2	4	1	3	4	2010	6	54	2916	0	0				0	0	1	3
3			2	1966	44	3	8	4	3	0	0	2	2	2	8	2	3	2	3	3	3	3	2	8	8	0		99	2		9	2	4	1	3	5	2010	6	54	2916	0	0		0		0	0	0	3
3			1	1986	24	3	10	2	1	0	3	2	2	2	2	2	2	1	3	3	4	4	2	2	2	1	7	7	2		9	2	2	2	9	2	2010	6	34	1156	0	0	0	0	1	0	0	1	3
3			2	1946	64	1	3	5	0	0	0	1	1	1	1	2	3	3	4	4	4	4	1	3	1	0		99	2		9	2	4	2	1	1	2010	6	74	5476	0	0	0	0	1	0	0	0	4
3			1	1951	59	2	9	2	0	0	0	1	1	1	1	1	1	3	4	3	3	4	8	2	4	8		99	2		9	2	4	2	8	3	2010	6	69	4761	0	0	0	0	1	0	0	1	4
3			2	1975	35	4	16	2	7	0	7	1	2	1	2	2	2	9	2	2	3	2	3	2	3	1	12	12	1	2	2	1	1	1	2	2	2010	6	45	2025	1	0	1	1	1	1	1	0	4
3			1	1966	44	2	10	3	7	0	0	1	2	2	1	2	2	3	8	8	8	8	1	8	2	0		99	2		9	2	4	2	1	1	2010	6	54	2916	0	0	0	0	0	0	0	1	4
3			1	1960	50	3	10	2	2	3	0	1	3	1	1	2	2	2	2	3	3	2	1	2	1	1	5	5	2		9	2	4	2	1	2	2010	6	60	3600	0	0	1	1	1	0	0	1	4
3			1	1964	46	2	9	2	5	0	1	2	2	8	2	8	2	3	1	2	2	1	2	3	3	1	2	2	2		9	1	4	2	1	1	2010	6	56	3136	0	0	1	0	0	0	1	1	3
3			1	1983	27	4	14	2	2	0	7	1	1	1	1	3	2	2	4	4	4	4	2	2	2	1	8	8	2		9	2	2	1	2	4	2010	6	37	1369	0	0	1	1	1	0	0	1	4
3			1	1986	24	3	12	2	1	0	5	1	2	1	1	1	2	2	2	2	3	2	1	2	1	1	6	6	2		9	2	2	2	1	4	2010	6	34	1156	0	0	1	0	1	0	0	1	4
3			2	1983	27	5	16	3	7	0	7	2	2	2	2	2	2	2	3	3	3	3	2	2	3	1	12	12	1	2	2	1	1	1	2	2	2010	6	37	1369	1	0	1	1	1	1	1	0	3
3			2	1978	32	5	16	1	7	5	3	1	1	1	1	1	1	2	2	2	2	2	2	1	2	1	14	14	1	2	2	1	4	1	3	6	2010	6	42	1764	0	0	1	1	1	1	1	0	4
3			1	1952	58	3	11	2	7	0	1	2	2	2	2	3	3	1	4	4	4	4	1	4	1	0		99	2		9	2	4	2	1	2	2010	6	68	4624	0	0	0	0	1	0	0	1	3
3			1	1948	62	3	16	2	5	6	1	2	2	2	3	2	2	2	2	3	3	4	2	2	2	1	1	1	2		9	2	1	2	2	1	2010	6	72	5184	1	0	0	0	1	0	0	1	3
3			1	1956	54	3	12	2	7	9	9	1	1	1	2	1	2	8	2	3	3	2	2	1	1	1		99	2		9	2	8	2	8	3	2010	6	64	4096	0	0	1	1	1	0	0	1	4
3			1	1963	47	2	10	2	7	0	0	1	1	1	1	2	8	2	3	4	3	3	1	2	4	1	2	2	2		9	2	4	2	1	1	2010	6	57	3249	0	0	1	1	1	0	0	1	4
3			1	1955	55	3	10	2	3	0	0	2	1	1	1	2	8	2	3	4	3	3	2	2	3	0		99	2		9	2	4	2	1	1	2010	6	65	4225	0	0	1	1	1	0	0	1	3
3			1	1959	51	3	10	1	7	9	3	1	1	1	8	1	3	1	3	3	3	3	2	2	3	1	2	2	1	3	3	1	9	2	1	1	2010	6	61	3721	0	0	1	1	1	1	1	1	4
3			1	1950	60	1	6	1	2	9	8	2	1	1	3	1	1	2	1	9	9	9	3	1	3	9	2	2	2		9	2	4	2	9	5	2010	6	70	4900	0	0	1	1	1	0	0	1	3
3			1	1966	44	2	7	1	7	0	0	1	1	1	1	3	3	1	4	4	4	4	2	3	1	0		99	2		9	2	4	2	1	1	2010	6	54	2916	0	0	0	1	0	0	0	1	4
3			2	1957	53	2	9	8	5	9	8	3	9	2	1	3	1	9	8	8	8	8	9	9	9	9	0	99	1	9	9	9	9	9	8	6	2010	6	63	3969	0	0				1		0	2
3			2	1962	48	2	8	3	0	7	0	2	1	1	1	2	2	2	3	3	3	3	2	2	2	2	1	1	2		9	1	4	2	1	1	2010	6	58	3364	0	0	1	1	1	0	1	0	3
3			1	1979	31	4	15	3	1	1	2	2	2	1	2	1	2	2	2	2	2	3	2	3	3	1	15	15	2		9	2	1	1	2	4	2010	6	41	1681	1	0	1	1	1	0	0	1	3
3			2	1963	47	3	10	3	4	1	0	2	2	2	3	8	2	3	3	3	2	3	2	3	2	1	7	7	2		9	2	1	1	1	6	2010	6	57	3249	1	0				0	0	0	3
3			1	1952	58	3	12	3	7	0	7	2	2	2	2	3	3	3	3	3	3	3	3	3	3	1	3	3	2		9	2	4	2	1	3	2010	6	68	4624	0	0	1	0	0	0	0	1	3
3			2	1972	38	2	7	4	5	0	3	1	2	2	3	1	1	2	2	2	2	4	2	2	3	0		99	2		9	2	1	1	2	4	2010	6	48	2304	1	0	1	0	1	0	0	0	4
3			2	1974	36	2	10	3	3	2	3	1	1	1	2	2	2	2	2	2	2	2	3	2	3	1	2	2	2		9	2	4	1	9	3	2010	6	46	2116	0	0	0	1	1	0	0	0	4
3			1	1980	30	2	9	3	2	3	1	1	1	1	1	1	1	2	2	2	2	2	3	3	2	1	3	3	2		9	2	4	2	8	3	2010	6	40	1600	0	0	1	1	1	0	0	1	4
3			2	1957	53	2	9	5	0	4	0	1	1	1	8	1	1	2	2	8	2	2	1	1	2	1	3	3	2		9	2	4	2	2	2	2010	6	63	3969	0	0				0	0	0	4
3			2	1962	48	3	9	2	4	2	2	2	2	2	2	2	2	2	3	3	1	2	3	3	2	1	4	4	1	1	1	9	1	1	2	5	2010	6	58	3364	1	0	1	1	1	1		0	3
3			2	1950	60	3	10	3	4	9	9	2	2	2	3	2	2	2	2	3	3	3	1	2	1	1	2	2	1	1	1	2	4	2	2	5	2010	6	70	4900	0	0	1	1	1	1	0	0	3
3			1	1956	54	2	12	3	2	3	1	1	8	1	1	1	1	2	3	3	2	3	3	2	2	1	2	2	2		9	2	4	2	8	3	2010	6	64	4096	0	0	1	1	1	0	0	1	4
3			2	1953	57	3	9	2	7	0	2	3	3	2	2	2	2	2	3	3	3	3	2	3	2	1	1	1	1	3	3	2	1	9	2	6	2010	6	67	4489	1	0	0	1	0	1	0	0	2
3			2	1970	40	2	8	3	1	9	9	1	2	2	8	8	8	8	3	3	2	2	8	2	8	1	3	3	2		9	2	4	2	9	5	2010	6	50	2500	0	0	1	1	1	0	0	0	4
3			2	1987	23	4	14	2	2	0	7	2	2	3	2	3	4	2	2	2	4	3	1	2	3	1	5	5	2		9	1	4	1	1	3	2010	6	33	1089	0	0	0	1	1	0	1	0	3
3			1	1965	45	5	99	2	6	0	2	1	1	1	3	1	1	2	1	1	1	1	2	2	2	1	1	1	2		9	9	4	2	9	5	2010	6	55	3025	0	0	0			0		1	4
3			1	1955	55	2	6	3	2	3	1	1	1	1	1	1	1	2	3	3	2	3	3	3	2	1	3	3	2		9	2	4	2	8	3	2010	6	65	4225	0	0	1	1	1	0	0	1	4
3			2	1969	41	4	17	3	7	2	7	1	1	1	2	1	1	2	8	8	8	8	1	1	2	1		99	1	3	3	9	1	1	2	3	2010	6	51	2601	1	0		0		1		0	4
3			2	1962	48	2	8	3	3	4	9	2	3	3	9	8	8	9	9	9	2	9	9	9	9	9		99	9	9	9	2	4	2	9	1	2010	6	58	3364	0	0		0			0	0	3
3			2	1984	26	5	16	3	7	0	7	2	2	2	2	2	2	2	3	3	3	3	1	3	3	1	12	12	1	2	2	1	1	1	2	3	2010	6	36	1296	1	0	1	1		1	1	0	3
3			2	1958	52	3	9	3	2	8	8	2	1	1	2	2	2	8	2	2	2	2	2	3	3	1	2	2	2		9	2	4	2	2	5	2010	6	62	3844	0	0	1	1	1	0	0	0	3
3			2	1973	37	3	12	3	2	8	2	1	2	2	2	2	2	2	3	3	2	2	1	4	3	1	6	6	2		9	2	4	1	9	2	2010	6	47	2209	0	0	0	0	1	0	0	0	4
3			2	1977	33	3	12	4	1	8	8	1	2	2	8	1	2	1	8	8	8	8	1	3	3	1	3	3	2		9	2	4	2	9	3	2010	6	43	1849	0	0	1			0	0	0	4
3			2	1961	49	3	10	3	5	0	0	3	4	4	3	3	3	3	4	3	3	4	2	2	3	0		99	2		9	2	4	1	2	1	2010	6	59	3481	0	0	1	1	1	0	0	0	2
3			1	1978	32	4	15	2	7	1	7	2	2	1	3	2	2	2	2	3	3	3	3	2	3	1	15	15	2		9	2	4	1	3	5	2010	6	42	1764	0	0	1	1	1	0	0	1	3
3			1	1941	69	2	7	1	7	9	9	2	2	2	2	2	1	2	2	3	3	4	2	2	1	6	4	4	1	2	2	1	1	2	2	4	2010	6	79	6241	1	0	1	1	0	1	1	1	3
3			2	1958	52	3	10	4	8	8	8	2	8	2	8	8	8	8	8	8	8	8	8	8	2	0		99	8	8	8	8	8	9	8	3	2010	6	62	3844	0	0	1	1	1			0	3
3			1	1953	57	1	3	3	2	8	2	1	2	2	2	2	3	2	3	4	3	4	3	2	2	8		99	8	8	8	2	4	2	2	2	2010	6	67	4489	0	0	1	1			0	1	4
3			2	1972	38	2	8	3	9	9	9	1	2	2	3	2	2	2	2	3	3	2	3	3	4	1	3	3	2		9	2	4	2	9	5	2010	6	48	2304	0	0	1	1	1	0	0	0	4
3			1	1965	45	3	10	3	8	8	8	1	1	1	3	2	2	2	2	2	1	1	4	1	3	0		99	2		9	2	4	1	1	1	2010	6	55	3025	0	0		1	1	0	0	1	4
3			1	1978	32	3	13	1	8	8	0	1	1	1	1	1	1	2	1	1	1	1	1	1	1	1	6	6	2		9	1	2	1	1	1	2010	6	42	1764	0	0	0	0	1	0	1	1	4
3			2	1968	42	2	8	5	0	0	0	2	2	2	3	2	2	2	2	2	2	2	2	3	3	0		99	2		9	2	4	1	8	5	2010	6	52	2704	0	0	1			0	0	0	3
3			2	1960	50	3	10	3	7	3	0	1	1	1	2	2	1	2	3	3	3	2	1	1	1	9	5	5	2		9	9	2	1	2	3	2010	6	60	3600	0	0	1	1	1	0		0	4
3			1	1949	61	1	5	2	0	0	0	1	1	1	3	1	2	1	2	2	3	2	1	2	3	0		99	1	2	2	1	4	2	2	6	2010	6	71	5041	0	0	1	1	0	1	1	1	4
3			2	1962	48	3	10	3	4	0	0	1	2	1	2	2	3	3	3	3	2	3	3	3	2	1	5	5	2		9	8	4	2	9	1	2010	6	58	3364	0	0	0	1	0	0		0	4
3			2	1969	41	4	15	2	7	9	0	1	3	1	2	3	1	2	2	3	3	3	1	2	3	1	8	8	1	2	2	2	1	1	1	4	2010	6	51	2601	1	0	1	1	1	1	0	0	4
3			1	1949	61	3	10	3	7	0	0	2	2	2	2	2	2	2	2	3	3	3	2	3	2	1	4	4	1	1	1	2	4	2	1	5	2010	6	71	5041	0	0	1	1	0	1	0	1	3
3			2	1969	41	2	9	3	5	7	3	1	1	1	1	1	1	2	1	1	1	1	2	2	2	0		99	2		9	2	4	1	1	1	2010	6	51	2601	0	0	1		1	0	0	0	4
3			2	1957	53	2	9	5	0	0	0	1	1	1	3	1	1	2	2	2	3	3	1	3	3	0		99	2		9	1	4	2	9	5	2010	6	63	3969	0	0	1	1	1	0	1	0	4
3			1	1944	66	1	0	8	0	0	0	1	1	1	1	4	2	3	8	4	4	4	8	8	8	0		99	2		9	2	4	2	9	5	2010	6	76	5776	0	0				0	0	1	4
3			2	1947	63	1	0	8	0	0	0	1	1	1	9	8	8	9	4	4	4	4	8	3	8	0		99	2		9	9	4	2	9	1	2010	6	73	5329	0	0	1	1	1	0		0	4
3			1	1942	68	1	0	5	0	0	0	1	8	8	4	2	3	8	3	3	3	3	3	3	3	0		99	2		9	2	4	2	9	5	2010	6	78	6084	0	0	1	0	0	0	0	1	4
3			2	1948	62	1	0	5	0	0	0	1	1	2	2	3	3	8	2	2	2	2	9	9	9	0		99	2		9	2	4	2	9	2	2010	6	72	5184	0	0				0	0	0	4
3			1	1944	66	1	0	9	0	0	0	1	8	8	4	3	3	1	2	2	2	4	3	2	2	0		99	2		9	2	4	2	9	3	2010	6	76	5776	0	0	1	1	1	0	0	1	4
3			2	1947	63	1	0	5	9	9	0	8	1	9	9	9	8	2	3	3	3	3	9	8	9	0		99	2		9	2	4	2	1	2	2010	6	73	5329	0	0	1	0	1	0	0	0
3			1	1951	59	1	4	9	9	9	9	9	9	9	9	9	9	9	9	9	9	9	9	9	9	9		99	9	9	9	9	9	9	9	99	2010	6	69	4761	0	0						1
3			1	1944	66	1	5	3	1	0	0	2	2	2	2	2	3	1	3	3	3	3	2	2	2	0		99	2		9	2	4	1	3	5	2010	6	76	5776	0	0	0	0	0	0	0	1	3
3			2	1941	69	1	0	8	9	9	9	9	9	9	9	9	9	9	9	9	9	9	9	9	9	9		99	9	9	9	9	9	9	9	99	2010	6	79	6241	0	0	0	0	0			0
3			1	1958	52	1	3	9	0	1	0	2	2	2	4	2	2	8	2	3	3	2	8	8	8	0		99	2		9	2	4	9	9	3	2010	6	62	3844	0	0	0	0	1	0	0	1	3
3			2	1989	21	5	13	3	3	0	7	2	2	2	2	2	2	1	2	2	2	2	2	2	2	1	2	2	1	2	2	1	2	2	8	7	2010	6	31	961	0	0	1	1	1	1	1	0	3
3			1	1978	32	5	16	2	2	0	3	1	1	1	4	1	1	2	1	1	1	1	2	2	2	1	11	11	1	3	3	1	1	1	1	8	2010	6	42	1764	1	0	1	1	1	1	1	1	4
3			2	1966	44	2	7	3	0	0	0	2	2	2	2	2	2	8	2	2	2	2	8	2	2	0		99	2		9	2	4	1	2	5	2010	6	54	2916	0	0	1	1	1	0	0	0	3
3			1	1990	20	5	14	2	5	7	7	2	2	2	2	2	2	2	2	2	2	2	2	2	2	1	14	14	9	9	9	1	1	2	9	7	2010	6	30	900	1	0	1	1	1		1	1	3
3			2	1969	41	4	10	2	3	4	2	2	2	2	4	2	2	8	1	1	1	1	2	2	2	1	6	6	1	3	3	1	3	1	4	8	2010	6	51	2601	0	0	1	1	1	1	1	0	3
3			2	1958	52	5	16	2	3	2	1	1	1	1	4	2	2	2	1	1	1	1	2	2	2	4	4	4	1	3	3	1	3	1	4	7	2010	6	62	3844	0	0	1	1	1	1	1	0	4
3			1	1963	47	2	7	2	8	8	8	1	1	2	4	1	1	8	1	1	1	1	8	8	8	0		99	2		9	2	4	1	2	3	2010	6	57	3249	0	0	1	0	1	0	0	1	4
3			1	1988	22	3	12	2	1	0	7	2	2	2	2	2	2	1	2	3	2	3	2	2	2	1	12	12	2		9	1	2	1	9	4	2010	6	32	1024	0	0	1	0	1	0	1	1	3
3			2	1983	27	3	12	3	8	0	9	2	2	2	1	1	1	8	4	8	4	2	8	8	1	1	6	6	2		9	2	4	1	8	5	2010	6	37	1369	0	0	1	1		0	0	0	3
3			1	1941	69	4	15	2	7	0	7	2	3	2	2	2	2	2	2	2	3	2	2	3	2	1	1	1	1	2	2	2	4	2	3	7	2010	6	79	6241	0	0	1	1	0	1	0	1	3
3			2	1969	41	3	9	2	2	7	4	1	2	2	3	2	1	2	2	3	4	3	2	2	3	1	9	9	2		9	1	4	2	2	6	2010	6	51	2601	0	0	1	1	1	0	1	0	4
3			1	1990	20	4	13	3	0	0	2	1	2	1	2	1	2	2	3	3	2	3	2	2	2	1	6	6	2		9	2	4	2	9	4	2010	6	30	900	0	0	1	1	1	0	0	1	4
3			1	1976	34	4	15	2	7	0	7	2	8	1	2	2	8	9	3	4	3	4	2	2	3	1	5	5	1	2	2	1	4	1	4	5	2010	6	44	1936	0	0	1	1	1	1	1	1	3
3			2	1973	37	3	12	2	9	9	7	1	1	1	2	2	2	2	2	3	2	3	2	2	3	1	3	3	2		9	2	4	1	3	4	2010	6	47	2209	0	0	0	0	0	0	0	0	4
3			1	1955	55	5	18	3	7	9	9	1	3	3	3	2	2	9	2	3	3	2	3	2	3	1		99	1	2	2	2	1	2	2	4	2010	6	65	4225	1	0				1	0	1	4
3			1	1983	27	5	16	3	4	0	7	2	2	1	1	2	4	1	3	4	4	4	2	3	2	1	12	12	2		9	1	1	1	6	4	2010	6	37	1369	1	0	1	1	0	0	1	1	3
3			1	1947	63	3	12	3	7	0	0	1	2	1	3	2	2	2	2	2	2	2	1	2	2	1	3	3	1	2	2	2	4	2	2	4	2010	6	73	5329	0	0	0	1	1	1	0	1	4
3			1	1980	30	6	18	2	7	0	6	2	2	2	3	2	2	2	3	3	4	3	3	3	4	1	13	13	1	1	1	1	1	1	2	4	2010	6	40	1600	1	0	1	0	0	1	1	1	3
3			1	1951	59	5	16	2	7	9	0	2	2	1	1	2	2	9	3	4	3	3	2	3	3	9		99	9	9	9	2	1	2	3	5	2010	6	69	4761	1	0	1	0	1		0	1	3
3			2	1955	55	5	14	3	7	0	7	2	1	1	3	2	2	2	2	2	3	2	2	2	3	1		99	1	3	3	2	4	1	4	6	2010	6	65	4225	0	0	1	1	1	1	0	0	3
3			1	1956	54	2	9	3	7	0	7	2	3	2	2	3	2	2	2	3	3	3	2	2	2	0		99	2		9	2	4	1	2	2	2010	6	64	4096	0	0		1	0	0	0	1	3
3			2	1953	57	3	9	2	0	7	9	1	1	1	2	2	1	2	2	2	2	2	1	2	3	9		99	1	2	2	2	1	2	9	3	2010	6	67	4489	1	0	0		1	1	0	0	4
3			1	1957	53	4	15	2	7	0	5	1	2	1	3	2	3	1	2	2	3	3	1	1	8	1	5	5	1	3	3	1	1	1	3	5	2010	6	63	3969	1	0	1			1	1	1	4
3			2	1945	65	2	8	3	4	0	0	3	1	1	3	3	2	8	4	4	4	4	1	1	3	3	2	2	2		9	2	4	2	2	4	2010	6	75	5625	0	0	0	0	0	0	0	0	2
3			1	1944	66	2	7	2	7	0	0	1	1	1	3	2	2	3	1	1	2	2	3	3	9	0		99	2		9	9	1	2	1	4	2010	6	76	5776	1	0	0	0	1	0		1	4
3			2	1975	35	4	14	2	7	0	2	3	3	2	3	2	3	2	2	2	2	3	2	2	1	2	1	1	1	1	1	2	4	2	1	6	2010	6	45	2025	0	0	1	1	0	1	0	0	2
3			2	1959	51	3	10	3	7	0	0	1	2	2	2	2	8	8	3	3	3	3	2	2	1	1	3	3	2		9	2	4	2	1	2	2010	6	61	3721	0	0	1			0	0	0	4
3			1	1971	39	4	13	8	7	0	0	1	1	1	1	1	1	2	2	2	2	2	8	8	8	0		99	2		9	2	4	1	3	5	2010	6	49	2401	0	0				0	0	1	4
3			1	1954	56	4	15	2	7	2	7	1	1	1	1	1	1	2	2	2	3	3	1	3	3	6	3	3	1	3	3	1	1	1	2	5	2010	6	66	4356	1	0	1	1	1	1	1	1	4
3			1	1948	62	5	13	2	7	8	2	3	3	4	1	2	3	1	4	4	4	4	1	4	1	0		99	1	3	3	1	1	2	3	5	2010	6	72	5184	1	0	1	0	1	1	1	1	2
3			2	1970	40	6	19	3	7	0	4	1	2	2	2	3	3	8	2	3	4	4	2	3	2	9	10	10	2		9	2	4	1	3	4	2010	6	50	2500	0	0	1		1	0	0	0	4
3			1	1945	65	2	6	1	7	7	2	2	2	2	2	2	1	8	2	2	2	2	2	2	2	0		99	1	2	2	2	4	2	2	5	2010	6	75	5625	0	0	1	1	0	1	0	1	3
3			1	1942	68	3	11	3	1	8	8	2	8	8	8	2	8	8	2	8	2	2	8	8	8	0		99	2		9	2	4	2	3	6	2010	6	78	6084	0	0	1		1	0	0	1	3
3			2	1940	70	1	6	5	0	0	0	1	1	2	9	2	2	2	2	2	2	3	3	2	3	0		99	2		9	2	4	2	1	3	2010	6	80	6400	0	0	1	0	1	0	0	0	4
3			1	1970	40	5	12	2	7	0	7	2	3	3	3	3	3	1	4	4	4	4	2	3	3	1	12	12	2		9	1	1	1	4	3	2010	6	50	2500	1	0	1	0	1	0	1	1	3
3			2	1973	37	5	15	3	2	0	5	1	3	1	3	3	3	1	3	3	2	3	1	4	2	1	10	10	1	2	2	1	4	1	3	6	2010	6	47	2209	0	0	1	0	1	1	1	0	4
3			1	1991	19	3	12	1	9	0	0	1	1	1	1	3	2	3	2	3	4	2	1	1	3	1	10	10	2		9	1	2	2	1	5	2010	6	29	841	0	0	0	1	1	0	1	1	4
3			1	1983	27	5	16	3	8	9	7	2	2	1	1	3	9	9	3	4	3	9	1	3	2	1	10	10	2		9	2	2	2	9	3	2010	6	37	1369	0	0	0	0	1	0	0	1	3
3			2	1974	36	5	16	8	0	0	7	1	3	2	2	2	2	2	2	3	3	2	1	3	2	1	10	10	2		9	2	1	1	2	4	2010	6	46	2116	1	0				0	0	0	4
3			1	1982	28	2	9	8	5	5	9	1	2	2	2	2	2	2	2	2	2	2	3	2	3	0		99	2		9	2	4	1	2	6	2010	6	38	1444	0	0	0	1	1	0	0	1	4
3			1	1950	60	4	15	2	8	3	8	2	2	2	4	1	2	2	2	2	2	2	1	2	3	1	2	2	2		9	9	2	2	1	5	2010	6	70	4900	0	0	1	0	1	0		1	3
3			1	1949	61	3	12	2	7	0	0	1	2	2	2	1	2	2	2	2	2	2	1	2	3	3	5	5	1	2	2	1	1	2	3	5	2010	6	71	5041	1	0	1	1	1	1	1	1	4
3			2	1951	59	3	12	2	5	9	7	1	3	3	2	2	2	2	3	3	3	3	1	3	3	8		99	2		9	1	1	2	9	4	2010	6	69	4761	1	0		1	0	0	1	0	4
3			1	1953	57	3	10	2	7	0	0	1	3	1	4	2	2	2	1	4	1	2	3	1	3	1	3	3	2		9	9	4	2	2	6	2010	6	67	4489	0	0	0	0	1	0		1	4
3			1	1958	52	3	12	3	7	0	0	1	2	2	2	2	2	2	2	3	3	3	2	2	1	0		99	2		9	2	4	1	3	5	2010	6	62	3844	0	0	0	0	0	0	0	1	4
3			1	1970	40	3	99	3	7	0	7	2	2	2	2	2	2	2	2	2	2	2	3	2	3	0		99	2		9	2	4	1	2	3	2010	6	50	2500	0	0	1	1	1	0	0	1	3
3			1	1978	32	4	12	3	7	0	7	2	2	2	2	2	2	2	2	2	2	2	2	2	3	1	10	10	2		9	1	4	1	2	4	2010	6	42	1764	0	0	1	1	1	0	1	1	3
3			2	1980	30	4	12	3	7	0	7	2	2	2	2	2	2	2	2	2	2	3	3	2	3	1	8	8	2		9	2	4	1	3	5	2010	6	40	1600	0	0	1	1	1	0	0	0	3
3			1	1986	24	5	16	1	3	0	7	2	2	2	2	2	2	2	2	3	4	4	2	3	2	9	10	10	9	9	9	1	8	1	4	6	2010	6	34	1156	0	0	0	0	1		1	1	3
3			1	1975	35	3	15	2	3	0	0	2	2	2	2	3	3	1	3	4	3	4	2	3	3	9		99	2		9	2	4	1	3	5	2010	6	45	2025	0	0	1	0	1	0	0	1	3
3			2	1962	48	2	99	3	2	0	0	1	1	1	3	2	3	1	2	2	2	2	3	2	3	0		99	2		9	2	4	2	1	3	2010	6	58	3364	0	0	1	0	1	0	0	0	4
3			1	1967	43	5	99	2	5	9	5	3	3	3	1	1	3	1	3	3	4	4	2	2	3	1	6	6	1	2	2	1	1	1	4	4	2010	6	53	2809	1	0	0	0	1	1	1	1	2
3			1	1974	36	2	9	2	7	0	7	1	1	1	3	1	1	2	2	1	2	2	3	2	3	1	3	3	2		9	2	1	1	3	4	2010	6	46	2116	1	0	0	0	1	0	0	1	4
3			2	1982	28	3	12	3	5	0	6	1	1	1	3	1	1	2	3	2	2	2	2	2	3	1	6	6	2		9	2	4	2	2	6	2010	6	38	1444	0	0	1	1	0	0	0	0	4
3			1	1949	61	5	16	1	7	0	7	2	2	2	3	2	2	2	3	3	3	3	2	3	1	1	8	8	1	2	2	1	4	2	4	7	2010	6	71	5041	0	0	1	0	1	1	1	1	3
3			1	1943	67	5	16	2	7	0	0	1	2	2	2	2	3	2	2	2	3	2	2	3	1	1	3	3	1	3	3	1	1	2	3	6	2010	6	77	5929	1	0	1	1	1	1	1	1	4
3			2	1955	55	4	15	2	5	9	9	1	1	1	2	2	2	2	3	4	4	4	2	2	3	1	2	2	1	1	1	1	1	2	3	5	2010	6	65	4225	1	0	1	0	0	1	1	0	4
3			2	1965	45	4	10	2	5	0	9	1	1	1	4	2	3	2	1	2	2	2	2	3	4	9		99	2		9	1	1	1	4	5	2010	6	55	3025	1	0	1	1	1	0	1	0	4
3			2	1943	67	2	9	2	7	0	0	1	3	3	3	1	1	2	3	2	2	2	1	2	2	1	5	5	2		9	1	4	2	1	3	2010	6	77	5929	0	0	1	0	0	0	1	0	4
3			1	1940	70	5	16	1	7	2	0	1	2	2	4	1	2	1	1	3	3	3	3	2	2	6	8	8	1	1	1	1	1	2	3	5	2010	6	80	6400	1	0	0	0	1	1	1	1	4
3			1	1977	33	6	20	2	7	9	7	1	1	1	2	2	2	2	3	2	2	3	2	3	3	3	15	15	1	3	3	1	2	1	9	6	2010	6	43	1849	0	0	1	0	1	1	1	1	4
3			2	1940	70	1	0	8	1	0	0	2	3	2	2	2	2	2	3	3	3	3	2	3	2	0		99	2		9	2	4	2	2	5	2010	6	80	6400	0	0	1	0		0	0	0	3
3			2	1944	66	1	0	3	2	0	0	3	3	3	3	2	3	2	3	3	3	3	8	8	8	0		99	2		9	2	1	2	1	5	2010	6	76	5776	1	0	0	0	0	0	0	0	2
3			2	1945	65	1	0	8	0	0	0	2	2	2	2	2	2	8	8	8	8	8	8	8	8	8	0	99	8	8	8	2	4	2	1	4	2010	6	75	5625	0	0		0			0	0	3
3			2	1968	42	4	15	8	8	8	3	2	2	2	3	2	3	1	2	2	2	2	3	2	2	1	12	12	2		9	1	1	1	2	5	2010	6	52	2704	1	0			1	0	1	0	3
3			2	1957	53	1	5	5	0	0	0	2	2	2	2	2	2	2	2	3	3	3	2	3	2	0		99	2		9	2	4	2	1	3	2010	6	63	3969	0	0	0	0	1	0	0	0	3
3			1	1953	57	4	14	2	7	0	0	1	1	1	3	2	2	2	2	2	2	2	1	3	3	0		99	2		9	2	1	2	3	6	2010	6	67	4489	1	0	1	1	1	0	0	1	4
3			1	1945	65	5	16	2	7	0	0	1	2	2	2	2	3	2	2	2	3	2	2	3	1	1	3	3	1	3	3	1	1	2	3	6	2010	6	75	5625	1	0	1	1	1	1	1	1	4
3			2	1982	28	3	12	3	8	8	8	2	3	3	2	2	2	2	2	3	3	3	2	2	3	1	3	3	2		9	9	2	9	1	3	2010	6	38	1444	0	0	1	1	1	0		0	3
3			1	1980	30	3	9	2	4	9	2	1	1	1	2	1	2	2	2	2	2	3	3	3	3	9		99	2		9	1	4	1	3	4	2010	6	40	1600	0	0	0	1	1	0	1	1	4
3			1	1952	58	1	6	1	7	0	0	1	2	1	2	1	2	2	2	3	2	2	1	2	2	0		99	2		9	2	4	2	1	1	2010	6	68	4624	0	0	1	1	0	0	0	1	4
3			1	1951	59	1	5	4	8	8	8	2	2	2	2	2	2	2	2	2	2	2	2	2	2	0		99	2		9	9	1	2	1	8	2010	6	69	4761	1	0	1	0	0	0		1	3
3			2	1963	47	2	9	3	7	0	0	2	2	1	8	1	3	1	2	2	2	2	9	8	8	1	3	3	2		9	2	4	1	1	5	2010	6	57	3249	0	0	1	0	0	0	0	0	3
3			2	1970	40	5	16	2	7	8	7	2	2	3	3	2	2	2	2	2	3	2	3	2	3	1	9	9	1	2	2	1	1	1	2	8	2010	6	50	2500	1	0	0	0	1	1	1	0	3
3			2	1967	43	2	8	3	7	0	0	1	3	1	2	2	2	8	3	3	2	3	8	8	8	0		99	2		9	1	4	2	1	5	2010	6	53	2809	0	0	0	0		0	1	0	4
3			1	1954	56	2	9	2	7	0	0	2	2	2	2	3	2	1	2	3	9	2	2	8	2	0		99	2		9	1	4	1	1	2	2010	6	66	4356	0	0	0	0	1	0	1	1	3
3			1	1948	62	2	9	1	7	0	0	1	1	1	3	1	2	2	1	1	1	1	1	2	3	0		99	2		9	2	1	1	6	5	2010	6	72	5184	1	0	1	1	0	0	0	1	4
3			2	1968	42	4	15	1	1	0	3	3	2	3	1	2	2	2	4	4	3	2	2	2	1	1	3	3	1	1	1	1	2	1	1	3	2010	6	52	2704	0	0	1	0	0	1	1	0	2
3			2	1982	28	2	9	3	0	0	0	1	2	1	3	2	2	2	2	2	3	3	2	2	2	0		99	2		9	1	4	1	6	3	2010	6	38	1444	0	0	1	0	1	0	1	0	4
3			1	1945	65	3	12	2	7	7	0	3	3	3	3	2	3	1	2	8	3	3	2	3	2	3	3	3	2		9	2	4	1	1	1	2010	6	75	5625	0	0	1	0	0	0	0	1	2
3			1	1974	36	5	20	1	7	0	7	1	1	1	1	1	2	2	1	1	3	3	2	2	2	1	9	9	1	1	1	2	1	1	4	8	2010	6	46	2116	1	0	0	0	1	1	0	1	4
3			2	1968	42	2	9	4	4	0	0	2	8	1	2	1	2	1	3	2	2	2	9	8	3	0		99	2		9	1	4	1	1	3	2010	6	52	2704	0	0	0		1	0	1	0	3
3			1	1985	25	3	12	4	0	0	0	3	3	2	2	2	3	1	4	4	3	4	2	1	3	0		99	2		9	1	4	1	2	5	2010	6	35	1225	0	0	1	1	0	0	1	1	2
3			1	1976	34	2	9	3	8	8	7	2	2	2	3	2	2	2	3	3	3	2	3	2	2	1	3	3	2		9	2	2	1	1	4	2010	6	44	1936	0	0	1	0	0	0	0	1	3
3			2	1979	31	2	9	3	7	7	7	2	8	2	8	2	8	1	2	3	2	3	2	8	8	0		99	2		9	2	4	1	1	1	2010	6	41	1681	0	0				0	0	0	3
3			1	1945	65	3	11	1	2	0	0	1	1	1	2	1	1	2	2	3	3	3	1	1	3	1	4	4	2		9	2	1	2	3	4	2010	6	75	5625	1	0	0	0	1	0	0	1	4
3			1	1958	52	5	16	3	7	0	7	2	2	1	3	2	2	2	2	2	2	2	2	2	2	1	13	13	1	2	2	2	1	2	3	3	2010	6	62	3844	1	0	0	0	1	1	0	1	3
3			1	1964	46	3	11	1	7	7	7	1	2	1	3	1	1	2	2	2	2	2	1	2	3	3	5	5	1	2	2	1	1	1	6	4	2010	6	56	3136	1	0	1	0	1	1	1	1	4
3			2	1976	34	2	9	2	7	0	7	1	2	1	3	2	2	2	2	2	2	3	2	2	2	1	3	3	2		9	2	4	1	6	3	2010	6	44	1936	0	0				0	0	0	4
3			1	1975	35	3	12	2	7	7	7	1	9	9	9	9	9	9	3	2	2	3	1	2	1	1	8	8	1	2	2	9	4	1	3	5	2010	6	45	2025	0	0	1	0	0	1		1	4
3			2	1955	55	4	15	2	7	9	7	1	1	1	2	2	2	2	9	9	9	9	3	2	3	0		99	1	2	2	2	1	2	1	99	2010	6	65	4225	1	0	1	1	1	1	0	0	4
3			1	1986	24	4	15	2	3	0	4	1	2	2	3	3	3	2	4	2	3	2	1	4	3	1	13	13	2		9	1	4	1	9	2	2010	6	34	1156	0	0	1	0	0	0	1	1	4
3			1	1963	47	4	15	3	7	0	2	1	1	2	1	2	2	2	2	2	2	3	3	2	3	1	6	6	2		9	1	4	1	3	4	2010	6	57	3249	0	0	1	0	0	0	1	1	4
3			1	1980	30	3	10	2	4	0	3	1	1	1	3	1	1	2	3	3	4	4	2	2	3	1	6	6	2		9	2	4	2	2	5	2010	6	40	1600	0	0	0	0	1	0	0	1	4
3			1	1951	59	4	15	2	7	1	1	2	2	2	2	2	2	2	2	2	3	2	2	3	2	1	2	2	1	3	3	2	1	1	2	3	2010	6	69	4761	1	0	0	1	1	1	0	1	3
3			2	1986	24	5	99	2	6	6	5	1	2	2	3	3	2	2	2	3	2	2	2	2	2	1	16	16	2		9	2	4	1	1	4	2010	6	34	1156	0	0	0	1	1	0	0	0	4
3			2	1962	48	3	99	3	5	9	9	1	1	2	2	2	2	9	8	8	2	4	2	2	2	1	3	3	2		9	2	4	1	2	3	2010	6	58	3364	0	0	1	1	1	0	0	0	4
3			1	1974	36	4	15	2	5	5	4	1	2	2	3	2	4	9	2	2	3	3	2	4	2	1	8	8	2		9	2	4	1	9	2	2010	6	46	2116	0	0	0	0	0	0	0	1	4
3			2	1963	47	2	8	3	6	9	2	2	2	3	2	2	2	1	3	3	3	3	2	3	2	9		99	2		9	1	4	1	1	3	2010	6	57	3249	0	0	0	1	1	0	1	0	3
3			1	1951	59	4	13	4	3	0	0	1	1	1	2	1	2	2	1	1	1	1	3	3	3	0		99	2		9	2	4	2	3	7	2010	6	69	4761	0	0		0	0	0	0	1	4
3			1	1957	53	5	14	2	7	0	0	2	2	3	1	3	3	1	8	3	3	2	2	3	3	3	8	8	2		9	2	4	2	1	6	2010	6	63	3969	0	0	1	0	0	0	0	1	3
3			2	1952	58	5	16	3	7	0	0	2	2	2	2	1	1	2	2	1	3	1	2	8	3	1	4	4	1	2	2	1	4	2	3	4	2010	6	68	4624	0	0	0	1	1	1	1	0	3
3			2	1940	70	1	0	5	9	9	0	1	2	1	3	2	1	2	2	8	8	2	2	2	2	0		99	2		9	2	4	2	4	4	2010	6	80	6400	0	0	0	0	1	0	0	0	4
3			1	1978	32	5	99	2	7	7	7	1	1	1	2	1	1	2	3	3	3	3	1	3	3	1	16	16	1	1	1	2	4	1	6	5	2010	6	42	1764	0	0	0	0	1	1	0	1	4
3			2	1949	61	2	99	4	8	8	0	1	1	1	3	2	2	2	1	8	3	2	2	3	2	0		99	2		9	2	4	2	2	3	2010	6	71	5041	0	0	0	0	0	0	0	0	4
3			1	1950	60	2	9	3	7	2	8	3	3	2	2	2	2	2	2	3	3	3	3	2	3	0		99	9	9	9	2	1	2	1	5	2010	6	70	4900	1	0	1	0	1		0	1	2
3			1	1981	29	4	15	4	7	8	7	2	2	2	2	3	2	2	3	2	3	3	2	2	3	1	6	6	2		9	1	1	1	1	5	2010	6	39	1521	1	0	1	1	1	0	1	1	3
3			1	1964	46	3	12	2	8	8	7	1	3	3	3	2	3	2	2	3	3	3	3	2	2	1	3	3	2		9	2	1	9	1	8	2010	6	56	3136	1	0	0		0	0	0	1	4
3			2	1975	35	5	16	3	7	9	7	2	2	2	2	2	2	2	2	3	3	3	2	2	3	1	9	9	2		9	2	1	1	1	7	2010	6	45	2025	1	0	1	0	1	0	0	0	3
3			2	1984	26	5	17	3	5	5	5	2	2	2	2	1	2	2	3	3	4	4	2	2	2	1	10	10	2		9	2	4	1	1	2	2010	6	36	1296	0	0	1	1	1	0	0	0	3
3			1	1957	53	2	7	3	7	0	0	2	2	2	2	2	2	1	4	4	4	4	2	2	2	0		99	2		9	2	4	1	1	1	2010	6	63	3969	0	0	1	1	1	0	0	1	3
3			1	1983	27	5	17	2	7	7	7	1	1	1	1	1	2	1	2	3	4	2	1	1	1	1	10	10	2		9	2	2	1	1	1	2010	6	37	1369	0	0	0	0	0	0	0	1	4
3			1	1961	49	3	12	5	2	0	0	1	1	1	3	2	2	2	3	3	3	3	2	2	2	0		99	2		9	9	4	2	1	1	2010	6	59	3481	0	0	1	1	1	0		1	4
3			2	1966	44	1	3	5	0	0	0	2	2	2	3	3	2	2	3	3	3	2	2	2	2	0		99	2		9	2	4	1	1	1	2010	6	54	2916	0	0	1	0	1	0	0	0	3
3			1	1978	32	3	12	8	2	2	2	1	1	1	1	1	2	2	2	2	2	2	1	1	1	1	9	9	9	9	9	8	4	1	1	3	2010	6	42	1764	0	0						1	4
3			1	1968	42	4	15	2	2	9	0	9	9	9	2	2	1	2	4	3	4	4	2	2	2	8	9	9	2		9	2	4	1	2	2	2010	6	52	2704	0	0	1	0	1	0	0	1
3			2	1961	49	4	15	2	7	0	0	2	2	2	2	2	2	1	3	3	3	4	2	2	3	1	1	1	1	1	1	9	1	1	2	1	2010	6	59	3481	1	0	0	0	1	1		0	3
3			2	1956	54	4	15	2	7	7	7	1	1	1	1	1	2	2	3	3	3	3	1	1	1	1	4	4	2		9	2	4	1	1	4	2010	6	64	4096	0	0	1	1	1	0	0	0	4
3			2	1950	60	2	9	4	8	8	0	1	1	1	1	3	2	1	4	8	4	2	2	2	2	8		99	2		9	9	4	2	9	3	2010	6	70	4900	0	0				0		0	4
3			1	1956	54	4	15	2	7	7	7	1	1	1	1	1	1	1	4	4	4	4	1	1	1	1	3	3	1	3	3	2	1	1	1	5	2010	6	64	4096	1	0	1	0	1	1	0	1	4
3			2	1961	49	3	11	2	7	7	9	2	2	2	8	1	4	9	3	3	3	3	2	9	9	1		99	9	9	9	1	4	2	9	5	2010	6	59	3481	0	0	0	1	1		1	0	3
3			1	1961	49	3	11	5	7	2	0	1	2	2	3	2	3	3	2	2	3	3	8	8	8	0		99	9	9	9	2	4	2	9	7	2010	6	59	3481	0	0					0	1	4
3			2	1965	45	2	8	2	5	7	9	2	3	3	1	2	2	2	9	3	9	9	1	2	2	1	5	5	2		9	2	4	2	9	6	2010	6	55	3025	0	0	0	0	0	0	0	0	3
3			2	1990	20	3	9	8	3	3	3	2	2	2	2	2	3	1	3	3	4	4	2	3	1	1	6	6	2		9	9	9	2	9	4	2010	6	30	900	0	0	1	1	1	0		0	3
3			2	1971	39	4	14	2	5	5	5	8	8	8	2	1	8	1	3	3	3	3	2	2	8	9		99	9	9	9	2	4	1	9	1	2010	6	49	2401	0	0					0	0
3			2	1978	32	4	15	2	2	9	9	1	1	1	1	2	1	2	3	4	4	4	2	2	2	1	3	3	2		9	2	4	2	2	1	2010	6	42	1764	0	0	0	0	1	0	0	0	4
3			2	1945	65	2	9	4	7	7	7	3	3	3	3	1	4	3	4	4	4	4	8	8	8	8	8	8	8	8	8	8	4	2	1	2	2010	6	75	5625	0	0	0	0	0			0	2
3			1	1983	27	5	15	3	7	8	7	2	2	2	2	2	8	1	3	3	3	3	3	3	3	1	10	10	2		9	2	4	1	1	1	2010	6	37	1369	0	0	1	0	0	0	0	1	3
3			1	1982	28	1	4	2	8	8	9	2	3	2	1	1	1	3	1	2	2	2	1	2	2	4		99	9	9	9	2	2	2	3	6	2010	6	38	1444	0	0	0	0	0		0	1	3
3			2	1961	49	4	14	3	7	0	0	2	2	2	3	2	2	2	2	2	3	3	2	2	2	0		99	2		9	2	1	1	3	5	2010	6	59	3481	1	0	1	0	1	0	0	0	3
3			2	1973	37	4	15	2	7	9	7	1	2	1	1	2	3	1	2	2	4	3	2	3	2	1	9	9	2		9	1	1	1	6	3	2010	6	47	2209	1	0	1	1	1	0	1	0	4
3			1	1980	30	4	15	1	8	8	2	2	2	1	1	3	2	2	2	2	2	2	1	3	2	9		99	2		9	1	4	1	5	4	2010	6	40	1600	0	0	1	1	0	0	1	1	3
3			2	1983	27	5	15	2	7	9	7	3	3	2	1	2	3	2	3	3	3	3	2	3	3	1	15	15	2		9	2	1	1	3	6	2010	6	37	1369	1	0	0	0	1	0	0	0	2
3			2	1958	52	3	11	2	5	7	0	1	2	2	3	1	3	8	3	3	3	3	8	8	8	0		99	2		9	2	4	1	9	5	2010	6	62	3844	0	0	0	0	1	0	0	0	4
3			2	1956	54	2	9	8	3	9	9	2	8	8	8	8	8	8	3	3	3	3	9	9	9	0		99	2		9	8	4	2	3	6	2010	6	64	4096	0	0				0		0	3
3			2	1986	24	4	99	2	5	3	2	1	1	1	2	2	2	2	2	2	2	2	2	2	2	1		99	2		9	2	4	1	1	3	2010	6	34	1156	0	0	1	1	1	0	0	0	4
3			2	1953	57	3	11	3	2	3	9	2	2	2	3	2	2	3	3	4	3	3	9	9	9	8	2	2	2		9	2	4	2	2	5	2010	6	67	4489	0	0	0	0	0	0	0	0	3
3			2	1969	41	2	9	2	1	8	9	1	2	2	3	3	3	2	3	3	3	3	3	3	4	1	3	3	2		9	2	4	1	1	6	2010	6	51	2601	0	0	1	1	1	0	0	0	4
3			2	1962	48	3	12	3	7	1	1	1	2	2	2	3	2	2	3	3	3	3	3	3	3	1	3	3	2		9	2	4	1	1	4	2010	6	58	3364	0	0				0	0	0	4
3			2	1959	51	3	11	3	9	9	0	1	1	2	3	1	2	2	2	2	3	3	3	8	3	0		99	2		9	1	4	2	2	1	2010	6	61	3721	0	0	1	1	1	0	1	0	4
3			1	1984	26	4	14	1	5	3	6	1	1	1	1	1	1	1	2	2	2	2	1	1	1	1	12	12	2		9	2	1	1	2	2	2010	6	36	1296	1	0	0	0	1	0	0	1	4
3			1	1965	45	2	8	4	3	0	9	3	2	1	4	3	3	2	3	3	3	4	3	2	3	1	3	3	2		9	1	4	1	5	4	2010	6	55	3025	0	0	1	0	0	0	1	1	2
3			1	1987	23	4	14	2	4	9	2	1	1	1	1	2	3	1	3	3	2	3	2	3	3	1	6	6	2		9	2	4	2	2	1	2010	6	33	1089	0	0	1	1	1	0	0	1	4
3			1	1981	29	4	15	1	3	0	0	2	2	2	2	2	2	1	2	2	3	3	2	2	3	0		99	2		9	1	4	1	3	3	2010	6	39	1521	0	0	1	1	1	0	1	1	3
3			2	1965	45	2	7	3	0	0	0	1	1	2	4	1	2	2	2	3	3	2	1	2	1	0		99	2		9	2	4	1	1	1	2010	6	55	3025	0	0	1	1		0	0	0	4
3			1	1964	46	3	10	3	6	6	1	2	3	1	2	2	3	2	4	3	4	3	2	1	2	1	5	5	2		9	9	4	1	2	1	2010	6	56	3136	0	0	0	0	0	0		1	3
3			2	1980	30	5	17	2	3	2	4	2	2	2	2	2	2	1	3	3	3	3	2	2	2	1	14	14	1	2	2	9	1	1	2	2	2010	6	40	1600	1	0	0	0	0	1		0	3
3			2	1969	41	2	8	3	7	0	0	2	2	2	3	2	2	1	2	3	3	2	2	2	2	0		99	2		9	2	4	2	1	1	2010	6	51	2601	0	0	1	1		0	0	0	3
3			1	1985	25	4	15	2	1	9	7	2	3	2	3	2	3	2	4	4	4	4	3	2	3	1	1	1	2		9	1	2	1	2	1	2010	6	35	1225	0	0	1	1	0	0	1	1	3
3			1	1980	30	3	12	3	8	8	8	1	2	1	3	2	1	2	2	3	2	3	2	8	2	8	2	2	2		9	2	4	1	1	3	2010	6	40	1600	0	0	0	1	1	0	0	1	4
3			2	1988	22	5	14	2	4	0	7	2	3	2	3	2	3	1	2	3	3	3	2	2	2	1	10	10	2		9	2	1	2	9	3	2010	6	32	1024	1	0	0	0	1	0	0	0	3
3			2	1978	32	5	18	2	5	9	4	1	8	1	1	2	2	1	4	4	2	3	1	4	3	1	11	11	2		9	1	1	1	2	1	2010	6	42	1764	1	0	0	0	1	0	1	0	4
3			2	1963	47	3	12	5	0	0	2	1	1	1	3	1	1	2	2	2	2	2	2	2	8	0		99	2		9	2	4	2	2	1	2010	6	57	3249	0	0				0	0	0	4
3			1	1979	31	3	99	1	0	0	0	1	2	1	3	1	1	2	1	1	1	1	3	2	1	0		99	2		9	1	4	1	1	5	2010	6	41	1681	0	0	1	1	0	0	1	1	4
3			2	1976	34	4	15	3	7	5	3	2	2	3	2	2	2	3	3	3	3	3	3	2	3	1	12	12	1	2	2	1	4	1	2	2	2010	6	44	1936	0	0	0	1	0	1	1	0	3
3			1	1987	23	5	99	3	7	0	7	1	2	1	3	2	3	2	2	3	3	2	3	3	3	1		99	1	1	1	2	2	1	2	4	2010	6	33	1089	0	0	1	1	1	1	0	1	4
3			1	1946	64	3	99	3	7	0	7	3	4	4	4	4	4	9	9	9	3	2	4	8	8	1		99	2		9	2	1	2	1	99	2010	6	74	5476	1	0				0	0	1	2
3			1	1953	57	3	16	1	5	8	8	2	2	2	2	2	2	2	2	3	2	2	2	2	2	1	5	5	2		9	9	8	1	2	3	2010	6	67	4489	0	0	0		1	0		1	3
3			2	1971	39	3	12	3	7	9	7	2	3	3	3	3	2	2	3	3	4	3	9	9	3	1	8	8	2		9	2	1	1	3	6	2010	6	49	2401	1	0	1	1	1	0	0	0	3
3			2	1966	44	4	15	2	6	8	6	2	2	2	3	2	2	2	2	2	2	3	3	3	2	1	11	11	1	2	2	1	1	1	1	5	2010	6	54	2916	1	0	1	1		1	1	0	3
3			1	1956	54	2	9	3	8	8	8	8	2	2	8	8	8	8	1	1	1	1	8	8	8	0		99	8	8	8	8	4	2	8	3	2010	6	64	4096	0	0						1
3			2	1986	24	5	16	3	5	0	7	2	2	2	3	2	2	2	3	3	4	2	2	2	3	1	13	13	2		9	1	1	1	2	6	2010	6	34	1156	1	0	1	0	1	0	1	0	3
3			1	1970	40	5	99	2	7	0	7	3	4	2	3	3	2	2	2	2	2	2	2	3	3	1	20	20	2		9	1	4	1	9	4	2010	6	50	2500	0	0	1	1	1	0	1	1	2
3			2	1981	29	5	99	3	0	5	0	2	2	2	3	2	3	1	2	3	3	3	2	2	3	1		99	2		9	2	1	1	2	5	2010	6	39	1521	1	0	1	1	1	0	0	0	3
3			2	1954	56	2	99	2	7	0	0	1	3	2	3	2	3	2	2	2	2	2	2	3	2	0		99	2		9	2	4	2	1	6	2010	6	66	4356	0	0	1	1	1	0	0	0	4
3			1	1977	33	2	9	3	1	0	0	2	2	1	3	2	2	2	2	2	2	3	3	2	3	0		99	2		9	1	4	1	3	5	2010	6	43	1849	0	0	0			0	1	1	3
3			2	1944	66	1	6	3	9	0	0	1	3	2	3	1	1	2	2	3	2	2	1	3	2	0		99	2		9	2	4	2	2	2	2010	6	76	5776	0	0	1	1		0	0	0	4
3			2	1990	20	3	13	4	1	9	9	2	2	1	2	3	2	2	3	2	2	3	3	9	2	1	3	3	2		9	1	2	1	2	8	2010	6	30	900	0	0	1	0	1	0	1	0	3
3			2	1962	48	3	99	3	9	0	0	2	3	2	2	2	2	1	2	2	2	2	2	8	2	1		99	2		9	2	4	2	1	5	2010	6	58	3364	0	0	1	1	1	0	0	0	3
3			2	1981	29	4	16	3	2	4	2	2	2	2	3	2	2	2	2	3	3	3	3	2	3	1	19	19	2		9	1	4	1	3	5	2010	6	39	1521	0	0	1	1	1	0	1	0	3
3			2	1967	43	3	11	3	7	0	0	2	2	2	2	2	2	2	2	2	2	2	2	2	3	1	6	6	2		9	2	4	2	9	3	2010	6	53	2809	0	0	0	0	1	0	0	0	3
3			2	1963	47	4	13	2	5	8	9	2	2	2	3	2	3	1	3	3	3	3	3	3	2	1	8	8	2		9	2	4	1	2	3	2010	6	57	3249	0	0	1	1	1	0	0	0	3
3			1	1987	23	2	9	4	0	0	0	2	2	1	3	3	2	1	4	3	3	4	1	4	3	1	3	3	2		9	1	2	1	2	5	2010	6	33	1089	0	0	1		0	0	1	1	3
3			2	1965	45	3	10	1	7	1	0	1	2	2	3	2	2	2	2	2	2	2	3	2	3	1	7	7	2		9	2	4	1	2	5	2010	6	55	3025	0	0	1	1	1	0	0	0	4
3			1	1979	31	4	12	3	1	2	5	3	2	2	2	2	3	2	1	3	4	3	3	2	3	1	6	6	1	1	1	1	1	1	1	2	2010	6	41	1681	1	0	0	0	1	1	1	1	2
3			2	1968	42	4	14	1	7	0	7	1	1	1	3	2	1	2	2	2	2	2	2	2	3	1	11	11	2		9	2	1	1	2	6	2010	6	52	2704	1	0	1	1	0	0	0	0	4
3			1	1992	18	2	9	8	7	9	4	9	2	2	1	2	3	2	2	2	3	4	4	2	3	9		99	2		9	2	4	1	2	5	2010	6	28	784	0	0				0	0	1
3			1	1960	50	3	10	2	0	0	0	1	1	2	3	8	2	2	1	1	2	2	2	2	3	1	6	6	2		9	2	4	2	1	2	2010	6	60	3600	0	0	1		1	0	0	1	4
3			2	1960	50	3	10	4	0	0	0	1	1	2	8	2	2	2	2	2	2	2	8	8	8	0		99	2		9	2	4	2	1	3	2010	6	60	3600	0	0		0		0	0	0	4
3			2	1990	20	5	13	2	2	0	7	2	2	2	3	2	2	2	1	2	3	3	2	2	2	1	9	9	2		9	1	2	2	1	5	2010	6	30	900	0	0	1	1	1	0	1	0	3
3			2	1978	32	5	12	3	7	1	3	2	3	2	2	2	2	2	4	2	2	4	2	2	2	1	10	10	2		9	1	4	1	1	9	2010	6	42	1764	0	0				0	1	0	3
3			1	1992	18	2	9	2	2	8	9	9	2	2	3	2	9	8	3	2	2	2	2	2	2	1	3	3	2		9	1	4	1	9	5	2010	6	28	784	0	0	0	0		0	1	1
3			2	1970	40	2	9	2	7	2	0	2	2	2	2	2	2	2	3	3	9	2	8	8	2	1		99	1	1	1	1	4	1	1	2	2010	6	50	2500	0	0	1	1	1	1	1	0	3
3			2	1965	45	2	9	2	0	3	0	1	1	1	3	1	1	1	3	2	2	2	9	9	9	0		99	2		9	2	4	1	9	6	2010	6	55	3025	0	0	1	0		0	0	0	4
3			2	1956	54	3	10	4	1	0	0	1	1	1	3	2	2	2	3	3	3	3	2	3	2	1	2	2	2		9	2	1	1	2	3	2010	6	64	4096	1	0	1	1	1	0	0	0	4
3			1	1972	38	2	9	4	0	0	7	1	3	3	2	3	4	1	8	8	8	8	8	8	8	0		99	2		9	2	4	2	1	1	2010	6	48	2304	0	0	1	1		0	0	1	4
3			1	1950	60	2	9	3	8	8	8	1	2	2	1	8	8	8	2	3	3	2	8	8	8	8		99	8	8	8	8	4	2	8	2	2010	6	70	4900	0	0						1	4
3			2	1956	54	4	16	2	7	0	7	1	1	1	2	1	1	2	1	1	2	2	2	2	2	1	9	9	1	2	2	2	1	2	1	6	2010	6	64	4096	1	0	1	1	1	1	0	0	4
3			2	1958	52	3	9	3	7	0	0	1	1	1	4	2	1	2	1	1	1	1	1	1	3	1	3	3	2		9	1	4	1	2	5	2010	6	62	3844	0	0	1	1	0	0	1	0	4
3			2	1969	41	2	8	3	0	7	0	2	2	2	3	3	2	2	2	2	2	2	3	3	3	1	3	3	2		9	2	4	2	1	1	2010	6	51	2601	0	0	1	1	0	0	0	0	3
3			2	1988	22	4	15	2	7	7	7	2	2	2	2	2	2	2	2	2	2	2	2	3	2	1	10	10	2		9	1	4	1	1	4	2010	6	32	1024	0	0	0	0	0	0	1	0	3
3			2	1965	45	4	14	2	7	0	2	1	1	1	3	1	1	2	3	2	3	2	1	2	2	1	11	11	2		9	2	1	1	2	3	2010	6	55	3025	1	0	1	1	0	0	0	0	4
3			1	1955	55	2	9	3	0	0	0	1	2	2	2	1	3	1	2	8	4	2	1	2	2	0		99	2		9	2	4	2	1	3	2010	6	65	4225	0	0	1	1	1	0	0	1	4
3			1	1942	68	3	12	2	2	0	7	2	2	8	2	2	2	2	2	3	4	3	1	3	2	1	1	1	1	1	1	1	2	2	2	4	2010	6	78	6084	0	0	1	0	1	1	1	1	3
3			2	1970	40	3	12	3	7	0	0	3	3	2	3	3	2	2	8	2	3	2	2	2	3	1	4	4	2		9	1	4	1	2	5	2010	6	50	2500	0	0	1	1	1	0	1	0	2
3			2	1958	52	3	11	5	0	0	0	2	2	2	8	2	2	1	8	8	2	1	2	8	2	1	5	5	2		9	2	4	2	2	3	2010	6	62	3844	0	0	1	0	1	0	0	0	3
3			2	1962	48	2	9	5	0	0	0	2	2	2	8	2	2	1	2	9	3	2	2	2	2	1	4	4	2		9	2	4	1	2	3	2010	6	58	3364	0	0	1	1	0	0	0	0	3
3			2	1970	40	3	9	2	2	2	5	2	3	2	2	2	3	2	2	2	1	1	2	2	2	1	3	3	1	1	1	1	4	1	2	8	2010	6	50	2500	0	0	0	0	0	1	1	0	3
3			2	1971	39	1	9	2	3	5	5	2	3	2	2	2	2	1	3	4	3	3	3	2	2	1	3	3	1	1	1	1	2	1	1	7	2010	6	49	2401	0	0	0	0	0	1	1	0	3
3			1	1958	52	3	9	2	2	8	7	2	2	2	2	8	3	8	3	3	2	2	8	3	2	1	4	4	2		9	2	4	2	9	1	2010	6	62	3844	0	0	1	1		0	0	1	3
3			2	1956	54	3	99	3	3	0	0	1	2	1	1	1	1	2	2	2	2	2	1	2	1	0		99	2		9	1	1	2	2	6	2010	6	64	4096	1	0	1	1	1	0	1	0	4
3			2	1965	45	2	8	3	1	0	0	2	2	2	8	2	2	2	3	3	3	2	2	2	2	1	5	5	2		9	2	4	2	1	4	2010	6	55	3025	0	0	1	1		0	0	0	3
3			2	1974	36	4	15	2	2	0	2	2	3	2	9	2	2	1	3	3	3	3	9	3	2	1	8	8	2		9	1	4	1	1	1	2010	6	46	2116	0	0	1	1	1	0	1	0	3
3			1	1958	52	2	9	3	2	0	0	2	2	2	2	2	2	2	3	4	3	3	3	2	2	0		99	2		9	2	4	2	1	1	2010	6	62	3844	0	0	1	1	0	0	0	1	3
3			1	1950	60	4	15	1	0	5	2	2	3	2	1	2	3	1	2	3	4	2	2	3	2	1	10	10	1	2	2	1	1	2	8	3	2010	6	70	4900	1	0	0	0	1	1	1	1	3
3			2	1965	45	4	13	2	7	0	0	2	3	2	2	4	3	8	4	4	4	4	2	3	2	1	10	10	2		9	2	1	1	2	5	2010	6	55	3025	1	0		1		0	0	0	3
3			1	1979	31	4	15	3	4	1	5	3	2	3	1	3	3	1	2	2	3	3	2	4	2	1	3	3	2		9	2	2	1	2	3	2010	6	41	1681	0	0	0	0	1	0	0	1	2
3			1	1946	64	3	14	3	3	4	7	1	2	1	3	1	2	2	2	2	2	2	2	2	3	1	4	4	2		9	2	1	2	1	4	2010	6	74	5476	1	0	0	1	1	0	0	1	4
3			2	1974	36	4	15	3	4	2	5	2	2	1	3	2	2	2	3	3	2	2	2	8	3	1	8	8	2		9	2	4	1	3	4	2010	6	46	2116	0	0	1	1	0	0	0	0	3
3			2	1967	43	3	15	3	7	5	7	1	3	2	3	2	2	1	3	3	2	3	2	2	2	1	3	3	2		9	1	4	2	1	1	2010	6	53	2809	0	0	0	0		0	1	0	4
3			1	1991	19	3	12	2	7	0	1	2	2	1	2	2	2	2	2	2	2	2	3	2	2	1	6	6	2		9	2	2	2	8	2	2010	6	29	841	0	0	1	0	1	0	0	1	3
3			2	1960	50	3	11	2	4	0	0	1	1	1	2	1	1	2	3	3	3	3	1	3	1	1	7	7	2		9	1	4	2	1	1	2010	6	60	3600	0	0	1	1		0	1	0	4
3			2	1957	53	5	99	2	7	7	2	1	1	1	2	2	2	2	2	2	2	2	2	2	3	1		99	2		9	2	1	1	2	6	2010	6	63	3969	1	0	1	1	1	0	0	0	4
3			2	1968	42	4	99	3	7	3	2	2	2	2	2	2	3	2	2	2	3	4	2	3	2	1	3	3	2		9	2	1	1	2	7	2010	6	52	2704	1	0	1	1	1	0	0	0	3
3			1	1972	38	3	13	2	7	0	5	2	2	2	8	3	2	2	2	8	3	3	2	2	3	1	9	9	2		9	2	1	1	3	6	2010	6	48	2304	1	0	0	0	1	0	0	1	3
3			2	1984	26	5	15	4	4	2	7	1	1	1	3	1	3	2	3	3	2	2	2	2	3	1	9	9	2		9	2	2	1	2	6	2010	6	36	1296	0	0	0	0	0	0	0	0	4
3			2	1960	50	4	10	3	2	0	0	1	1	1	2	2	2	2	3	3	3	3	3	8	8	1	8	8	2		9	2	4	1	2	6	2010	6	60	3600	0	0	0	1	1	0	0	0	4
3			1	1953	57	4	15	2	7	7	0	1	1	1	3	2	2	2	2	2	2	2	3	3	3	1	9	9	1	2	2	1	1	2	4	7	2010	6	67	4489	1	0	1	1	1	1	1	1	4
3			2	1972	38	1	6	3	7	0	0	1	1	1	2	3	2	2	2	8	2	2	2	2	2	0		99	2		9	2	4	1	2	6	2010	6	48	2304	0	0		0	1	0	0	0	4
3			2	1963	47	4	10	3	7	0	3	1	2	1	2	2	2	2	2	3	3	3	8	2	2	1	5	5	2		9	2	1	1	1	5	2010	6	57	3249	1	0	1	1	1	0	0	0	4
3			2	1979	31	3	13	3	3	0	0	1	2	1	2	1	1	3	3	3	4	4	1	3	3	1	6	6	2		9	2	4	1	2	2	2010	6	41	1681	0	0	0	0	1	0	0	0	4
3			1	1978	32	3	10	3	7	0	0	1	2	2	2	2	2	1	3	3	2	3	1	3	3	1	3	3	2		9	1	4	2	1	1	2010	6	42	1764	0	0	0	1	1	0	1	1	4
3			1	1985	25	3	12	3	2	0	1	1	1	1	1	2	2	2	4	4	3	3	2	3	2	1	3	3	2		9	2	4	1	2	2	2010	6	35	1225	0	0	1	0	0	0	0	1	4
3			2	1986	24	4	16	4	7	3	5	1	1	2	2	3	2	2	2	3	2	3	2	2	2	1	10	10	2		9	2	4	1	2	5	2010	6	34	1156	0	0	0	0	1	0	0	0	4
3			2	1981	29	4	14	3	5	1	5	2	1	2	3	2	2	2	2	3	2	2	2	3	3	1	16	16	2		9	1	4	1	2	7	2010	6	39	1521	0	0	0	0	1	0	1	0	3
3			2	1955	55	3	12	3	9	0	0	1	1	1	8	8	8	8	2	2	2	2	8	8	8	0		99	2		9	2	4	1	2	6	2010	6	65	4225	0	0	0	0	1	0	0	0	4
3			2	1976	34	4	14	3	5	0	7	1	2	1	8	2	3	2	2	2	2	2	1	3	2	0		99	2		9	1	4	1	3	4	2010	6	44	1936	0	0	1	0	1	0	1	0	4
3			2	1969	41	3	10	2	3	0	3	1	1	1	2	2	2	2	2	3	4	3	3	2	4	1	2	2	1	3	3	1	4	1	3	5	2010	6	51	2601	0	0	1	1	1	1	1	0	4
3			2	1961	49	4	16	4	7	0	9	2	2	3	2	2	2	2	3	3	3	3	2	3	3	1	9	9	2		9	2	1	1	2	3	2010	6	59	3481	1	0	0	0	1	0	0	0	3
3			1	1985	25	4	15	3	5	5	5	1	2	2	1	2	2	2	2	3	2	2	2	2	2	1	9	9	2		9	1	4	1	6	7	2010	6	35	1225	0	0	0	0	1	0	1	1	4
3			1	1969	41	3	14	3	5	0	0	2	2	2	2	2	2	2	2	2	2	2	2	2	1	1	8	8	2		9	2	1	1	2	4	2010	6	51	2601	1	0	1	0	1	0	0	1	3
3			2	1952	58	2	9	2	1	0	0	1	1	1	3	1	2	2	2	3	2	2	1	2	4	0		99	2		9	1	4	2	2	4	2010	6	68	4624	0	0	0	0	1	0	1	0	4
3			1	1973	37	4	15	2	5	0	2	4	4	4	1	3	2	2	3	4	4	4	2	3	1	1	7	7	2		9	2	1	1	2	2	2010	6	47	2209	1	0	0	0	1	0	0	1	1
3			2	1968	42	4	12	3	7	1	3	1	2	1	1	1	1	2	3	4	4	3	9	9	3	1	5	5	2		9	2	4	1	2	2	2010	6	52	2704	0	0	1	1	1	0	0	0	4
3			1	1942	68	3	12	2	3	0	0	2	2	2	3	2	3	1	2	8	3	2	2	3	2	1	3	3	1	2	2	2	4	2	3	5	2010	6	78	6084	0	0	1	1	1	1	0	1	3
3			1	1986	24	2	9	1	7	0	7	1	2	2	2	2	2	2	3	3	3	3	2	3	2	1	1	1	2		9	1	2	1	2	1	2010	6	34	1156	0	0	0	0	1	0	1	1	4
3			2	1970	40	4	14	3	5	0	0	2	2	2	2	2	2	2	2	2	2	2	1	3	2	1	9	9	2		9	2	4	2	2	4	2010	6	50	2500	0	0	1	1	1	0	0	0	3
3			2	1970	40	4	14	3	2	0	1	2	3	1	2	1	2	2	3	3	3	3	1	3	3	1	9	9	2		9	2	1	1	2	3	2010	6	50	2500	1	0	1	1	1	0	0	0	3
3			2	1977	33	3	10	3	7	0	2	1	3	1	3	2	3	2	2	2	2	3	3	3	3	0		99	2		9	1	4	1	3	4	2010	6	43	1849	0	0	0	0	1	0	1	0	4
3			1	1955	55	2	9	4	2	0	0	4	3	3	2	4	4	1	4	4	4	4	1	4	3	0		99	2		9	2	4	1	2	2	2010	6	65	4225	0	0	1	1	0	0	0	1	1
3			2	1948	62	1	6	3	7	0	0	2	2	2	3	2	2	3	2	9	9	9	2	2	9	0		99	1	2	2	2	2	9	2	6	2010	6	72	5184	0	0	0		1	1	0	0	3
3			1	1957	53	4	13	2	7	0	7	2	3	3	3	4	2	2	3	4	4	4	1	3	3	9	9	9	2		9	1	1	2	1	4	2010	6	63	3969	1	0	0	0	0	0	1	1	3
3			2	1967	43	4	11	3	5	0	0	1	2	1	3	2	1	2	2	3	2	2	2	2	3	1	5	5	2		9	2	4	1	2	3	2010	6	53	2809	0	0	1	1	1	0	0	0	4
3			1	1962	48	4	15	4	7	0	9	9	3	2	2	2	2	8	3	3	4	3	3	2	2	1	9	9	1	1	1	2	1	1	3	4	2010	6	58	3364	1	0	0			1	0	1
3			2	1942	68	1	6	4	7	0	0	1	1	1	4	2	2	2	2	2	2	2	2	3	3	0		99	1	2	2	1	1	2	2	5	2010	6	78	6084	1	0	1	1	0	1	1	0	4
3			1	1947	63	3	12	3	7	0	7	2	3	1	3	2	2	2	2	3	2	2	8	2	3	1	3	3	2		9	1	1	2	5	6	2010	6	73	5329	1	0	1	1	0	0	1	1	3
3			1	1961	49	4	15	2	7	0	0	1	1	1	2	1	2	2	2	2	2	2	2	3	2	1	3	3	2		9	2	1	1	2	6	2010	6	59	3481	1	0	1	1	1	0	0	1	4
3			2	1954	56	2	8	2	4	8	9	1	1	1	4	3	4	2	3	3	3	3	2	8	4	1	2	2	2		9	2	1	2	2	2	2010	6	66	4356	1	0	1	1	1	0	0	0	4
3			2	1954	56	3	10	2	3	9	0	1	1	1	4	2	3	2	3	3	2	3	1	8	4	0		99	2		9	1	1	2	2	5	2010	6	66	4356	1	0	1	1	1	0	1	0	4
3			1	1979	31	5	99	2	3	0	7	1	1	1	1	2	1	2	2	3	2	3	1	2	1	1	10	10	1	2	2	1	1	1	2	3	2010	6	41	1681	1	0	0	0	0	1	1	1	4
3			1	1960	50	3	12	4	3	0	0	1	1	1	8	1	2	3	2	3	3	3	1	8	3	0		99	2		9	2	4	2	1	3	2010	6	60	3600	0	0	0	0	0	0	0	1	4
3			2	1946	64	4	12	2	3	2	0	1	1	1	4	1	2	2	1	3	3	1	1	1	3	1	1	1	1	2	2	2	1	2	3	6	2010	6	74	5476	1	0	0	1	0	1	0	0	4
3			1	1959	51	4	13	2	7	0	2	2	2	2	3	2	2	2	2	2	3	3	2	3	3	1	0.5	1	2		9	1	1	1	2	5	2010	6	61	3721	1	0	1	1	1	0	1	1	3
3			1	1991	19	3	12	3	2	0	7	9	9	3	9	2	3	9	3	3	3	3	9	2	2	1	1	1	2		9	1	4	1	2	3	2010	6	29	841	0	0	0	0	0	0	1	1
3			1	1942	68	2	9	2	7	0	0	2	2	2	4	2	2	9	2	3	2	1	2	2	2	0		99	2		9	2	1	2	3	7	2010	6	78	6084	1	0	0	1	1	0	0	1	3
3			2	1968	42	4	14	2	7	0	3	1	1	1	4	2	2	2	2	3	2	3	2	2	3	1	3	3	2		9	2	1	1	3	5	2010	6	52	2704	1	0	0	0	1	0	0	0	4
3			1	1941	69	3	14	2	3	0	0	1	1	1	4	2	1	2	2	3	4	2	2	3	3	3	1	1	2		9	2	1	2	3	7	2010	6	79	6241	1	0	0	0	1	0	0	1	4
3			1	1942	68	3	11	2	2	2	2	1	1	1	2	2	2	3	2	3	4	3	2	3	3	1	8	8	2		9	2	4	1	5	3	2010	6	78	6084	0	0	1	1	1	0	0	1	4
3			2	1969	41	4	13	3	7	0	0	1	3	1	3	2	2	3	3	4	2	4	1	3	1	1	8	8	2		9	2	4	1	2	8	2010	6	51	2601	0	0	1	0	0	0	0	0	4
3			1	1952	58	1	5	3	7	0	3	2	2	1	2	3	2	2	2	3	3	3	2	8	3	0		99	2		9	2	4	1	2	3	2010	6	68	4624	0	0	1			0	0	1	3
3			1	1952	58	2	9	2	7	7	0	1	1	1	2	2	2	2	2	2	2	2	1	2	2	0		99	2		9	2	4	2	3	3	2010	6	68	4624	0	0	1	0	0	0	0	1	4
3			2	1956	54	4	15	4	7	0	0	2	3	2	3	3	2	2	2	2	3	2	2	2	3	1	9	9	2		9	2	4	1	3	6	2010	6	64	4096	0	0	0	0	1	0	0	0	3
3			1	1957	53	5	17	2	6	0	6	2	1	2	2	2	1	2	2	3	2	3	1	2	2	1	5	5	2		9	2	1	1	2	6	2010	6	63	3969	1	0	1	1	1	0	0	1	3
3			2	1983	27	3	11	2	1	0	2	1	1	1	2	2	2	3	2	3	4	3	2	8	8	1	7	7	2		9	2	4	1	5	8	2010	6	37	1369	0	0	1	1	1	0	0	0	4
3			1	1973	37	5	18	2	5	6	6	1	1	1	1	3	1	1	3	3	3	3	1	3	2	1		99	2		9	2	3	1	1	1	2010	6	47	2209	0	0	1	0	1	0	0	1	4
3			2	1964	46	3	12	2	7	0	6	2	3	2	8	2	2	2	3	3	2	4	3	2	3	1	1	1	2		9	2	4	1	2	3	2010	6	56	3136	0	0	1	1	0	0	0	0	3
3			2	1964	46	3	12	2	7	8	9	2	3	2	8	3	2	2	3	3	3	3	3	3	3	0		99	2		9	2	4	1	1	2	2010	6	56	3136	0	0	1	0	1	0	0	0	3
3			1	1983	27	2	9	2	5	0	5	1	1	1	1	3	1	2	3	3	3	3	1	3	2	1	5	5	2		9	2	4	1	1	1	2010	6	37	1369	0	0	0	0	1	0	0	1	4
3			1	1987	23	2	9	3	7	0	0	3	3	3	2	3	3	1	2	3	3	3	2	3	2	0		99	2		9	2	4	2	1	3	2010	6	33	1089	0	0	1	0	1	0	0	1	2
3			2	1973	37	5	99	3	5	0	7	1	1	1	2	1	1	3	3	3	3	3	1	1	3	1	6	6	2		9	2	1	1	2	4	2010	6	47	2209	1	0	0	0	1	0	0	0	4
3			2	1985	25	5	16	3	1	0	7	1	2	1	2	3	3	2	3	3	3	3	2	3	2	1	6	6	2		9	1	4	1	2	6	2010	6	35	1225	0	0	0	0	0	0	1	0	4
3			2	1974	36	3	99	3	0	0	5	1	2	3	2	2	1	2	2	2	2	2	2	2	3	1	3	3	2		9	9	4	1	3	6	2010	6	46	2116	0	0	0	1	1	0		0	4
3			1	1972	38	3	9	2	2	3	0	3	2	3	3	2	2	2	3	2	2	2	3	2	3	0		99	2		9	2	1	1	1	1	2010	6	48	2304	1	0	1	1	1	0	0	1	2
3			1	1958	52	4	16	2	5	0	5	1	1	1	1	3	1	2	3	3	3	3	1	3	2	1	5	5	2		9	2	1	1	1	1	2010	6	62	3844	1	0	0	0	1	0	0	1	4
3			1	1973	37	4	16	2	3	0	3	1	1	1	1	3	1	2	3	3	3	3	1	3	2	1	3	3	2		9	2	1	1	2	1	2010	6	47	2209	1	0	0	0	1	0	0	1	4
3			2	1975	35	4	16	2	1	1	0	1	1	1	1	3	1	2	3	3	3	3	1	3	2	1	2	2	2		9	2	1	1	2	1	2010	6	45	2025	1	0	0	0	1	0	0	0	4
3			1	1990	20	5	16	2	2	0	7	1	2	1	2	2	3	2	3	3	3	3	2	3	2	6	2	2	2		9	1	4	2	9	3	2010	6	30	900	0	0	0	0	0	0	1	1	4
3			2	1973	37	4	15	3	5	5	6	1	1	1	1	1	2	2	2	2	2	2	2	3	1	0		99	2		9	2	1	1	1	1	2010	6	47	2209	1	0	1	1	1	0	0	0	4
3			2	1980	30	4	12	2	7	0	0	2	3	2	2	2	2	1	2	3	3	3	2	2	2	1	6	6	2		9	2	4	1	2	5	2010	6	40	1600	0	0	1	0	1	0	0	0	3
3			1	1978	32	6	17	2	6	0	7	1	1	1	4	1	1	2	2	1	1	2	1	1	4	2	18	18	2		9	1	4	1	4	3	2010	6	42	1764	0	0	1	1	1	0	1	1	4
3			2	1986	24	4	15	3	9	8	4	1	1	1	2	2	2	9	2	4	2	3	2	3	2	1	12	12	2		9	1	1	1	2	2	2010	6	34	1156	1	0	0	0	1	0	1	0	4
3			2	1971	39	2	9	1	5	5	6	2	2	2	2	1	1	2	1	1	1	1	3	2	1	0		99	2		9	2	4	1	2	6	2010	6	49	2401	0	0	0	0	1	0	0	0	3
3			2	1970	40	4	14	5	7	0	0	2	3	3	2	2	3	3	4	4	2	4	8	8	2	1	9	9	2		9	2	4	1	3	4	2010	6	50	2500	0	0	0	1	0	0	0	0	3
3			1	1979	31	4	15	4	7	0	0	2	3	3	1	1	3	3	3	3	2	3	8	8	1	1	13	13	2		9	2	4	1	2	2	2010	6	41	1681	0	0	0	1	1	0	0	1	3
3			2	1965	45	5	17	2	6	0	7	2	1	1	2	1	1	2	2	1	1	2	1	1	4	1	7	7	2		9	2	1	1	1	3	2010	6	55	3025	1	0	1	1	1	0	0	0	3
3			1	1966	44	3	10	2	3	4	0	1	1	2	1	2	1	1	1	1	1	1	2	1	2	6		99	8	9	9	2	4	1	1	3	2010	6	54	2916	0	0	0	0			0	1	4
3			1	1980	30	5	16	1	7	7	7	2	2	1	1	1	2	2	3	4	4	4	1	2	1	1	12	12	2		9	2	4	1	5	6	2010	6	40	1600	0	0	1	1	0	0	0	1	3
3			2	1961	49	3	12	3	0	0	3	1	1	1	1	2	2	2	3	3	2	2	4	2	3	1	12	12	2		9	1	4	1	2	4	2010	6	59	3481	0	0	1	1	0	0	1	0	4
3			2	1965	45	2	9	4	2	0	0	1	1	8	8	3	3	8	8	8	8	8	4	8	2	0		99	2		9	2	4	2	1	3	2010	6	55	3025	0	0	1	1		0	0	0	4
3			1	1989	21	3	12	3	3	0	1	2	2	1	3	3	4	2	2	2	4	4	2	3	2	1	3	3	2		9	2	2	1	2	2	2010	6	31	961	0	0	1	0	1	0	0	1	3
3			1	1965	45	3	9	3	2	0	2	1	3	1	1	2	3	2	1	3	2	2	2	2	2	1	2	2	2		9	2	2	1	9	3	2010	6	55	3025	0	0	0	0	1	0	0	1	4
3			1	1960	50	3	12	5	7	0	0	1	1	1	1	1	1	2	1	1	1	1	1	4	4	1	6	6	2		9	1	4	1	1	1	2010	6	60	3600	0	0	0	0	1	0	1	1	4
3			2	1964	46	4	15	2	7	0	3	2	2	2	1	2	2	2	2	2	3	3	1	2	3	1	8	8	1	1	1	2	1	1	2	5	2010	6	56	3136	1	0	1	1	0	1	0	0	3
3			2	1971	39	3	11	2	7	0	7	2	2	2	2	2	2	2	2	2	2	2	2	2	3	1	11	11	1	2	2	2	4	1	2	4	2010	6	49	2401	0	0	0	1	1	1	0	0	3
3			2	1959	51	2	8	3	7	0	0	1	1	1	2	2	2	2	2	2	2	2	3	3	1	1	2	2	1	1	1	2	4	1	2	5	2010	6	61	3721	0	0	1	1		1	0	0	4
3			1	1982	28	3	10	3	3	0	1	1	1	1	1	1	1	2	3	3	3	3	2	8	8	0		99	2		9	2	4	1	2	4	2010	6	38	1444	0	0	1	0	0	0	0	1	4
3			2	1960	50	2	9	2	7	0	0	1	2	1	1	2	2	2	2	2	2	2	3	2	3	1	8	8	2		9	1	4	1	3	7	2010	6	60	3600	0	0		0	1	0	1	0	4
3			2	1962	48	3	13	2	7	7	4	2	2	1	2	2	2	2	2	9	9	9	1	1	2	1	6	6	1	1	1	2	4	1	3	6	2010	6	58	3364	0	0	0			1	0	0	3
3			1	1961	49	3	10	2	7	0	0	2	2	2	2	3	2	2	3	4	4	4	2	2	3	0		99	2		9	2	4	1	3	5	2010	6	59	3481	0	0		0		0	0	1	3
3			2	1968	42	4	14	1	5	0	0	1	1	1	2	1	2	2	2	3	4	2	3	2	3	1	3	3	1	1	1	2	1	1	3	6	2010	6	52	2704	1	0	0	0	1	1	0	0	4
3			2	1989	21	4	14	3	7	0	3	2	2	2	3	2	3	3	2	4	3	4	2	3	2	3	3	3	2		9	1	2	1	1	3	2010	6	31	961	0	0	1	1	1	0	1	0	3
3			2	1971	39	4	14	4	6	0	0	1	1	1	3	1	2	2	2	3	2	2	1	2	3	1	10	10	2		9	2	1	1	2	6	2010	6	49	2401	1	0	0	0	1	0	0	0	4
3			2	1965	45	4	14	4	5	0	5	1	1	1	8	2	2	1	2	3	3	3	8	8	8	1	5	5	1	2	2	2	1	1	2	3	2010	6	55	3025	1	0	0	1	0	1	0	0	4
3			2	1971	39	3	9	4	7	0	0	1	1	2	2	3	8	2	2	2	2	2	3	3	3	1	5	5	2		9	2	4	1	2	3	2010	6	49	2401	0	0	1	0	0	0	0	0	4
3			2	1963	47	3	12	2	7	7	0	1	1	1	4	2	2	2	2	3	3	3	3	2	3	0		99	2		9	2	4	1	1	3	2010	6	57	3249	0	0	0	1	0	0	0	0	4
3			2	1962	48	1	5	4	1	0	0	2	2	3	4	2	2	8	3	3	3	3	8	8	4	1	3	3	2		9	2	4	1	2	3	2010	6	58	3364	0	0	1	1	1	0	0	0	3
3			2	1950	60	4	15	2	7	7	7	1	1	1	3	1	3	2	2	3	3	3	1	2	3	9	5	5	1	3	3	1	1	1	2	5	2010	6	70	4900	1	0	1	1	1	1	1	0	4
3			1	1954	56	1	4	5	7	0	0	1	3	1	1	4	3	1	4	4	2	4	3	3	1	0		99	2		9	2	4	2	1	1	2010	6	66	4356	0	0				0	0	1	4
3			2	1967	43	3	10	5	7	0	0	3	4	1	1	4	2	3	2	3	3	4	2	3	1	1	9	9	2		9	2	4	2	2	1	2010	6	53	2809	0	0	0	0	0	0	0	0	2
3			1	1959	51	3	99	3	7	0	2	8	1	4	1	2	4	8	3	4	4	4	9	9	9	0		99	2		9	2	4	1	2	1	2010	6	61	3721	0	0	1	0	0	0	0	1
3			1	1976	34	2	9	3	7	0	7	2	2	2	2	3	3	1	3	2	3	3	2	3	3	1	6	6	2		9	2	4	1	2	5	2010	6	44	1936	0	0	0	0	1	0	0	1	3
3			2	1990	20	5	16	2	7	0	7	2	2	2	3	3	3	2	3	3	4	4	2	2	3	1	8	8	2		9	1	2	2	1	3	2010	6	30	900	0	0	1	0	0	0	1	0	3
3			1	1989	21	2	9	3	7	0	7	1	3	2	2	3	3	1	3	3	3	3	2	3	3	1	6	6	2		9	2	4	1	2	5	2010	6	31	961	0	0	0	0	0	0	0	1	4
3			2	1981	29	2	9	4	7	0	0	2	2	2	2	4	3	1	3	3	3	3	1	3	1	0		99	2		9	2	4	1	2	3	2010	6	39	1521	0	0	1	0	1	0	0	0	3
3			2	1979	31	5	16	3	3	0	7	2	2	2	3	3	2	1	3	3	3	3	1	3	3	1	13	13	2		9	1	2	2	3	4	2010	6	41	1681	0	0	0	0	1	0	1	0	3
3			1	1988	22	5	13	3	5	0	5	2	2	2	2	2	2	2	3	3	3	3	2	2	3	1	9	9	2		9	2	2	2	2	4	2010	6	32	1024	0	0	1	1	0	0	0	1	3
3			2	1975	35	2	9	3	2	7	0	1	2	2	2	3	2	2	3	3	3	4	1	2	1	0		99	2		9	2	4	1	3	3	2010	6	45	2025	0	0	1	1	1	0	0	0	4
3			2	1957	53	3	12	4	7	0	7	3	3	1	1	3	3	1	3	3	3	3	1	3	1	0		99	2		9	2	4	2	1	1	2010	6	63	3969	0	0	1	1	0	0	0	0	2
3			2	1983	27	5	16	1	1	0	7	1	3	2	2	3	2	2	3	3	4	3	2	2	1	1	16	16	2		9	1	1	1	2	4	2010	6	37	1369	1	0	1	0	0	0	1	0	4
3			2	1950	60	1	5	5	0	0	0	2	2	2	8	3	2	2	3	3	3	3	2	3	2	0		99	2		9	2	4	2	1	4	2010	6	70	4900	0	0	1	0	1	0	0	0	3
3			2	1963	47	2	8	5	0	0	0	2	2	2	2	2	2	2	2	2	2	3	2	2	2	0		99	2		9	2	4	1	2	4	2010	6	57	3249	0	0	1	0	1	0	0	0	3
3			1	1990	20	3	12	2	7	4	7	2	3	2	2	3	3	2	2	3	3	4	3	2	3	1	6	6	2		9	1	1	1	2	2	2010	6	30	900	1	0	0	0	1	0	1	1	3
3			1	1989	21	5	16	3	2	0	2	2	2	1	3	2	2	2	2	3	3	3	2	2	2	1	11	11	2		9	2	1	2	9	3	2010	6	31	961	1	0	1	0	1	0	0	1	3
3			2	1974	36	5	17	3	7	0	7	2	2	2	3	2	2	2	3	3	3	3	3	3	3	1	10	10	2		9	1	1	1	1	5	2010	6	46	2116	1	0	1	0	1	0	1	0	3
3			2	1980	30	6	19	3	0	2	7	2	2	1	1	2	2	2	2	2	4	3	2	2	3	1	15	15	2		9	1	4	1	4	3	2010	6	40	1600	0	0	1	0	1	0	1	0	3
3			1	1948	62	1	8	3	2	0	0	2	3	2	1	3	3	2	4	4	4	4	3	3	1	0		99	2		9	2	4	2	4	4	2010	6	72	5184	0	0	0	0	1	0	0	1	3
3			2	1982	28	5	16	3	3	0	3	2	2	2	2	3	2	2	3	3	2	2	2	2	2	1	8	8	2		9	9	1	1	3	4	2010	6	38	1444	1	0	1	0	1	0		0	3
3			1	1973	37	5	16	3	2	0	5	2	2	2	2	2	2	2	3	2	2	3	3	2	3	1	10	10	1	2	2	1	1	1	4	5	2010	6	47	2209	1	0	0	0	0	1	1	1	3
3			1	1986	24	5	16	2	4	0	5	2	2	2	1	3	2	2	3	4	3	3	3	2	1	1	10	10	2		9	1	2	1	4	5	2010	6	34	1156	0	0	1	1	0	0	1	1	3
4			1	1974	36	4	15	2	2	2	3	1	2	1	3	3	3	1	2	3	2	3	3	3	4	1	8	8	2		9	2	4	1	2	2	2010	7	46	2116	0	0	1	1	1	0	0	1	4
4			2	1952	58	2	9	2	0	7	0	1	1	1	3	1	1	2	2	2	2	2	2	1	3	0		99	2		9	2	4	2	2	5	2010	6	68	4624	0	0	0	1	1	0	0	0	4
4			2	1985	25	4	14	2	0	0	0	2	2	3	2	3	2	2	3	3	3	3	2	2	3	1	8	8	2		9	2	2	2	2	4	2010	6	35	1225	0	0	0	0	1	0	0	0	3
4			1	1986	24	5	16	2	2	0	5	2	8	2	1	2	2	2	2	2	3	3	1	3	2	1	10	10	1	1	1	2	2	1	4	6	2010	6	34	1156	0	0	0	1	1	1	0	1	3
4			1	1965	45	3	11	2	7	0	0	2	2	1	1	2	2	2	3	3	3	3	1	4	1	1	2	2	2		9	2	1	2	2	6	2010	6	55	3025	1	0	0	1	1	0	0	1	3
4			2	1951	59	4	14	2	7	2	2	1	1	1	2	2	2	2	2	3	2	3	3	2	2	2	1	1	2		9	2	1	1	3	5	2010	6	69	4761	1	0	1	0	0	0	0	0	4
4			1	1980	30	3	11	2	1	0	2	1	2	1	3	2	2	2	2	2	2	3	3	2	2	1	2	2	2		9	2	4	2	1	3	2010	6	40	1600	0	0	1	1	1	0	0	1	4
4			1	1971	39	2	9	2	0	0	7	2	2	2	1	2	2	2	2	2	3	3	3	3	1	1	6	6	1	1	1	2	4	1	3	4	2010	6	49	2401	0	0	1	0		1	0	1	3
4			1	1982	28	5	99	2	2	1	7	1	2	1	1	1	2	2	2	2	2	2	1	3	2	1	18	18	1	1	1	1	4	1	4	8	2010	6	38	1444	0	0	1	0	1	1	1	1	4
4			1	1981	29	5	16	2	2	0	3	2	2	2	3	2	2	2	3	3	3	3	3	3	3	1	4	4	2		9	2	4	1	2	2	2010	6	39	1521	0	0	1	0	1	0	0	1	3
4			2	1963	47	3	11	2	2	0	0	1	2	2	4	2	2	2	2	3	3	3	3	2	3	0		99	2		9	2	4	1	2	4	2010	6	57	3249	0	0	0	0	1	0	0	0	4
4			2	1976	34	3	11	3	1	1	0	2	2	1	3	2	2	2	3	3	3	3	3	2	3	1	3	3	2		9	2	4	2	1	2	2010	6	44	1936	0	0	0	0	1	0	0	0	3
4			2	1958	52	2	7	3	1	0	5	1	1	1	2	3	4	2	4	4	4	4	2	1	3	3	3	3	2		9	2	1	1	2	4	2010	6	62	3844	1	0	1		1	0	0	0	4
4			1	1973	37	3	12	3	2	1	6	1	2	2	3	2	2	2	3	4	3	4	2	3	3	0		99	2		9	1	4	2	2	4	2010	6	47	2209	0	0	1	0	1	0	1	1	4
4			2	1987	23	5	16	3	1	0	3	1	1	1	3	2	2	2	3	4	3	4	2	3	3	1	10	10	2		9	2	2	2	1	4	2010	6	33	1089	0	0	1	1	1	0	0	0	4
4			1	1992	18	3	12	2	0	0	5	1	2	1	3	2	3	2	2	3	3	2	3	2	3	1	6	6	2		9	2	2	2	1	5	2010	6	28	784	0	0	1	1	1	0	0	1	4
4			2	1987	23	4	13	3	0	0	7	1	2	1	3	1	3	2	3	3	2	3	3	2	3	1	8	8	2		9	2	1	1	4	3	2010	6	33	1089	1	0	1	0	1	0	0	0	4
4			1	1971	39	3	10	1	5	0	0	1	3	4	1	2	4	1	4	4	2	4	1	2	1	0		99	2		9	2	1	1	2	1	2010	6	49	2401	1	0	0	0	0	0	0	1	4
4			1	1984	26	5	16	2	0	0	7	3	3	2	1	2	2	2	2	3	4	4	1	2	2	1	10	10	2		9	1	1	1	4	3	2010	6	36	1296	1	0	1	1	0	0	1	1	2
4			2	1972	38	5	16	2	0	0	2	1	2	2	3	2	2	2	2	3	3	2	2	3	3	1	9	9	2		9	1	4	1	4	5	2010	6	48	2304	0	0	1	0	1	0	1	0	4
4			1	1960	50	4	12	2	3	4	1	3	3	3	1	3	3	1	4	3	4	4	1	3	1	1	1	1	2		9	2	1	1	1	3	2010	6	60	3600	1	0	1	1	0	0	0	1	2
4			2	1969	41	3	11	2	5	0	7	1	1	1	2	2	2	2	3	3	2	3	2	2	3	1	2	2	2		9	2	4	1	2	3	2010	6	51	2601	0	0	1	0	1	0	0	0	4
4			2	1974	36	4	14	3	2	0	7	1	1	1	3	1	1	2	2	4	4	3	1	2	4	1	2	2	2		9	2	4	1	2	10	2010	6	46	2116	0	0	1	1	1	0	0	0	4
4			2	1954	56	3	12	2	2	0	0	2	2	2	1	2	2	3	2	2	2	2	2	2	3	0		99	2		9	2	1	2	2	5	2010	6	66	4356	1	0	1	0	1	0	0	0	3
4			2	1964	46	3	12	3	6	0	0	1	2	2	1	2	2	2	2	3	3	3	2	2	1	1	1	1	2		9	2	4	2	2	5	2010	6	56	3136	0	0	1	1	0	0	0	0	4
4			2	1979	31	4	16	3	0	7	4	1	2	2	2	1	3	1	2	2	4	4	2	2	1	1	2	2	2		9	1	2	1	1	2	2010	6	41	1681	0	0	1	0	1	0	1	0	4
4			2	1960	50	3	11	2	3	0	2	1	1	1	2	1	1	2	2	3	2	3	2	2	2	1	2	2	2		9	2	1	2	2	5	2010	6	60	3600	1	0	1	1	0	0	0	0	4
4			1	1967	43	3	11	2	0	0	1	2	2	2	3	3	2	2	3	3	3	4	3	2	3	1	5	5	1	3	3	2	4	1	2	2	2010	6	53	2809	0	0	1	0	1	1	0	1	3
4			2	1959	51	3	9	2	2	0	0	1	2	2	1	3	3	2	3	3	3	3	1	2	2	0		99	2		9	2	4	1	1	5	2010	6	61	3721	0	0	1	1	1	0	0	0	4
4			1	1949	61	2	9	1	0	0	0	2	2	2	3	3	1	2	2	2	3	3	3	2	1	3	3	3	2		9	2	4	2	2	3	2010	6	71	5041	0	0	1	1	1	0	0	1	3
4			2	1959	51	4	17	3	0	0	0	1	1	1	2	1	2	2	3	3	3	3	3	3	3	1	1	1	1	2	2	2	4	1	2	5	2010	6	61	3721	0	0	1	1	1	1	0	0	4
4			2	1972	38	3	12	3	0	0	0	1	2	1	2	1	2	2	2	3	2	3	2	3	3	1	6	6	2		9	2	4	2	1	4	2010	6	48	2304	0	0	1	1	1	0	0	0	4
4			2	1973	37	3	12	4	0	0	0	2	2	2	2	2	2	2	2	2	3	2	3	2	3	1	6	6	2		9	2	4	2	3	5	2010	6	47	2209	0	0	1	1	1	0	0	0	3
4			2	1969	41	3	14	2	1	0	2	1	2	1	3	2	2	2	2	3	3	3	3	3	3	1	6	6	2		9	2	4	1	1	3	2010	6	51	2601	0	0	0	0	1	0	0	0	4
4			2	1961	49	3	11	2	0	0	0	1	2	3	2	2	2	2	3	3	3	3	3	3	2	1	3	3	2		9	2	4	1	1	3	2010	6	59	3481	0	0	1	1	1	0	0	0	4
4			1	1956	54	3	12	4	0	0	0	3	2	2	2	3	3	2	3	3	4	3	2	2	2	3	2	2	2		9	2	4	2	1	1	2010	6	64	4096	0	0	1	0	1	0	0	1	2
4			2	1973	37	4	14	2	3	0	5	1	2	1	3	2	2	2	3	3	2	3	3	2	3	1	6	6	2		9	2	4	1	2	3	2010	6	47	2209	0	0	0	0	0	0	0	0	4
4			2	1976	34	3	12	2	2	0	7	2	1	2	2	2	2	2	3	3	2	3	2	3	3	1	2	2	2		9	2	4	2	1	4	2010	6	44	1936	0	0	1	1	1	0	0	0	3
4			1	1967	43	3	12	2	1	0	2	2	2	1	2	2	2	2	3	3	3	3	3	2	3	1	3	3	1	2	2	1	4	1	2	3	2010	6	53	2809	0	0	1	0	1	1	1	1	3
4			2	1963	47	4	15	2	4	2	3	1	1	1	3	2	2	2	3	3	2	2	3	3	3	1	4	4	2		9	2	4	2	1	5	2010	6	57	3249	0	0	1	0	0	0	0	0	4
4			1	1941	69	3	11	2	3	0	0	1	1	1	2	2	2	2	2	2	2	2	2	2	2	0		99	1	1	1	2	1	2	1	3	2010	6	79	6241	1	0	1	0	1	1	0	1	4
4			1	1948	62	3	13	1	2	0	0	2	1	1	1	2	2	2	2	3	2	3	2	2	1	3	3	3	2		9	1	1	2	2	5	2010	6	72	5184	1	0	1	0	1	0	1	1	3
4			1	1957	53	3	12	1	1	0	2	1	2	2	1	2	4	1	4	4	4	4	1	3	1	3	2	2	1	3	3	1	4	1	2	3	2010	6	63	3969	0	0	1	1	1	1	1	1	4
4			1	1983	27	3	12	3	2	7	7	1	3	2	2	2	3	8	2	2	2	2	2	2	2	1	6	6	2		9	1	4	1	3	3	2010	7	37	1369	0	0	0	0	0	0	1	1	4
4			2	1971	39	4	12	2	0	0	7	1	2	1	3	2	1	2	3	4	3	4	3	3	3	1	9	9	2		9	2	4	2	3	2	2010	7	49	2401	0	0	1	1	1	0	0	0	4
4			2	1989	21	4	14	3	3	0	1	1	2	2	2	3	2	2	2	3	2	2	1	3	3	1	8	8	2		9	2	2	2	1	1	2010	7	31	961	0	0	0	0	1	0	0	0	4
4			1	1987	23	4	15	1	7	0	7	4	4	4	1	2	1	2	4	4	4	4	4	2	4	1	8	8	2		9	2	2	1	4	2	2010	7	33	1089	0	0	1	1	1	0	0	1	1
4			1	1987	23	4	15	3	7	0	7	2	2	1	1	2	2	2	3	3	3	4	1	3	2	1	10	10	2		9	2	4	1	3	3	2010	7	33	1089	0	0	1	0	0	0	0	1	3
4			1	1987	23	4	15	3	0	0	7	1	3	1	1	2	2	8	3	3	3	4	2	3	2	1	10	10	2		9	2	4	1	2	2	2010	7	33	1089	0	0	1	0	1	0	0	1	4
4			1	1979	31	6	19	2	2	0	7	2	2	2	2	2	2	2	2	3	4	4	3	2	3	1	12	12	2		9	2	1	1	3	6	2010	7	41	1681	1	0	1	1	0	0	0	1	3
4			2	1953	57	3	12	2	2	0	2	2	3	2	3	2	2	2	3	3	2	3	2	2	3	1	3	3	2		9	2	4	2	1	5	2010	7	67	4489	0	0	1	1	1	0	0	0	3
4			2	1975	35	3	12	2	2	0	3	1	2	1	3	2	2	2	3	3	2	3	3	2	3	1	6	6	2		9	2	4	2	1	6	2010	7	45	2025	0	0	0	0	1	0	0	0	4
4			1	1949	61	2	8	3	0	0	0	1	2	1	3	3	2	2	2	3	3	2	1	2	2	0		99	2		9	2	4	2	2	2	2010	7	71	5041	0	0	0	0	1	0	0	1	4
4			2	1984	26	3	15	2	0	0	7	1	2	1	1	2	1	2	3	2	4	2	3	2	3	1	6	6	2		9	1	2	2	2	5	2010	7	36	1296	0	0	0	0	0	0	1	0	4
4			1	1973	37	3	12	1	1	0	0	1	1	1	2	2	2	2	3	4	2	2	1	2	1	0		99	1	1	1	1	4	2	2	4	2010	7	47	2209	0	0	0	1	1	1	1	1	4
4			1	1978	32	2	9	3	1	0	0	2	3	3	4	3	3	2	2	3	3	3	2	3	3	0		99	2		9	2	4	2	2	5	2010	7	42	1764	0	0	0	0	1	0	0	1	3
4			1	1986	24	5	17	1	7	0	7	1	2	1	4	2	1	2	1	3	3	2	1	2	3	1	10	10	2		9	1	2	1	2	6	2010	7	34	1156	0	0	1	1	0	0	1	1	4
4			2	1990	20	5	13	2	1	0	7	2	1	1	3	1	3	2	3	4	3	3	3	3	3	1	9	9	2		9	2	2	2	1	6	2010	7	30	900	0	0	1	0	0	0	0	0	3
4			1	1983	27	4	15	2	7	0	1	1	1	1	3	2	2	2	2	3	3	2	2	3	1	2	2	2	1	1	1	2	4	1	3	4	2010	7	37	1369	0	0	0	0	1	1	0	1	4
4			1	1983	27	4	13	1	2	7	7	1	3	1	1	2	3	2	3	4	4	4	1	3	1	2	4	4	2		9	2	4	1	2	4	2010	7	37	1369	0	0	0	0	1	0	0	1	4
4			1	1976	34	3	12	3	1	0	0	1	1	1	3	2	2	2	3	3	2	2	1	2	3	0		99	2		9	2	4	1	2	3	2010	7	44	1936	0	0	1	1	1	0	0	1	4
4			1	1986	24	4	18	2	0	0	4	4	4	3	1	2	1	2	4	4	4	4	4	2	3	1	3	3	2		9	1	2	1	1	2	2010	7	34	1156	0	0	0	1	1	0	1	1	1
4			2	1986	24	4	15	3	4	0	7	2	2	2	3	2	2	2	3	4	2	3	2	2	3	1	11	11	2		9	1	2	1	2	3	2010	7	34	1156	0	0	0	0	1	0	1	0	3
4			2	1986	24	4	15	1	5	0	3	1	1	1	3	2	2	2	2	3	3	2	2	2	2	1	15	15	2		9	1	2	1	3	5	2010	7	34	1156	0	0	1	0	1	0	1	0	4
4			1	1967	43	2	8	3	0	0	0	1	2	2	1	3	3	1	2	3	2	4	2	3	2	0		99	2		9	2	4	2	1	4	2010	7	53	2809	0	0	1	1	1	0	0	1	4
4			1	1963	47	3	11	1	7	0	0	2	3	1	2	2	2	2	2	3	2	3	2	2	2	1	2	2	2		9	2	2	2	2	5	2010	7	57	3249	0	0	0	0	0	0	0	1	3
4			2	1975	35	4	15	3	0	0	1	1	2	1	2	1	2	2	2	2	3	2	2	3	3	1	6	6	2		9	2	2	2	2	4	2010	7	45	2025	0	0	1	0	1	0	0	0	4
4			1	1956	54	3	12	3	3	0	0	2	2	2	2	2	2	2	2	2	3	2	2	3	2	0		99	2		9	2	4	1	2	5	2010	7	64	4096	0	0	1	1	0	0	0	1	3
4			1	1949	61	1	6	2	3	3	0	1	1	1	2	2	2	2	2	2	1	2	2	2	1	0		99	2		9	2	4	2	2	2	2010	7	71	5041	0	0	1	1	1	0	0	1	4
4			2	1989	21	5	14	2	5	0	7	1	1	1	2	2	2	2	2	3	2	3	3	2	3	1	10	10	2		9	1	2	1	1	3	2010	7	31	961	0	0	1	0	1	0	1	0	4
4			1	1957	53	3	12	2	3	0	2	2	1	1	1	2	2	2	1	3	4	3	1	3	1	0		99	2		9	2	4	2	1	1	2010	7	63	3969	0	0	0	0	0	0	0	1	3
4			1	1958	52	3	10	2	0	0	0	1	2	1	3	2	2	2	2	4	2	3	2	3	3	6	3	3	2		9	2	4	2	2	3	2010	7	62	3844	0	0	1	0	1	0	0	1	4
4			1	1958	52	3	10	3	2	0	0	1	2	1	2	2	2	2	2	3	3	3	2	3	2	1	6	6	2		9	2	4	2	1	2	2010	7	62	3844	0	0	1	0	1	0	0	1	4
4			1	1959	51	3	10	1	0	0	7	2	2	1	1	3	3	2	4	4	4	4	1	4	1	1	3	3	2		9	2	4	2	1	3	2010	7	61	3721	0	0	1	0	0	0	0	1	3
4			1	1989	21	3	13	4	0	0	7	1	3	1	1	3	3	2	3	3	3	2	1	3	2	1	7	7	2		9	1	4	2	2	5	2010	7	31	961	0	0	1	0	1	0	1	1	4
4			2	1973	37	3	11	4	2	0	0	1	2	1	8	2	2	2	3	3	2	3	3	8	2	1	3	3	2		9	2	4	1	2	3	2010	7	47	2209	0	0	0	1	1	0	0	0	4
4			2	1970	40	3	12	4	7	0	0	2	1	1	1	1	1	1	3	3	3	3	1	3	1	1	6	6	2		9	2	4	2	1	1	2010	7	50	2500	0	0	1	0	1	0	0	0	3
4			1	1954	56	3	10	1	2	0	7	1	1	2	1	1	2	2	1	3	3	4	3	2	2	1	0.5	1	2		9	2	4	2	1	2	2010	7	66	4356	0	0	1	0	0	0	0	1	4
4			1	1956	54	2	8	4	7	0	0	1	2	2	3	2	2	2	2	3	2	2	2	3	3	0		99	2		9	2	1	1	2	3	2010	7	64	4096	1	0	1	1	1	0	0	1	4
4			2	1978	32	3	12	1	2	2	1	1	1	1	1	2	3	1	4	4	4	4	1	3	2	1	5	5	2		9	1	4	2	1	2	2010	7	42	1764	0	0	0	0	1	0	1	0	4
4			1	1966	44	2	7	1	5	0	0	1	1	1	1	1	1	2	2	3	3	3	3	1	4	0		99	2		9	2	4	2	1	2	2010	7	54	2916	0	0	1	1	1	0	0	1	4
4			2	1958	52	3	12	3	0	0	0	1	1	2	1	1	2	2	3	4	2	3	1	3	3	0		99	2		9	2	4	1	2	5	2010	7	62	3844	0	0	1	1	0	0	0	0	4
4			2	1979	31	4	15	3	0	0	0	1	1	1	2	2	1	1	2	2	2	2	3	2	3	1	9	9	2		9	1	2	1	1	6	2010	7	41	1681	0	0	1	0	1	0	1	0	4
4			1	1973	37	4	15	1	4	0	2	2	2	2	2	2	3	1	3	4	4	4	1	3	3	1	3	3	2		9	2	2	1	2	2	2010	7	47	2209	0	0	1	1	0	0	0	1	3
4			2	1949	61	3	12	2	1	0	0	1	2	1	2	1	2	2	3	3	2	4	1	2	1	3	3	3	2		9	2	4	2	2	2	2010	7	71	5041	0	0	0	1	0	0	0	0	4
4			2	1976	34	3	12	4	1	0	1	1	1	1	2	2	2	2	2	2	3	3	2	2	2	1	6	6	2		9	2	4	1	2	4	2010	7	44	1936	0	0	1	1		0	0	0	4
4			1	1946	64	2	9	2	2	0	2	2	2	1	1	2	2	2	2	2	2	2	2	2	3	3	3	3	2		9	2	4	2	2	5	2010	7	74	5476	0	0	1	0	1	0	0	1	3
4			2	1977	33	6	21	3	0	0	3	2	2	3	3	2	2	2	2	3	4	4	2	3	3	1	13	13	2		9	2	1	1	3	4	2010	7	43	1849	1	0	1	0	0	0	0	0	3
4			1	1976	34	4	15	1	2	0	7	2	2	2	2	2	2	2	2	2	3	3	2	2	2	1	4	4	2		9	1	4	1	2	4	2010	7	44	1936	0	0	1	0	1	0	1	1	3
4			2	1981	29	4	15	3	0	0	1	2	2	2	1	3	1	2	3	3	3	3	2	3	3	1	5	5	2		9	2	2	1	2	4	2010	7	39	1521	0	0	1	1	1	0	0	0	3
4			2	1982	28	4	15	4	0	0	2	1	3	2	1	2	2	2	3	4	4	2	2	3	3	1	9	9	2		9	1	2	1	2	4	2010	7	38	1444	0	0	0	1	0	0	1	0	4
4			1	1943	67	3	12	3	7	0	7	1	1	1	1	2	2	2	3	2	4	2	2	2	2	0		99	2		9	2	4	2	2	4	2010	7	77	5929	0	0	0	1	1	0	0	1	4
4			2	1964	46	3	10	4	7	0	0	1	2	1	2	2	2	2	2	3	2	2	2	3	1	1	5	5	2		9	2	4	1	2	4	2010	7	56	3136	0	0	1	0	0	0	0	0	4
4			1	1963	47	3	10	2	7	0	0	1	2	1	1	3	1	2	3	4	2	2	1	3	3	1	5	5	2		9	2	4	1	2	3	2010	7	57	3249	0	0	1	0	0	0	0	1	4
4			1	1979	31	4	16	3	0	0	0	2	2	2	2	2	2	2	2	2	2	3	2	2	2	1	9	9	2		9	2	1	1	2	5	2010	7	41	1681	1	0	0	0	1	0	0	1	3
4			2	1984	26	4	16	3	7	2	7	1	2	2	1	2	3	2	3	3	3	3	3	3	3	1	9	9	2		9	1	4	1	2	4	2010	7	36	1296	0	0	1	0	0	0	1	0	4
4			1	1964	46	3	10	4	2	1	0	1	2	1	2	2	2	2	2	3	2	2	2	3	2	1	5	5	2		9	2	4	1	2	1	2010	7	56	3136	0	0	1	0	0	0	0	1	4
4			2	1977	33	4	16	3	3	0	2	1	2	1	1	2	2	2	3	3	2	2	1	2	2	1	9	9	2		9	2	4	1	2	5	2010	7	43	1849	0	0	1	0	1	0	0	0	4
4			1	1955	55	2	8	4	7	0	0	1	2	2	2	2	2	2	2	2	2	2	2	3	2	1	3	3	2		9	2	4	1	1	4	2010	7	65	4225	0	0	0	0	1	0	0	1	4
4			1	1959	51	3	11	3	0	0	0	1	1	1	3	2	2	2	3	3	3	3	1	2	1	1	1	1	2		9	2	4	1	2	2	2010	7	61	3721	0	0	1	1	0	0	0	1	4
4			1	1977	33	4	15	2	0	0	5	3	3	2	3	2	3	1	3	4	4	4	2	3	3	1	8	8	2		9	2	4	1	2	4	2010	7	43	1849	0	0	0	0	1	0	0	1	2
4			2	1964	46	3	12	2	2	0	2	2	2	1	1	2	2	2	2	4	3	3	1	4	1	1	3	3	2		9	2	4	1	2	4	2010	7	56	3136	0	0	0	0	1	0	0	0	3
4			1	1986	24	5	16	2	0	0	7	2	2	1	2	2	2	2	2	4	4	4	2	3	2	1	10	10	2		9	2	2	2	1	4	2010	7	34	1156	0	0	1	1		0	0	1	3
4			1	1963	47	4	11	2	7	2	0	1	1	1	2	2	1	2	1	3	2	3	3	2	4	1	4	4	2		9	2	4	1	2	3	2010	7	57	3249	0	0	1	0	1	0	0	1	4
4			1	1950	60	2	7	2	0	0	0	1	1	1	2	1	1	2	3	3	2	2	2	3	3	3	1	1	2		9	2	4	1	2	3	2010	7	70	4900	0	0	0	0	1	0	0	1	4
4			2	1950	60	2	8	2	0	0	0	1	2	2	2	2	2	2	2	3	3	2	2	2	2	0		99	2		9	2	4	1	1	3	2010	7	70	4900	0	0	1	0	1	0	0	0	4
4			2	1991	19	3	12	3	0	0	7	1	1	1	2	2	2	2	3	3	3	3	2	2	1	1	12	12	2		9	9	2	2	1	4	2010	7	29	841	0	0	1	0	0	0		0	4
4			1	1963	47	3	10	2	7	0	0	1	1	1	1	3	2	2	3	3	3	3	1	3	3	1	5	5	2		9	2	4	1	2	3	2010	7	57	3249	0	0	0	0	1	0	0	1	4
4			1	1979	31	3	12	2	0	0	7	1	1	1	2	2	3	9	2	2	2	2	1	2	3	1	6	6	2		9	1	4	1	3	5	2010	7	41	1681	0	0	1	0	1	0	1	1	4
4			1	1947	63	1	6	2	1	0	0	2	2	1	3	2	2	2	3	2	2	2	2	2	2	0		99	2		9	2	4	2	2	3	2010	7	73	5329	0	0	1	0	1	0	0	1	3
4			1	1984	26	5	16	3	0	0	7	1	2	1	1	2	2	2	3	3	3	3	2	2	3	1	10	10	2		9	2	1	1	2	5	2010	7	36	1296	1	0	0	0	1	0	0	1	4
4			2	1991	19	3	99	3	0	0	7	1	2	1	1	2	2	2	3	3	3	4	2	3	2	1	14	14	2		9	1	2	2	1	1	2010	7	29	841	0	0	1	0	1	0	1	0	4
4			1	1989	21	5	16	2	1	0	4	1	1	1	2	2	2	2	3	3	3	3	2	3	2	1	9	9	2		9	1	2	2	1	5	2010	7	31	961	0	0	1	0	0	0	1	1	4
4			2	1960	50	3	10	3	0	0	0	1	2	2	2	2	1	2	2	2	2	2	1	2	2	1	1	1	2		9	2	4	2	1	2	2010	7	60	3600	0	0	1	1	1	0	0	0	4
4			2	1963	47	3	12	2	7	0	5	1	1	1	1	1	2	2	3	4	3	4	1	3	1	1	6	6	2		9	2	1	2	2	2	2010	7	57	3249	1	0	0	0	1	0	0	0	4
4			2	1978	32	3	11	3	2	0	0	2	2	2	3	2	3	2	3	3	8	3	2	3	3	1	6	6	2		9	2	4	2	1	3	2010	7	42	1764	0	0	0	0	1	0	0	0	3
4			2	1980	30	4	16	2	7	0	7	2	2	1	3	2	1	2	2	2	1	4	2	2	3	1	6	6	2		9	1	4	2	9	2	2010	7	40	1600	0	0	0			0	1	0	3
4			2	1987	23	3	12	3	0	0	0	2	2	2	2	2	2	2	3	3	3	3	2	2	1	1	6	6	2		9	2	2	1	2	5	2010	7	33	1089	0	0	1	0	1	0	0	0	3
4			2	1976	34	3	12	3	0	0	0	1	1	1	2	2	1	2	2	2	2	2	3	3	2	0		99	2		9	2	4	1	1	3	2010	7	44	1936	0	0	1	0	1	0	0	0	4
4			2	1958	52	3	12	2	0	6	0	1	2	2	3	2	1	2	2	2	2	2	3	4	2	3	2	2	2		9	2	4	2	3	1	2010	7	62	3844	0	0	0	1	1	0	0	0	4
4			1	1964	46	2	8	3	0	0	0	1	1	2	2	2	2	2	2	3	3	2	1	2	1	0		99	2		9	2	4	2	1	3	2010	7	56	3136	0	0	0	0	1	0	0	1	4
4			1	1943	67	1	4	3	0	0	0	1	1	1	1	3	2	1	2	4	3	2	3	3	2	0		99	2		9	2	4	2	2	1	2010	7	77	5929	0	0	0	0	0	0	0	1	4
4			2	1977	33	4	15	2	7	0	7	3	2	1	1	2	3	1	3	4	4	4	1	3	1	1	10	10	2		9	2	1	1	2	3	2010	7	43	1849	1	0	1	0	0	0	0	0	2
4			2	1967	43	3	12	2	2	0	0	1	1	1	1	2	2	2	3	3	2	3	2	2	2	0		99	2		9	2	4	2	1	2	2010	7	53	2809	0	0	0	0	1	0	0	0	4
4			2	1958	52	3	12	2	2	2	0	1	1	1	1	1	2	2	2	2	2	2	2	2	2	0		99	2		9	2	4	2	1	1	2010	7	62	3844	0	0	0	0	0	0	0	0	4
4			2	1975	35	4	14	2	7	0	7	1	1	1	3	1	2	2	2	2	2	2	3	3	2	1	9	9	2		9	2	1	1	2	4	2010	7	45	2025	1	0	0	0	1	0	0	0	4
4			1	1985	25	4	15	2	5	0	7	1	1	1	2	2	3	2	2	3	4	4	1	4	2	1	3	3	2		9	2	1	1	2	2	2010	7	35	1225	1	0	0	0	1	0	0	1	4
4			1	1976	34	5	16	2	1	0	7	2	2	1	1	2	3	2	2	4	4	4	3	2	2	1	10	10	1	3	3	1	2	1	4	3	2010	7	44	1936	0	0	1	0	0	1	1	1	3
4			2	1988	22	3	11	3	0	0	3	2	8	2	2	2	2	2	2	3	3	3	3	3	2	1	3	3	2		9	2	2	1	2	4	2010	7	32	1024	0	0	1	1	0	0	0	0	3
4			2	1982	28	4	15	3	0	0	2	2	2	1	1	2	2	2	2	3	2	3	2	2	1	1	9	9	2		9	2	4	2	2	4	2010	7	38	1444	0	0	1	0	1	0	0	0	3
4			2	1979	31	4	15	3	7	0	7	1	1	1	1	1	1	2	2	2	2	3	2	3	3	1	10	10	1	2	2	2	4	1	3	4	2010	7	41	1681	0	0	0	0	1	1	0	0	4
4			1	1981	29	5	17	3	0	0	3	2	2	1	4	2	1	2	2	2	3	3	3	3	3	1	11	11	2		9	1	4	1	2	5	2010	7	39	1521	0	0	1	0	1	0	1	1	3
4			1	1980	30	5	16	2	2	0	7	2	1	3	3	3	2	2	3	4	3	3	1	3	2	1	9	9	1	3	3	1	4	1	4	3	2010	7	40	1600	0	0	1	0	1	1	1	1	3
4			2	1974	36	4	15	3	7	0	7	1	2	2	1	2	2	2	4	4	4	4	1	3	1	1	6	6	2		9	2	4	1	2	4	2010	7	46	2116	0	0	0	0	0	0	0	0	4
4			2	1960	50	2	9	2	7	0	2	1	1	1	2	2	2	2	3	3	2	3	2	2	1	0		99	2		9	2	4	2	2	5	2010	7	60	3600	0	0	1	0	1	0	0	0	4
4			2	1963	47	3	11	3	0	0	2	1	2	2	2	1	2	3	2	3	2	2	1	2	3	1	3	3	2		9	2	4	1	2	2	2010	7	57	3249	0	0	1	1	1	0	0	0	4
4			1	1983	27	5	15	2	7	0	7	1	2	1	1	2	2	2	2	2	3	3	1	3	3	1	10	10	1	1	1	2	4	1	3	5	2010	7	37	1369	0	0	1	0	0	1	0	1	4
4			1	1981	29	5	16	1	7	0	7	1	1	1	3	2	2	1	3	4	4	4	1	4	3	1	10	10	2		9	2	2	1	9	2	2010	7	39	1521	0	0	1	1	0	0	0	1	4
4			2	1987	23	4	15	3	7	0	7	1	2	1	1	2	2	2	4	4	4	4	3	3	2	1	11	11	2		9	1	4	1	2	5	2010	7	33	1089	0	0	1	0		0	1	0	4
4			1	1957	53	2	8	2	7	0	0	1	1	1	1	2	1	2	2	2	2	2	1	3	2	1	1	1	2		9	2	4	2	2	3	2010	7	63	3969	0	0	0	1	0	0	0	1	4
4			2	1970	40	4	13	2	7	0	3	1	3	2	3	2	2	2	3	4	4	4	3	2	3	1	8	8	2		9	2	4	1	3	4	2010	7	50	2500	0	0	1	0	0	0	0	0	4
4			2	1983	27	4	15	2	1	0	5	1	1	1	3	1	1	2	2	2	2	3	2	2	3	1	9	9	2		9	2	2	2	2	3	2010	7	37	1369	0	0	1	0	1	0	0	0	4
4			1	1974	36	5	15	3	0	0	7	2	2	3	1	3	2	2	2	3	3	3	3	2	3	1	10	10	2		9	2	1	1	3	2	2010	7	46	2116	1	0	0	0	1	0	0	1	3
4			2	1983	27	5	16	3	2	0	5	1	1	1	3	2	2	2	3	3	2	2	2	2	3	1	10	10	2		9	1	2	1	2	6	2010	7	37	1369	0	0	1	0	1	0	1	0	4
4			1	1987	23	3	12	3	7	0	7	2	2	1	2	2	3	2	3	3	3	4	2	2	3	1	6	6	2		9	2	1	1	2	7	2010	7	33	1089	1	0	1	1	1	0	0	1	3
4			1	1983	27	6	19	1	0	0	3	1	2	1	3	2	2	1	2	3	3	2	2	2	3	1	10	10	1	2	2	1	4	1	4	4	2010	7	37	1369	0	0	1	0	1	1	1	1	4
4			2	1961	49	3	11	3	0	0	0	1	1	1	3	2	2	2	2	3	3	2	2	3	1	0		99	2		9	2	4	2	2	5	2010	7	59	3481	0	0	1	0	1	0	0	0	4
4			2	1952	58	2	7	2	6	0	0	1	1	1	2	2	2	2	2	2	2	2	3	2	3	3	0.5	1	2		9	1	4	2	2	5	2010	7	68	4624	0	0	1	1	1	0	1	0	4
4			2	1987	23	4	16	2	0	0	3	1	2	1	4	1	2	2	3	3	2	2	3	2	4	1	4	4	2		9	2	2	2	1	5	2010	7	33	1089	0	0	1	1	1	0	0	0	4
4			1	1950	60	2	9	2	0	0	0	1	2	2	2	2	2	2	2	3	3	2	3	2	2	0		99	2		9	2	4	2	2	5	2010	7	70	4900	0	0	1	0	1	0	0	1	4
4			2	1962	48	3	10	2	2	0	0	1	1	1	1	1	3	2	2	3	2	3	4	3	3	0		99	2		9	2	4	1	1	5	2010	7	58	3364	0	0	1	1	1	0	0	0	4
4			2	1960	50	3	12	2	2	0	2	1	2	1	3	1	3	2	3	3	3	3	3	3	2	1	1	1	2		9	1	4	1	2	3	2010	7	60	3600	0	0	1	0	0	0	1	0	4
4			2	1952	58	3	10	2	3	1	0	1	1	1	2	1	1	2	2	3	3	3	1	1	2	0		99	2		9	2	4	2	1	5	2010	7	68	4624	0	0	1	1	1	0	0	0	4
4			2	1956	54	3	12	3	0	0	0	2	2	2	2	2	3	2	2	3	3	3	2	3	2	0		99	2		9	2	4	2	2	5	2010	7	64	4096	0	0	0	1	1	0	0	0	3
4			1	1978	32	3	15	3	0	0	0	3	3	2	1	3	4	2	3	3	3	3	2	3	2	1	7	7	2		9	1	4	1	4	1	2010	7	42	1764	0	0	0	0	1	0	1	1	2
4			2	1968	42	3	14	2	1	0	0	1	1	1	1	3	3	2	3	3	4	3	1	2	3	1	3	3	2		9	2	4	2	1	3	2010	7	52	2704	0	0	0	0	1	0	0	0	4
4			2	1952	58	2	7	2	7	0	7	1	1	1	2	2	2	2	2	2	3	2	3	2	3	1	1	1	1	1	1	2	4	2	9	5	2010	7	68	4624	0	0	1	1		1	0	0	4
4			2	1975	35	3	12	2	7	0	7	1	2	1	3	2	2	2	2	3	4	3	3	3	2	1	6	6	2		9	2	4	1	2	5	2010	7	45	2025	0	0	1	0	1	0	0	0	4
4			2	1978	32	2	9	3	2	0	0	2	2	1	2	1	2	2	2	3	2	3	3	2	3	1	3	3	2		9	2	1	1	2	5	2010	7	42	1764	1	0	1	0	1	0	0	0	3
4			2	1975	35	2	9	3	7	0	0	1	2	1	4	1	2	2	3	3	2	3	2	8	8	0		99	2		9	2	4	1	1	5	2010	7	45	2025	0	0	1	1	1	0	0	0	4
4			2	1970	40	2	9	3	2	0	0	1	2	2	3	2	2	2	2	3	3	3	1	2	2	1	3	3	2		9	2	1	1	1	4	2010	7	50	2500	1	0	1	0	1	0	0	0	4
4			1	1948	62	3	13	2	3	0	0	1	2	1	2	2	2	2	2	3	3	2	2	2	2	3	3	3	2		9	2	4	2	2	4	2010	7	72	5184	0	0	0	0	0	0	0	1	4
4			1	1949	61	2	9	2	2	0	0	1	1	1	2	2	1	2	2	2	2	2	1	2	2	3	3	3	2		9	2	4	2	2	6	2010	7	71	5041	0	0	1	0	1	0	0	1	4
4			1	1977	33	3	12	3	0	0	3	1	2	1	1	2	1	2	2	2	2	3	2	3	2	1	2	2	1	2	2	2	4	1	1	2	2010	7	43	1849	0	0	1	0	1	1	0	1	4
4			2	1985	25	5	16	3	4	0	7	1	2	1	1	1	3	8	3	3	4	3	1	3	3	1	13	13	2		9	2	2	1	2	4	2010	7	35	1225	0	0	1	0	1	0	0	0	4
4			2	1948	62	4	15	2	2	7	2	2	1	1	4	1	1	2	2	2	3	3	3	3	2	3	3	3	2		9	1	1	2	2	3	2010	7	72	5184	1	0	1	0	1	0	1	0	3
4			2	1969	41	2	9	2	2	1	5	1	1	2	3	3	2	2	3	3	2	4	3	2	4	1	3	3	2		9	2	1	1	1	4	2010	7	51	2601	1	0	0	0	1	0	0	0	4
4			2	1964	46	3	12	3	0	0	0	3	2	2	3	2	2	2	2	3	3	3	2	2	2	1	5	5	2		9	2	4	2	1	3	2010	7	56	3136	0	0	1	0	1	0	0	0	2
4			1	1991	19	3	12	2	3	0	5	2	2	2	1	3	3	2	4	3	3	3	2	3	3	1	3	3	2		9	2	2	1	2	2	2010	7	29	841	0	0	0	0	1	0	0	1	3
4			1	1991	19	3	12	3	3	0	7	2	2	1	3	3	2	2	3	3	2	3	1	3	2	1	12	12	2		9	2	2	1	2	3	2010	7	29	841	0	0	0	0	0	0	0	1	3
4			1	1959	51	3	12	3	2	0	4	2	2	2	1	2	1	1	3	3	2	3	2	3	3	1	3	3	2		9	2	4	1	2	4	2010	7	61	3721	0	0	1	1	0	0	0	1	3
4			2	1977	33	4	14	3	1	0	3	1	1	1	3	2	2	2	2	3	2	3	3	2	3	1	8	8	2		9	2	1	1	2	4	2010	7	43	1849	1	0	1	0	0	0	0	0	4
4			2	1944	66	3	12	2	0	0	0	2	3	3	1	2	2	2	2	2	3	2	1	3	2	0		99	2		9	2	4	2	2	4	2010	7	76	5776	0	0	0	0	1	0	0	0	3
4			2	1961	49	3	10	4	7	0	0	2	2	2	2	2	2	2	2	2	2	2	2	2	2	1	5	5	2		9	2	4	2	2	5	2010	7	59	3481	0	0	0	0	1	0	0	0	3
4			1	1986	24	5	16	3	0	0	7	1	2	1	2	1	4	9	2	2	3	2	2	3	3	1	10	10	2		9	2	4	1	1	4	2010	7	34	1156	0	0	1	1	0	0	0	1	4
4			1	1992	18	3	12	3	1	0	7	2	2	1	2	2	3	1	2	3	2	3	2	1	2	1	6	6	2		9	1	4	1	1	5	2010	7	28	784	0	0	0	0	0	0	1	1	3
4			1	1991	19	4	13	3	0	0	7	1	2	2	3	2	2	2	2	2	2	2	2	2	2	1	7	7	2		9	2	2	2	1	3	2010	7	29	841	0	0	1	0	1	0	0	1	4
4			1	1992	18	3	12	2	7	0	7	2	2	1	3	2	3	2	2	3	3	2	3	3	3	1	6	6	2		9	2	2	2	1	7	2010	7	28	784	0	0	1	0	1	0	0	1	3
4			1	1989	21	4	16	4	1	0	3	1	2	1	1	2	2	2	2	4	2	3	2	2	2	1	12	12	2		9	2	4	1	2	3	2010	7	31	961	0	0	0	0	1	0	0	1	4
4			2	1956	54	3	10	2	1	0	1	1	2	1	3	1	1	2	2	3	2	2	2	3	1	3	3	3	2		9	2	4	2	1	5	2010	7	64	4096	0	0	1	1	1	0	0	0	4
4			1	1992	18	3	12	3	2	0	2	1	2	1	2	2	2	2	3	3	2	3	3	2	3	1	12	12	2		9	2	2	2	1	1	2010	7	28	784	0	0	1	0	1	0	0	1	4
4			1	1959	51	3	9	2	4	2	7	1	2	1	3	2	2	2	2	3	2	3	2	2	3	0		99	2		9	2	1	1	2	3	2010	7	61	3721	1	0	1	0	1	0	0	1	4
4			2	1956	54	3	9	2	0	0	0	1	1	1	1	2	2	2	3	3	2	3	1	3	3	0		99	2		9	2	4	2	2	3	2010	7	64	4096	0	0	0	0	1	0	0	0	4
4			2	1974	36	4	15	1	3	0	0	1	1	1	2	2	2	2	2	2	2	2	1	3	1	1	9	9	2		9	2	2	1	3	6	2010	7	46	2116	0	0	1	1	1	0	0	0	4
4			1	1989	21	3	12	2	0	0	2	1	1	2	3	2	1	2	2	3	3	3	2	2	2	1	5	5	2		9	2	2	1	2	4	2010	7	31	961	0	0	0	0	1	0	0	1	4
4			2	1949	61	3	10	2	0	0	0	2	1	1	3	2	2	2	2	3	3	3	3	2	3	3	3	3	2		9	2	4	2	2	5	2010	7	71	5041	0	0	0	0	1	0	0	0	3
4			2	1979	31	4	99	3	3	2	4	1	2	1	3	1	1	2	2	2	3	2	3	2	3	1	6	6	2		9	1	4	1	3	6	2010	7	41	1681	0	0	1	1	0	0	1	0	4
4			2	1975	35	5	16	2	0	0	7	1	2	2	2	1	1	2	2	3	2	2	2	2	3	1	10	10	2		9	2	4	1	2	4	2010	7	45	2025	0	0	1	0	1	0	0	0	4
4			2	1963	47	3	12	2	5	7	2	1	1	1	3	1	2	2	2	3	1	2	1	2	2	1	6	6	2		9	2	4	2	2	4	2010	7	57	3249	0	0	1	0	1	0	0	0	4
4			2	1961	49	3	12	2	7	0	0	1	1	1	3	1	1	2	2	3	2	2	1	1	1	3	3	3	2		9	2	1	1	2	4	2010	7	59	3481	1	0	1	0	1	0	0	0	4
4			2	1964	46	3	15	2	0	0	0	1	1	1	2	1	2	2	4	4	4	4	2	2	2	1	3	3	2		9	2	4	1	2	3	2010	7	56	3136	0	0	0	0	1	0	0	0	4
4			1	1963	47	3	11	3	2	0	0	2	1	1	1	2	2	2	2	3	2	2	1	3	2	1	6	6	2		9	2	4	1	2	3	2010	7	57	3249	0	0	1	1	0	0	0	1	3
4			1	1990	20	4	13	2	7	0	2	1	1	1	2	2	1	2	2	2	3	2	2	2	2	1	9	9	2		9	2	2	1	1	7	2010	7	30	900	0	0	1	0	1	0	0	1	4
4			1	1978	32	2	9	3	1	3	1	2	2	1	2	2	3	1	3	3	4	3	2	3	3	0		99	2		9	1	4	1	2	3	2010	7	42	1764	0	0	1	0	1	0	1	1	3
4			1	1946	64	2	8	2	2	0	0	2	2	1	3	2	2	2	4	4	3	3	2	2	3	0		99	2		9	2	4	1	3	4	2010	7	74	5476	0	0	1	0	1	0	0	1	3
4			2	1982	28	4	15	2	7	0	7	1	2	1	1	2	1	2	2	2	2	2	2	2	3	1	3	3	2		9	2	4	1	2	3	2010	7	38	1444	0	0	1	0	1	0	0	0	4
4			2	1983	27	3	12	3	2	0	0	1	2	1	2	1	3	2	2	3	3	3	3	3	2	1		99	2		9	2	4	2	2	3	2010	7	37	1369	0	0	1	1		0	0	0	4
4			2	1961	49	3	12	3	3	0	0	1	1	1	3	1	2	2	2	2	2	2	2	3	3	1	6	6	2		9	2	4	1	2	4	2010	7	59	3481	0	0	0	1	1	0	0	0	4
4			1	1968	42	4	15	3	0	0	0	1	2	2	1	2	1	2	2	2	3	2	1	1	1	1	3	3	2		9	2	4	1	2	3	2010	7	52	2704	0	0	0	0	1	0	0	1	4
4			1	1960	50	2	9	1	0	0	0	1	1	1	1	1	1	2	2	2	2	2	3	2	4	0		99	2		9	2	4	1	1	2	2010	7	60	3600	0	0	0	0	1	0	0	1	4
4			1	1989	21	3	11	3	7	0	3	2	2	3	3	2	2	2	3	3	3	3	1	3	3	1	3	3	2		9	2	4	1	2	5	2010	7	31	961	0	0	1	0	1	0	0	1	3
4			1	1964	46	3	11	1	4	4	0	2	2	2	2	1	2	1	2	3	3	3	1	2	2	1	3	3	2		9	2	4	2	1	4	2010	7	56	3136	0	0	1	0	1	0	0	1	3
4			2	1964	46	3	11	2	3	0	2	1	1	2	2	2	2	2	2	3	3	3	2	2	2	0		99	2		9	2	4	2	2	4	2010	7	56	3136	0	0	1	0	1	0	0	0	4
4			1	1962	48	3	11	1	4	0	0	1	2	1	2	2	2	2	2	2	3	3	2	3	1	1	1	1	2		9	2	4	2	2	4	2010	7	58	3364	0	0	1	0	1	0	0	1	4
4			2	1963	47	2	9	2	0	0	0	2	1	1	2	2	2	2	2	3	2	3	2	2	2	0		99	2		9	2	4	1	2	5	2010	7	57	3249	0	0	1	0	1	0	0	0	3
4			2	1977	33	4	16	3	5	0	5	1	1	1	3	2	2	2	3	3	3	2	2	3	2	1	6	6	2		9	2	4	1	2	1	2010	7	43	1849	0	0	0	0	1	0	0	0	4
4			2	1957	53	3	11	1	7	0	0	1	1	1	1	1	1	2	3	3	2	2	1	3	2	1	6	6	2		9	2	4	1	3	6	2010	7	63	3969	0	0	0	0	1	0	0	0	4
4			1	1985	25	3	11	1	5	3	7	1	1	1	3	2	1	2	2	2	2	2	2	1	3	1	6	6	2		9	1	2	1	2	4	2010	7	35	1225	0	0	0	0	1	0	1	1	4
4			1	1966	44	3	10	2	5	0	0	3	3	2	1	2	2	2	3	3	4	4	1	3	2	1	2	2	2		9	1	4	1	2	2	2010	7	54	2916	0	0	1	1	1	0	1	1	2
4			1	1988	22	3	14	1	0	7	4	1	2	1	2	2	2	2	2	3	3	3	2	2	3	1	4	4	2		9	1	2	2	1	4	2010	7	32	1024	0	0	1	1	0	0	1	1	4
4			1	1940	70	2	9	2	2	0	0	1	1	1	2	2	2	2	2	3	2	4	2	1	2	0		99	2		9	2	1	2	2	5	2010	7	80	6400	1	0	1	0	1	0	0	1	4
4			1	1941	69	3	10	2	7	7	0	1	1	2	2	1	1	2	2	2	2	2	2	2	3	0		99	2		9	2	1	2	3	4	2010	7	79	6241	1	0	0	0	1	0	0	1	4
4			2	1980	30	4	15	3	0	3	0	2	2	2	2	2	3	2	3	3	2	3	2	2	3	1	6	6	2		9	1	4	1	2	5	2010	7	40	1600	0	0	1	1	0	0	1	0	3
4			1	1972	38	2	9	2	2	0	0	1	2	1	3	2	2	2	2	2	3	2	2	2	2	1	4	4	2		9	1	4	2	1	4	2010	7	48	2304	0	0	1	0	1	0	1	1	4
4			2	1950	60	2	8	1	2	0	0	1	3	1	1	2	2	1	3	3	3	3	1	2	1	0		99	2		9	2	4	2	2	2	2010	7	70	4900	0	0	1	1	1	0	0	0	4
4			1	1977	33	6	13	2	2	1	7	1	2	1	2	2	2	2	2	2	3	3	3	2	2	1	15	15	1	1	1	1	3	1	3	6	2010	7	43	1849	0	0	1	0	0	1	1	1	4
4			2	1957	53	3	11	2	5	0	0	3	1	1	2	2	2	2	3	3	3	3	2	3	1	3	1	1	2		9	2	1	1	2	4	2010	7	63	3969	1	0	1	1	1	0	0	0	2
4			2	1970	40	3	10	2	3	0	0	2	1	1	3	2	2	2	2	2	2	2	9	3	3	1	3	3	2		9	2	4	2	2	2	2010	7	50	2500	0	0	1	1	1	0	0	0	3
4			1	1944	66	2	9	2	7	0	0	1	1	1	2	2	1	2	1	2	2	2	2	2	3	3	3	3	2		9	2	4	2	2	5	2010	7	76	5776	0	0	1	0	0	0	0	1	4
4			2	1950	60	2	8	4	0	0	0	1	1	1	1	2	2	2	3	2	3	3	2	2	3	0		99	2		9	2	4	2	2	4	2010	7	70	4900	0	0	0	1	1	0	0	0	4
4			1	1946	64	2	9	3	7	0	0	2	2	2	3	2	2	2	2	3	3	3	2	2	3	0		99	2		9	2	1	2	2	3	2010	7	74	5476	1	0	1	1	1	0	0	1	3
4			1	1950	60	1	5	3	0	0	0	1	2	1	3	2	1	2	3	3	3	3	3	2	3	0		99	2		9	2	1	2	2	3	2010	7	70	4900	1	0	0	0	1	0	0	1	4
4			1	1987	23	4	15	2	0	0	7	2	2	1	4	2	2	2	2	3	4	4	2	2	2	1	12	12	2		9	1	4	2	2	5	2010	7	33	1089	0	0	1	0	1	0	1	1	3
4			2	1977	33	5	16	3	0	0	7	2	2	1	2	4	3	1	2	3	3	2	1	3	2	1	12	12	2		9	2	4	1	2	5	2010	7	43	1849	0	0	0	0	1	0	0	0	3
4			2	1968	42	3	11	4	0	0	0	1	2	1	2	2	3	3	2	3	3	3	2	3	9	1	3	3	2		9	2	4	2	1	2	2010	7	52	2704	0	0	0	0	1	0	0	0	4
4			1	1970	40	4	14	2	1	0	1	2	3	3	2	2	1	2	2	3	4	4	3	2	3	1	4	4	2		9	1	4	1	1	4	2010	7	50	2500	0	0	1	0	0	0	1	1	3
4			1	1964	46	3	10	2	7	2	3	1	2	2	2	2	1	2	3	3	3	3	3	2	1	1	2	2	2		9	2	1	1	2	3	2010	7	56	3136	1	0	1	1	1	0	0	1	4
4			2	1982	28	5	16	3	1	5	7	1	1	2	2	3	3	1	3	3	3	3	2	3	3	1	10	10	2		9	2	2	2	2	5	2010	7	38	1444	0	0	1	0	1	0	0	0	4
4			2	1977	33	3	10	4	1	1	0	1	2	2	3	1	2	2	2	2	3	3	2	3	3	1	3	3	2		9	2	4	1	2	2	2010	7	43	1849	0	0	1	0	1	0	0	0	4
4			1	1976	34	3	12	3	0	0	1	4	3	3	1	3	3	2	4	4	4	4	3	3	3	1	3	3	1	1	1	2	4	1	2	1	2010	7	44	1936	0	0	0	0	1	1	0	1	1
4			1	1971	39	3	12	2	3	0	5	1	2	1	2	2	2	2	3	3	3	3	2	3	2	1	7	7	2		9	1	4	1	1	3	2010	7	49	2401	0	0	0	0	1	0	1	1	4
4			1	1960	50	3	12	2	7	0	0	2	1	2	1	3	3	2	3	3	3	3	2	2	3	1	3	3	2		9	2	4	1	2	3	2010	7	60	3600	0	0	1	1	1	0	0	1	3
4			1	1967	43	2	9	1	7	0	7	1	2	1	3	2	3	2	2	2	2	2	3	2	2	1	3	3	2		9	2	4	2	3	5	2010	7	53	2809	0	0	1	0	1	0	0	1	4
4			1	1955	55	2	9	2	2	0	0	1	1	1	2	1	1	2	2	3	2	2	4	2	2	3	3	3	2		9	2	4	1	2	5	2010	7	65	4225	0	0	1	0	1	0	0	1	4
4			1	1955	55	4	12	3	7	0	2	3	3	2	1	3	3	2	4	4	3	3	3	1	1	1	3	3	1	1	1	2	4	1	2	2	2010	7	65	4225	0	0	1	1	1	1	0	1	2
4			2	1960	50	3	9	2	7	3	0	1	1	1	2	2	2	2	2	2	2	3	2	2	2	1	4	4	2		9	1	4	1	2	3	2010	7	60	3600	0	0	1	0	1	0	1	0	4
4			2	1945	65	3	12	2	7	2	0	1	1	1	2	2	2	2	2	2	2	2	2	2	2	3	2	2	2		9	2	4	2	2	3	2010	7	75	5625	0	0	0	1	1	0	0	0	4
4			1	1950	60	3	12	3	2	0	0	1	1	1	2	2	2	2	2	3	2	2	3	2	3	1	1	1	2		9	2	1	2	2	2	2010	7	70	4900	1	0	0	0	1	0	0	1	4
4			2	1946	64	3	12	3	2	0	0	1	1	1	3	1	1	2	2	2	2	2	2	2	3	3	3	3	2		9	2	4	2	2	4	2010	7	74	5476	0	0	1	1	1	0	0	0	4
4			1	1962	48	4	12	1	7	7	0	1	1	1	3	1	2	2	2	4	2	3	1	3	1	0		99	2		9	2	4	2	1	5	2010	7	58	3364	0	0	0	0	1	0	0	1	4
4			1	1948	62	4	15	1	7	0	7	1	1	1	3	2	1	2	2	2	3	3	2	2	3	1	5	5	2		9	1	4	2	2	2	2010	7	72	5184	0	0	0	0	0	0	1	1	4
4			2	1942	68	3	13	1	7	7	0	1	1	2	3	2	2	2	2	2	2	2	3	2	2	3	3	3	1	3	3	2	4	2	2	5	2010	7	78	6084	0	0	1	1	1	1	0	0	4
4			2	1955	55	3	14	2	0	0	0	1	2	2	3	2	2	2	2	3	2	2	3	1	3	0		99	2		9	2	4	2	1	5	2010	7	65	4225	0	0	0	1	1	0	0	0	4
4			2	1955	55	3	14	1	0	2	0	1	1	1	1	1	1	2	2	3	2	2	1	2	2	0		99	2		9	2	4	2	2	5	2010	7	65	4225	0	0	1	0	1	0	0	0	4
4			2	1973	37	2	8	2	0	0	0	1	1	1	2	2	2	2	1	2	2	2	2	2	3	0		99	2		9	2	4	2	1	4	2010	7	47	2209	0	0	0	0	1	0	0	0	4
4			2	1973	37	3	9	2	7	0	3	1	1	1	2	2	2	2	2	3	2	3	3	2	2	1	6	6	2		9	2	4	2	2	4	2010	7	47	2209	0	0	0	0	1	0	0	0	4
4			1	1979	31	5	18	1	7	0	3	1	1	3	1	2	2	2	3	4	2	3	2	4	3	1	7	7	1	1	1	2	1	1	9	5	2010	7	41	1681	1	0	0	0	1	1	0	1	4
4			1	1950	60	2	9	2	0	0	0	1	1	2	1	2	1	2	4	4	4	4	3	2	1	0		99	2		9	2	4	2	1	3	2010	7	70	4900	0	0	0	0	0	0	0	1	4
4			2	1971	39	3	11	3	2	0	4	1	1	1	2	2	2	2	2	3	2	3	2	2	2	0		99	2		9	2	4	2	1	5	2010	7	49	2401	0	0	0	0	1	0	0	0	4
4			2	1982	28	5	16	3	2	0	7	2	2	1	1	2	2	2	2	3	3	3	2	3	3	1	6	6	2		9	1	4	2	2	4	2010	7	38	1444	0	0	0	1	0	0	1	0	3
4			2	1976	34	6	20	2	0	0	3	1	1	1	2	2	2	2	2	2	2	2	2	3	3	1	14	14	1	1	1	1	1	1	2	4	2010	7	44	1936	1	0	1		1	1	1	0	4
4			1	1978	32	6	18	2	7	3	5	2	2	2	2	2	2	2	3	4	4	3	2	2	3	1	10	10	2		9	1	1	1	2	3	2010	7	42	1764	1	0	1	1	1	0	1	1	3
4			2	1963	47	3	11	3	0	0	0	2	3	3	2	2	3	2	3	4	3	3	2	3	3	1	4	4	2		9	2	4	1	2	3	2010	7	57	3249	0	0	0	0	1	0	0	0	3
4			1	1984	26	5	16	2	0	3	7	1	1	1	2	1	2	2	2	1	3	3	2	3	2	1	6	6	2		9	1	1	1	3	5	2010	7	36	1296	1	0	0	0	1	0	1	1	4
4			2	1941	69	2	7	3	3	0	0	1	1	2	2	2	2	2	2	3	2	3	2	1	3	0		99	2		9	2	4	2	1	1	2010	7	79	6241	0	0	1	0	1	0	0	0	4
4			1	1975	35	6	21	1	7	7	7	2	2	1	3	9	2	2	2	2	4	3	2	2	3	1	12	12	2		9	1	1	1	3	4	2010	7	45	2025	1	0	1	1	0	0	1	1	3
4			2	1987	23	5	15	3	3	7	2	1	1	1	3	2	2	2	2	3	2	3	4	2	4	1	8	8	2		9	2	2	2	1	4	2010	7	33	1089	0	0	1	0	1	0	0	0	4
4			1	1972	38	6	19	1	4	1	7	2	1	1	3	1	1	2	2	2	2	3	3	2	3	1	13	13	2		9	1	1	1	3	4	2010	7	48	2304	1	0	1	1	1	0	1	1	3
4			1	1955	55	4	13	2	2	5	3	2	2	1	3	2	2	2	2	3	2	3	2	2	3	1	2	2	2		9	1	4	1	2	3	2010	7	65	4225	0	0	0	0	1	0	1	1	3
4			1	1972	38	3	13	2	3	0	7	2	1	1	1	2	1	2	2	2	3	3	2	3	3	1	7	7	2		9	2	1	1	3	5	2010	7	48	2304	1	0	0	0	1	0	0	1	3
4			2	1986	24	4	14	3	5	0	3	1	1	1	1	2	2	2	2	3	3	3	2	3	2	1	5	5	2		9	2	2	1	2	3	2010	7	34	1156	0	0	0	0	1	0	0	0	4
4			2	1962	48	3	12	2	0	0	0	1	1	1	2	2	1	2	2	3	2	3	3	1	3	1	2	2	2		9	2	4	1	2	3	2010	7	58	3364	0	0	1	1	1	0	0	0	4
4			2	1961	49	3	12	3	7	0	3	1	1	1	1	1	2	2	3	3	2	2	2	2	3	1	3	3	2		9	1	4	9	3	9	2010	7	59	3481	0	0	1	1	0	0	1	0	4
4			1	1986	24	5	16	2	0	0	7	1	2	1	3	2	2	1	3	3	3	3	1	2	3	1	10	10	2		9	2	1	1	3	6	2010	7	34	1156	1	0	1	0	0	0	0	1	4
4			2	1989	21	5	17	2	0	0	1	1	2	1	2	2	2	2	3	3	3	3	2	2	3	1	10	10	2		9	1	1	2	1	2	2010	7	31	961	1	0	1	1	1	0	1	0	4
4			1	1969	41	5	20	3	0	0	7	2	3	1	3	1	3	2	3	3	3	3	3	3	3	1	20	20	2		9	1	1	1	3	3	2010	7	51	2601	1	0	1	1	1	0	1	1	3
4			2	1970	40	5	16	2	0	0	7	1	1	1	2	2	1	2	2	3	3	2	2	2	2	1	4	4	1	1	1	1	1	1	3	5	2010	7	50	2500	1	0	1	1	1	1	1	0	4
4			2	1962	48	3	12	2	7	0	3	2	1	1	2	1	1	2	2	3	2	2	2	2	2	0		99	2		9	2	4	1	2	5	2010	7	58	3364	0	0	1	1	1	0	0	0	3
4			1	1980	30	6	19	3	7	2	0	2	2	2	3	2	2	2	2	3	3	3	3	2	4	1	9	9	2		9	2	1	1	3	4	2010	7	40	1600	1	0	1	1	0	0	0	1	3
4			1	1982	28	5	16	1	6	0	7	1	1	1	2	2	2	2	2	2	2	2	1	2	2	1	10	10	1	3	3	1	1	1	3	6	2010	7	38	1444	1	0	1	1	1	1	1	1	4
4			1	1963	47	1	3	2	0	0	0	1	1	1	2	2	2	2	2	3	1	2	3	2	3	0		99	2		9	2	4	2	2	2	2010	7	57	3249	0	0	0	0	1	0	0	1	4
4			2	1978	32	5	16	2	4	0	4	1	1	1	2	2	2	2	2	3	3	2	2	2	3	1	10	10	2		9	2	1	1	2	3	2010	7	42	1764	1	0	0	0	1	0	0	0	4
4			2	1989	21	4	15	3	1	0	0	1	1	1	4	1	1	2	1	1	1	1	9	9	9	1	9	9	2		9	1	2	1	2	5	2010	7	31	961	0	0	0	0	1	0	1	0	4
4			1	1972	38	5	17	2	2	0	7	3	2	3	1	3	2	2	3	3	4	4	2	3	9	1	5	5	2		9	2	4	1	4	5	2010	7	48	2304	0	0	1	0	0	0	0	1	2
4			2	1991	19	3	12	3	7	0	0	2	2	2	3	2	2	2	2	3	3	2	3	1	3	1	2	2	2		9	2	2	1	1	3	2010	7	29	841	0	0	1	1		0	0	0	3
4			1	1982	28	5	16	1	0	0	7	1	3	1	1	2	2	2	2	3	4	3	2	2	2	1	10	10	2		9	1	2	1	3	4	2010	7	38	1444	0	0	1	0	0	0	1	1	4
4			2	1990	20	5	14	2	0	0	6	1	2	1	2	3	2	2	3	3	3	3	2	2	3	1	12	12	2		9	1	2	2	1	5	2010	7	30	900	0	0	1	0	0	0	1	0	4
4			1	1961	49	4	13	1	7	0	3	2	2	2	3	2	3	1	2	2	3	3	3	3	1	1	6	6	2		9	2	4	1	3	4	2010	7	59	3481	0	0	1	0	0	0	0	1	3
4			2	1982	28	5	17	4	4	0	5	1	2	1	1	3	3	2	2	2	2	3	1	3	2	1	3	3	2		9	1	4	1	2	6	2010	7	38	1444	0	0	1	0	1	0	1	0	4
4			1	1985	25	5	16	2	1	0	4	1	2	1	4	1	1	1	2	3	4	3	1	2	3	1	7	7	2		9	1	4	1	3	3	2010	7	35	1225	0	0	1	0	1	0	1	1	4
4			1	1976	34	5	16	2	1	0	7	2	2	1	1	3	2	2	4	4	4	4	1	4	3	1	10	10	2		9	1	4	1	3	4	2010	7	44	1936	0	0	1	0	0	0	1	1	3
4			2	1989	21	5	15	2	0	0	5	3	3	1	2	2	2	2	3	3	4	4	2	3	3	1	10	10	2		9	2	4	2	1	6	2010	7	31	961	0	0	1	1	0	0	0	0	2
4			1	1953	57	3	14	2	1	0	0	2	2	1	2	2	2	2	3	3	3	3	2	2	2	2	1	1	2		9	1	1	2	1	4	2010	7	67	4489	1	0	0	0	1	0	1	1	3
4			2	1980	30	5	17	4	0	0	1	1	1	1	1	3	1	2	3	3	3	3	2	3	3	1	11	11	2		9	2	1	1	2	2	2010	7	40	1600	1	0	1	1	1	0	0	0	4
4			1	1976	34	5	17	2	5	0	5	2	2	2	2	2	2	1	2	3	4	4	2	2	2	1	5	5	1	2	2	1	4	1	5	4	2010	7	44	1936	0	0	1	1	1	1	1	1	3
4			1	1977	33	5	17	4	7	0	7	1	2	1	2	1	3	3	3	3	3	4	1	3	3	1	11	11	2		9	2	1	1	2	3	2010	7	43	1849	1	0	1	0	1	0	0	1	4
4			1	1988	22	5	16	2	4	0	7	1	1	1	3	2	2	2	3	3	4	4	2	3	2	1	10	10	2		9	1	1	2	1	6	2010	7	32	1024	1	0	1	1	0	0	1	1	4
4			1	1989	21	5	14	3	0	0	7	2	2	1	1	1	3	2	3	3	4	2	2	3	3	2	2	2	2		9	2	2	2	1	5	2010	7	31	961	0	0	1	1	1	0	0	1	3
4			1	1979	31	5	16	2	7	1	6	1	2	2	2	1	1	2	1	3	2	4	2	2	3	1	10	10	2		9	2	4	1	3	4	2010	7	41	1681	0	0	1	0	1	0	0	1	4
4			1	1988	22	5	15	2	0	0	0	1	1	1	2	1	2	2	3	3	3	3	2	3	3	1	15	15	2		9	2	2	2	1	5	2010	7	32	1024	0	0	1	1		0	0	1	4
4			2	1983	27	6	21	2	7	0	7	2	2	1	2	3	3	2	4	4	3	3	3	2	4	1	14	14	2		9	1	1	1	1	5	2010	7	37	1369	1	0	1	0	1	0	1	0	3
4			2	1984	26	5	16	2	2	0	7	1	2	2	3	1	3	2	2	2	3	3	3	2	3	1	10	10	2		9	1	4	1	2	5	2010	7	36	1296	0	0	1	0		0	1	0	4
4			2	1969	41	2	8	4	0	0	2	1	1	1	1	2	2	1	3	3	2	3	3	3	3	0		99	2		9	2	4	2	1	4	2010	7	51	2601	0	0	0	0	1	0	0	0	4
4			2	1960	50	3	12	3	3	0	0	1	1	1	1	2	3	2	2	3	1	2	3	3	2	0		99	2		9	2	4	2	2	6	2010	7	60	3600	0	0	0	1	0	0	0	0	4
4			1	1968	42	3	11	2	1	0	5	2	2	2	1	2	2	2	3	3	3	4	2	3	2	0		99	2		9	2	4	2	1	1	2010	7	52	2704	0	0	0	0	1	0	0	1	3
4			1	1972	38	2	9	2	7	0	0	2	1	2	1	2	2	2	4	3	2	3	1	3	2	0		99	2		9	2	4	2	1	2	2010	7	48	2304	0	0	1	0	1	0	0	1	3
4			2	1990	20	4	12	2	3	0	7	2	2	1	2	3	1	2	3	4	3	3	2	2	3	1	6	6	2		9	1	2	1	1	2	2010	7	30	900	0	0	1	0	1	0	1	0	3
4			2	1967	43	3	12	2	4	0	4	1	2	1	2	2	2	2	2	4	3	4	2	2	4	1	4	4	2		9	2	4	1	2	2	2010	7	53	2809	0	0	0	0	1	0	0	0	4
4			1	1959	51	3	13	1	0	0	0	1	1	1	1	2	2	2	2	4	2	4	3	3	1	1	3	3	2		9	2	4	2	9	1	2010	7	61	3721	0	0	0	0	1	0	0	1	4
4			1	1942	68	2	7	1	7	7	0	1	1	1	3	1	1	2	2	1	1	1	1	1	3	0		99	2		9	2	1	2	2	7	2010	7	78	6084	1	0	1	0	1	0	0	1	4
4			2	1946	64	2	9	1	2	0	0	1	2	1	1	1	2	2	2	3	3	3	1	3	1	0		99	2		9	2	4	2	2	3	2010	7	74	5476	0	0	0	0	1	0	0	0	4
4			2	1949	61	3	10	4	0	7	0	1	2	2	2	4	2	2	2	2	2	2	2	2	2	3	4	4	2		9	2	4	2	1	1	2010	7	71	5041	0	0	1	1	1	0	0	0	4
4			2	1962	48	3	10	3	3	0	0	2	2	2	3	1	2	2	3	3	2	3	3	2	3	1	3	3	2		9	2	4	1	1	1	2010	7	58	3364	0	0	1	1	1	0	0	0	3
4			1	1968	42	2	8	2	7	0	2	2	2	1	2	2	2	1	2	3	2	2	2	3	2	0		99	2		9	2	4	1	2	4	2010	7	52	2704	0	0	0	1	1	0	0	1	3
4			1	1962	48	3	9	3	2	0	0	2	2	2	2	3	2	1	4	4	3	3	1	2	3	1	1	1	2		9	2	4	2	1	1	2010	7	58	3364	0	0	0	0	1	0	0	1	3
4			1	1963	47	3	12	1	0	0	0	1	1	1	3	2	1	2	2	3	3	3	2	2	3	1	4	4	2		9	2	1	2	1	1	2010	7	57	3249	1	0	1	0	0	0	0	1	4
4			2	1961	49	3	11	2	3	0	0	1	2	2	2	2	2	2	2	2	2	3	3	2	2	1	2	2	2		9	2	1	1	2	3	2010	7	59	3481	1	0	0	0	1	0	0	0	4
4			1	1948	62	4	16	3	7	7	0	2	2	2	2	2	2	2	2	3	2	3	2	2	2	3	3	3	1	1	1	2	4	2	2	3	2010	7	72	5184	0	0	1	0	1	1	0	1	3
4			2	1964	46	3	10	2	0	0	7	1	1	1	1	2	2	2	2	3	2	2	1	3	1	1	5	5	2		9	2	4	1	2	5	2010	7	56	3136	0	0	0	0	1	0	0	0	4
4			1	1963	47	3	11	1	0	0	7	1	1	1	2	1	2	1	3	4	2	3	1	2	2	1	5	5	2		9	2	4	1	1	1	2010	7	57	3249	0	0	0	0	1	0	0	1	4
4			1	1986	24	5	16	3	2	7	7	2	3	1	3	3	2	2	3	4	3	2	2	3	3	1	10	10	2		9	2	2	1	2	5	2010	7	34	1156	0	0	1	1	1	0	0	1	3
4			1	1963	47	4	13	3	3	0	2	3	2	1	2	2	2	2	2	3	2	3	3	2	2	0		99	2		9	2	4	1	2	6	2010	7	57	3249	0	0	1	0	1	0	0	1	2
4			1	1985	25	5	16	1	5	3	7	1	1	1	4	2	2	2	2	2	2	3	3	2	4	1	10	10	2		9	2	1	1	2	5	2010	7	35	1225	1	0	0	1	1	0	0	1	4
4			2	1966	44	3	11	2	0	0	0	1	2	2	1	1	1	2	2	3	3	3	3	2	2	1	2	2	2		9	2	4	2	1	4	2010	7	54	2916	0	0	1	0	1	0	0	0	4
4			1	1965	45	3	11	2	7	7	1	2	2	1	3	2	1	2	2	4	3	3	1	3	1	0		99	2		9	2	4	2	1	5	2010	7	55	3025	0	0	1	1	1	0	0	1	3
4			1	1965	45	5	14	2	6	0	5	1	1	1	2	2	2	2	2	3	3	3	2	2	2	1	7	7	1	2	2	2	1	1	2	4	2010	7	55	3025	1	0	0	0	0	1	0	1	4
4			2	1967	43	4	15	2	7	0	3	2	2	2	2	2	2	2	2	3	3	3	2	1	3	1	5	5	2		9	2	4	1	2	4	2010	7	53	2809	0	0	1	0	1	0	0	0	3
4			1	1983	27	4	15	3	5	0	5	1	1	1	2	2	1	2	2	2	2	3	3	3	3	1	6	6	2		9	1	4	1	2	4	2010	7	37	1369	0	0	1	0	1	0	1	1	4
4			1	1975	35	3	12	1	7	0	7	2	2	2	3	2	2	2	2	2	3	2	2	2	2	1	3	3	2		9	2	4	1	2	4	2010	7	45	2025	0	0	0	0	0	0	0	1	3
4			1	1950	60	2	9	3	1	1	0	2	1	1	1	2	1	2	2	2	2	2	2	2	2	3	3	3	2		9	2	4	1	2	4	2010	7	70	4900	0	0	1	0	1	0	0	1	3
4			2	1982	28	5	15	2	4	0	2	1	2	1	2	2	2	2	3	3	4	4	1	3	3	1	6	6	2		9	2	2	1	2	2	2010	7	38	1444	0	0	1	0	1	0	0	0	4
4			1	1980	30	4	15	3	0	0	7	1	1	2	2	1	2	2	3	2	4	4	2	3	3	1	6	6	2		9	2	4	1	2	3	2010	7	40	1600	0	0	1	0	1	0	0	1	4
4			2	1983	27	4	15	2	1	0	2	1	1	1	2	1	2	2	3	3	3	3	2	2	3	1	8	8	2		9	1	4	1	2	5	2010	7	37	1369	0	0	0	0	1	0	1	0	4
4			1	1969	41	3	99	3	2	0	0	1	2	2	2	2	1	2	4	4	4	4	3	2	2	1	5	5	2		9	1	1	1	2	2	2010	7	51	2601	1	0	1	1	1	0	1	1	4
4			1	1956	54	2	7	2	0	0	0	1	2	2	1	2	1	2	2	2	3	3	2	3	2	0		99	2		9	2	4	1	3	4	2010	7	64	4096	0	0	0	0	1	0	0	1	4
4			1	1983	27	5	16	2	7	3	2	2	2	1	2	2	2	2	2	3	2	3	2	2	3	1	10	10	2		9	2	1	1	2	5	2010	7	37	1369	1	0	1	1	1	0	0	1	3
4			1	1968	42	3	14	3	3	7	7	1	2	2	2	1	1	2	2	3	2	3	1	2	2	1	9	9	2		9	1	4	1	3	3	2010	7	52	2704	0	0	1	0	1	0	1	1	4
4			1	1955	55	5	14	1	3	0	6	1	1	1	3	2	2	2	2	3	2	3	4	2	4	1	4	4	1	3	3	1	1	1	3	6	2010	7	65	4225	1	0	1	1	1	1	1	1	4
4			2	1958	52	3	9	2	7	0	0	2	3	2	3	2	2	2	2	3	3	2	2	3	3	1	3	3	2		9	2	4	2	1	2	2010	7	62	3844	0	0	1	1	0	0	0	0	3
4			2	1962	48	3	12	3	0	0	0	1	1	1	3	3	2	2	3	3	3	2	3	2	3	0		99	2		9	2	4	2	1	2	2010	7	58	3364	0	0	0	1	1	0	0	0	4
4			1	1965	45	5	15	1	7	0	7	2	2	2	2	3	2	2	3	3	4	4	2	3	2	1	4	4	1	2	2	2	1	1	3	6	2010	7	55	3025	1	0	1	0	1	1	0	1	3
4			2	1992	18	3	12	2	0	0	2	1	2	1	3	3	2	2	3	3	3	3	2	3	3	1	7	7	2		9	1	2	2	1	2	2010	7	28	784	0	0	1	0	1	0	1	0	4
4			2	1966	44	4	14	2	7	0	7	2	2	2	2	2	2	2	2	2	2	2	2	3	1	1	14	14	1	1	1	2	3	1	1	4	2010	7	54	2916	0	0	1	0	1	1	0	0	3
4			1	1948	62	4	13	2	7	0	2	1	1	1	2	2	2	2	2	2	2	2	2	3	1	3	3	3	1	1	1	2	1	2	3	6	2010	7	72	5184	1	0	1	0	1	1	0	1	4
4			2	1945	65	1	6	3	0	3	0	1	1	1	2	1	1	2	1	2	2	3	1	2	3	0		99	2		9	2	4	2	2	5	2010	7	75	5625	0	0	0	0	1	0	0	0	4
4			2	1972	38	2	8	3	5	0	0	1	1	1	2	2	2	2	3	3	2	3	2	2	3	1	5	5	2		9	2	4	2	1	3	2010	7	48	2304	0	0	0	0	1	0	0	0	4
4			2	1976	34	3	11	3	5	0	2	1	1	1	2	2	2	8	4	4	4	3	1	3	3	1	3	3	2		9	2	4	1	1	1	2010	7	44	1936	0	0	1	0	0	0	0	0	4
4			1	1983	27	3	13	3	7	0	7	1	1	1	3	2	2	2	3	3	4	4	2	3	2	1	6	6	2		9	2	4	1	2	5	2010	7	37	1369	0	0	1	1	1	0	0	1	4
4			1	1968	42	3	10	3	3	0	0	1	2	1	1	3	1	2	3	3	3	2	2	2	3	1	3	3	2		9	2	4	1	2	1	2010	7	52	2704	0	0	1	1	1	0	0	1	4
4			1	1967	43	3	11	3	4	0	0	2	2	2	2	2	2	2	2	2	3	3	1	3	1	1	3	3	1	2	2	2	4	2	2	2	2010	7	53	2809	0	0	0	0	1	1	0	1	3
4			1	1970	40	2	8	4	0	1	0	2	1	1	3	1	2	2	1	1	1	4	1	2	1	1	1.5	2	2		9	2	4	1	1	4	2010	7	50	2500	0	0	0	1	1	0	0	1	3
4			1	1964	46	3	12	2	2	4	5	2	2	2	2	2	2	2	2	2	2	3	2	3	3	1	3	3	2		9	2	1	1	3	6	2010	7	56	3136	1	0	0	0	0	0	0	1	3
4			1	1970	40	3	12	1	7	0	3	1	2	2	2	3	3	2	3	3	3	3	2	2	3	1	6	6	2		9	2	4	2	2	4	2010	7	50	2500	0	0	0	0	1	0	0	1	4
4			2	1982	28	5	16	3	3	0	1	1	2	1	3	1	2	2	3	2	2	3	3	3	4	1	10	10	2		9	2	4	1	3	5	2010	7	38	1444	0	0	0	0	1	0	0	0	4
4			2	1976	34	3	11	3	5	0	3	1	1	1	2	1	1	2	3	3	3	3	2	2	2	1	3	3	2		9	1	4	2	1	5	2010	7	44	1936	0	0	1	0	0	0	1	0	4
4			1	1962	48	2	9	2	2	0	0	1	1	1	2	2	2	1	3	3	2	2	3	3	3	0		99	2		9	2	4	1	2	4	2010	7	58	3364	0	0	0	1	1	0	0	1	4
4			1	1983	27	5	16	2	1	0	6	3	2	1	4	2	2	2	2	2	3	2	2	2	3	1	10	10	2		9	2	1	1	3	4	2010	7	37	1369	1	0	0	0	1	0	0	1	2
4			2	1987	23	4	15	3	2	0	7	2	1	1	3	2	3	2	2	2	2	3	3	3	3	1	11	11	2		9	1	2	1	1	6	2010	7	33	1089	0	0	1	1	1	0	1	0	3
4			2	1948	62	3	13	2	7	0	2	2	2	1	1	3	3	2	2	2	3	3	1	3	2	3	7	7	2		9	2	4	2	2	3	2010	7	72	5184	0	0	1	0	0	0	0	0	3
4			1	1966	44	3	9	3	5	0	0	2	2	1	3	3	3	2	2	2	3	2	2	3	2	0		99	1	2	2	2	4	2	1	8	2010	7	54	2916	0	0	1	0	0	1	0	1	3
4			1	1978	32	3	11	2	5	0	3	2	2	1	1	2	2	1	4	4	4	4	1	2	2	0		99	2		9	2	4	2	2	3	2010	7	42	1764	0	0	0	0	1	0	0	1	3
4			2	1971	39	2	9	2	3	0	5	1	2	2	2	2	2	8	2	2	3	2	2	3	3	0		99	2		9	2	4	1	1	5	2010	7	49	2401	0	0	1	0	1	0	0	0	4
4			2	1980	30	3	11	2	0	0	7	2	2	1	9	2	3	3	3	3	2	3	2	3	8	0		99	2		9	2	4	2	1	3	2010	7	40	1600	0	0	1	0	0	0	0	0	3
4			2	1972	38	2	7	3	2	0	0	1	1	1	3	2	2	2	3	3	2	3	3	3	1	0		99	2		9	2	4	2	1	3	2010	7	48	2304	0	0	1	0	1	0	0	0	4
4			1	1970	40	2	8	2	0	0	0	2	2	1	3	4	2	2	4	4	2	2	3	2	2	0		99	2		9	2	4	2	1	1	2010	7	50	2500	0	0	1	0	1	0	0	1	3
4			1	1946	64	2	8	2	7	7	0	2	1	1	2	2	2	2	2	3	3	3	3	2	3	0		99	2		9	2	4	2	2	6	2010	7	74	5476	0	0	1	0	1	0	0	1	3
4			1	1973	37	3	11	2	3	1	6	2	2	1	1	2	2	2	3	3	2	3	2	3	2	1	6	6	2		9	1	4	1	2	5	2010	7	47	2209	0	0	1	0	1	0	1	1	3
4			2	1977	33	5	16	3	3	0	7	1	2	2	2	2	1	2	2	3	3	2	3	1	1	1	4	4	2		9	2	1	1	2	5	2010	7	43	1849	1	0	1	1	1	0	0	0	4
4			2	1973	37	3	13	3	0	0	3	2	1	1	2	1	3	2	3	3	3	3	1	1	2	1	7	7	2		9	1	4	1	3	4	2010	7	47	2209	0	0	1	1	0	0	1	0	3
4			1	1992	18	3	11	2	1	0	2	2	2	1	3	2	3	3	3	3	3	3	2	2	3	1	11	11	2		9	2	4	2	1	5	2010	7	28	784	0	0	1	1	1	0	0	1	3
4			1	1990	20	4	15	3	0	2	7	2	2	2	3	3	3	1	3	3	3	2	1	3	3	1	9	9	2		9	2	2	1	1	3	2010	7	30	900	0	0	1	0	1	0	0	1	3
4			1	1972	38	3	11	2	3	0	7	1	1	1	1	2	1	2	3	3	3	3	4	2	2	1	6	6	2		9	2	4	1	1	1	2010	7	48	2304	0	0	0	0	1	0	0	1	4
4			1	1970	40	2	9	3	1	0	3	1	1	1	1	1	3	1	1	3	4	4	1	2	1	1		99	2		9	2	4	1	2	1	2010	7	50	2500	0	0	1	0	1	0	0	1	4
4			1	1972	38	2	8	3	0	0	0	1	1	1	1	1	1	2	3	3	2	2	1	3	1	1	1	1	2		9	2	4	1	1	2	2010	7	48	2304	0	0	0	1	1	0	0	1	4
4			2	1970	40	3	12	1	2	0	4	1	1	1	2	1	2	2	2	3	2	4	1	3	2	1	3	3	2		9	2	4	2	2	6	2010	7	50	2500	0	0	1	0	0	0	0	0	4
4			2	1972	38	2	9	3	0	0	1	1	1	2	2	2	2	2	2	3	2	3	2	3	2	0		99	2		9	2	4	2	1	4	2010	7	48	2304	0	0	0	0	1	0	0	0	4
4			1	1974	36	4	15	2	4	0	7	1	2	2	2	2	2	2	2	3	3	4	3	2	3	1	9	9	2		9	1	4	1	4	3	2010	7	46	2116	0	0	1	0	1	0	1	1	4
4			2	1990	20	4	13	3	7	0	7	1	1	1	2	2	2	2	2	3	2	2	3	2	3	1	7	7	2		9	1	2	2	1	5	2010	7	30	900	0	0	1	0	1	0	1	0	4
4			1	1974	36	3	12	3	1	2	3	1	1	2	2	2	1	2	3	3	3	3	2	2	3	1	6	6	2		9	2	4	2	2	2	2010	7	46	2116	0	0	1	1	1	0	0	1	4
4			2	1992	18	3	12	3	0	0	7	1	1	1	3	3	2	2	2	3	4	2	3	2	4	1	12	12	2		9	2	2	2	1	4	2010	7	28	784	0	0	1	0	1	0	0	0	4
4			2	1952	58	2	9	2	7	0	0	1	2	1	1	2	2	2	2	2	2	3	2	2	2	0		99	2		9	2	4	2	2	3	2010	7	68	4624	0	0	1	0	1	0	0	0	4
4			2	1953	57	2	9	3	0	0	0	2	2	2	1	2	2	2	2	2	2	2	2	2	2	0		99	2		9	2	4	2	2	3	2010	7	67	4489	0	0	0	1	1	0	0	0	3
4			1	1963	47	2	9	3	3	7	0	2	3	1	1	4	3	2	3	3	3	3	1	4	1	0		99	2		9	1	4	2	1	1	2010	7	57	3249	0	0	0	0	1	0	1	1	3
4			1	1949	61	3	12	2	0	0	0	2	2	2	2	2	2	2	2	3	3	2	2	3	1	3	3	3	2		9	2	4	2	2	4	2010	7	71	5041	0	0	1	0	1	0	0	1	3
4			1	1971	39	2	7	3	2	0	0	2	1	3	3	2	2	2	3	3	3	3	4	2	2	1	1	1	2		9	1	4	2	2	2	2010	7	49	2401	0	0	0	0	1	0	1	1	3
4			2	1948	62	2	9	3	7	0	0	1	1	1	3	2	1	2	2	3	2	2	3	2	3	0		99	2		9	2	4	2	2	3	2010	7	72	5184	0	0	1	0	1	0	0	0	4
4			1	1944	66	3	13	3	7	0	2	2	2	2	3	1	2	2	3	3	2	2	1	2	2	3	2	2	2		9	2	4	2	2	3	2010	7	76	5776	0	0	1	1	1	0	0	1	3
4			2	1984	26	5	16	4	0	0	1	2	2	2	2	2	2	2	3	3	3	3	2	2	2	1	10	10	2		9	2	1	1	2	2	2010	7	36	1296	1	0	0	0	1	0	0	0	3
4			2	1967	43	2	8	3	0	0	0	2	2	2	2	2	2	2	2	2	3	2	2	2	2	1	3	3	2		9	2	4	1	2	3	2010	7	53	2809	0	0	0	0	1	0	0	0	3
4			2	1986	24	2	9	3	4	0	7	1	1	1	1	1	2	2	3	3	2	3	1	2	1	1	3	3	2		9	2	4	1	2	2	2010	7	34	1156	0	0	1	1	1	0	0	0	4
4			1	1945	65	2	10	2	3	0	0	1	2	2	1	2	2	9	2	3	3	3	2	2	3	3	1	1	2		9	2	1	2	2	3	2010	7	75	5625	1	0	1	0	1	0	0	1	4
4			1	1968	42	2	9	4	2	0	0	3	2	2	1	3	2	2	2	4	3	3	2	3	3	0		99	2		9	2	4	1	2	5	2010	7	52	2704	0	0	0	0	1	0	0	1	2
4			2	1970	40	3	12	2	2	0	0	1	1	1	2	3	2	2	2	2	2	2	3	3	2	1	6	6	2		9	2	4	1	1	2	2010	7	50	2500	0	0	1	0	1	0	0	0	4
4			1	1974	36	4	15	3	3	0	5	3	2	1	1	3	4	1	2	3	3	3	1	2	3	1	9	9	2		9	1	1	1	2	3	2010	7	46	2116	1	0	1	0	1	0	1	1	2
4			2	1977	33	2	9	2	3	1	0	1	1	1	2	1	2	1	3	2	1	3	2	2	3	0		99	2		9	2	4	1	2	6	2010	7	43	1849	0	0	0	0	1	0	0	0	4
4			1	1951	59	1	6	1	0	0	0	4	3	3	1	3	3	1	4	4	4	4	1	3	2	0		99	2		9	2	4	2	1	5	2010	7	69	4761	0	0	0	0	0	0	0	1	1
4			2	1980	30	5	15	3	3	1	5	2	1	1	2	1	2	2	2	3	3	2	2	2	3	1	9	9	2		9	2	4	2	2	5	2010	7	40	1600	0	0	1	0	1	0	0	0	3
4			1	1983	27	5	16	2	2	0	5	2	2	2	1	2	2	2	2	3	3	3	2	2	3	1	10	10	2		9	1	2	1	3	5	2010	7	37	1369	0	0	1	0	1	0	1	1	3
4			2	1973	37	4	13	2	0	0	1	1	1	1	2	2	2	2	2	3	2	2	2	3	3	1	8	8	1	1	1	2	1	1	2	5	2010	7	47	2209	1	0	1	0	1	1	0	0	4
4			2	1971	39	2	8	3	3	0	0	1	1	1	2	2	2	2	2	2	2	2	2	1	2	1	3	3	2		9	2	4	2	2	3	2010	7	49	2401	0	0	1	1	1	0	0	0	4
4			2	1972	38	2	8	3	5	0	0	2	2	1	3	2	3	1	2	2	3	3	3	3	2	1	3	3	2		9	2	4	1	2	3	2010	7	48	2304	0	0	1	0	1	0	0	0	3
4			2	1985	25	3	12	3	6	0	0	1	2	1	3	2	2	2	2	2	3	3	3	2	3	1	4	4	2		9	1	4	1	3	3	2010	7	35	1225	0	0	0	1	1	0	1	0	4
4			2	1972	38	2	8	2	7	0	0	2	2	1	2	2	2	2	3	3	4	4	3	3	3	1	4	4	2		9	2	4	1	1	1	2010	7	48	2304	0	0	1	1	1	0	0	0	3
4			1	1969	41	2	8	3	7	0	0	1	2	1	1	3	1	9	2	3	3	3	2	2	1	1	3	3	2		9	2	4	1	2	3	2010	7	51	2601	0	0	0	0	1	0	0	1	4
4			1	1963	47	2	8	4	0	0	0	1	1	2	3	1	1	2	2	2	2	2	2	2	2	1	3	3	2		9	2	4	1	1	1	2010	7	57	3249	0	0	0	0	1	0	0	1	4
4			1	1980	30	5	16	2	7	0	7	2	2	1	2	2	2	1	2	3	4	3	2	2	3	1	10	10	2		9	1	1	1	3	7	2010	7	40	1600	1	0	1	0	1	0	1	1	3
4			2	1953	57	2	9	3	7	0	0	1	2	1	1	2	2	2	2	3	3	3	1	1	1	0		99	2		9	2	4	1	1	3	2010	7	67	4489	0	0	1	0	1	0	0	0	4
4			1	1975	35	3	11	3	5	0	7	1	2	1	1	2	1	2	3	3	2	2	2	3	3	0		99	2		9	2	4	1	3	3	2010	7	45	2025	0	0	1	0	1	0	0	1	4
4			1	1966	44	3	12	3	3	0	0	1	1	2	1	1	2	1	3	3	2	2	3	2	3	1	6	6	2		9	2	4	1	2	3	2010	7	54	2916	0	0	1	0	1	0	0	1	4
4			1	1946	64	3	12	3	7	4	0	2	2	2	3	2	2	2	2	2	2	2	2	2	2	3	3	3	2		9	2	4	1	2	5	2010	7	74	5476	0	0	0	0	1	0	0	1	3
4			1	1981	29	5	16	1	1	0	7	3	4	1	1	2	2	2	3	3	4	4	2	2	2	1	7	7	1	2	2	1	4	1	4	6	2010	7	39	1521	0	0	1	0	0	1	1	1	2
4			1	1989	21	5	14	3	0	0	5	2	3	2	3	2	2	2	2	3	2	3	2	2	3	1	12	12	2		9	1	2	2	1	5	2010	7	31	961	0	0	0	1	1	0	1	1	3
4			2	1946	64	2	9	3	7	0	0	1	2	2	2	2	2	2	3	3	2	2	4	3	3	0		99	2		9	2	4	2	2	2	2010	7	74	5476	0	0	0	1	1	0	0	0	4
4			1	1990	20	5	13	2	5	5	5	2	3	2	2	1	2	2	3	3	3	3	3	3	4	1	13	13	2		9	2	2	2	1	4	2010	7	30	900	0	0	0	0	1	0	0	1	3
4			1	1979	31	5	16	1	3	0	7	2	2	1	1	2	2	2	3	3	3	3	2	2	3	1	10	10	2		9	2	4	1	3	4	2010	7	41	1681	0	0	1	0	0	0	0	1	3
4			1	1981	29	4	15	2	0	0	0	1	1	1	3	3	3	2	3	3	3	3	3	4	3	1	9	9	2		9	2	4	1	2	5	2010	7	39	1521	0	0	1	1	1	0	0	1	4
4			1	1987	23	3	12	2	7	3	0	1	1	1	1	2	2	1	2	3	3	2	2	2	2	1	5	5	2		9	1	2	1	2	4	2010	7	33	1089	0	0	1	1	1	0	1	1	4
4			2	1987	23	3	15	3	0	1	3	1	2	1	3	2	3	3	3	3	2	3	2	3	2	1	6	6	2		9	2	2	1	2	4	2010	7	33	1089	0	0	1	0	1	0	0	0	4
4			2	1988	22	3	12	4	0	0	0	1	1	2	1	2	2	2	3	3	2	3	2	3	2	1	6	6	2		9	2	4	1	1	5	2010	7	32	1024	0	0	0	0	1	0	0	0	4
4			2	1984	26	4	15	4	0	0	7	1	2	1	2	2	2	2	2	2	2	2	2	2	2	1	9	9	2		9	2	4	1	2	7	2010	7	36	1296	0	0	1	0	0	0	0	0	4
4			2	1981	29	4	15	4	0	0	0	3	3	3	2	3	2	1	3	3	3	4	1	3	8	1	9	9	2		9	2	4	1	2	1	2010	7	39	1521	0	0	0	1	1	0	0	0	2
4			1	1969	41	3	12	2	7	0	2	1	2	2	2	2	2	2	2	2	2	2	2	2	2	1	6	6	2		9	2	4	1	1	1	2010	7	51	2601	0	0	0	1	1	0	0	1	4
4			1	1980	30	5	16	2	7	0	7	1	2	1	3	3	2	2	2	2	3	3	2	3	2	1	10	10	2		9	1	1	1	2	4	2010	7	40	1600	1	0	0	0	1	0	1	1	4
4			1	1971	39	4	14	2	3	2	4	2	2	2	2	2	2	2	2	2	2	2	2	3	2	1	9	9	2		9	2	4	1	2	4	2010	7	49	2401	0	0	0	0	1	0	0	1	3
4			2	1950	60	2	6	2	0	0	0	1	2	1	1	2	2	2	1	2	2	2	2	1	1	0		99	2		9	2	4	9	2	6	2010	7	70	4900	0	0	1	0	1	0	0	0	4
4			1	1972	38	2	9	1	2	7	2	1	1	1	3	2	2	2	2	2	2	2	3	3	2	0		99	2		9	1	4	1	2	5	2010	7	48	2304	0	0	1	0	1	0	1	1	4
4			1	1990	20	3	12	3	3	0	4	4	2	3	3	2	4	1	3	3	3	3	2	2	3	1	4	4	2		9	2	2	1	2	4	2010	7	30	900	0	0	1	1	0	0	0	1	1
4			2	1954	56	2	9	3	7	0	0	2	2	1	2	2	3	2	3	3	2	3	2	2	2	0		99	2		9	1	4	2	2	5	2010	7	66	4356	0	0	1	1	1	0	1	0	3
4			1	1978	32	5	14	2	0	0	4	1	2	1	2	2	1	2	3	3	2	3	2	3	3	1	3	3	2		9	2	4	1	5	6	2010	7	42	1764	0	0	0	0	1	0	0	1	4
4			2	1966	44	2	9	3	0	0	0	1	1	1	2	2	2	2	2	2	3	2	2	1	2	0		99	2		9	2	4	1	1	2	2010	7	54	2916	0	0	1	1	1	0	0	0	4
4			2	1962	48	3	11	2	7	0	0	2	2	1	2	4	2	1	2	3	2	2	2	2	2	1	3	3	2		9	2	4	1	2	3	2010	7	58	3364	0	0	1	1	1	0	0	0	3
4			2	1986	24	4	16	3	3	0	5	1	2	1	1	1	1	2	3	4	4	4	2	2	2	1	11	11	2		9	1	1	1	2	3	2010	7	34	1156	1	0	0	0	1	0	1	0	4
4			1	1964	46	3	11	2	7	0	2	2	2	1	1	3	1	2	2	3	4	4	2	3	3	1	4	4	2		9	1	4	1	2	2	2010	7	56	3136	0	0	1	0	1	0	1	1	3
4			1	1983	27	4	16	3	1	2	7	2	2	3	1	2	2	2	3	3	4	4	2	3	2	1	6	6	2		9	1	4	1	3	4	2010	7	37	1369	0	0	0	0	1	0	1	1	3
4			2	1983	27	3	12	3	0	0	2	1	1	2	3	2	3	2	3	3	2	3	3	2	2	0		99	2		9	2	4	1	2	4	2010	7	37	1369	0	0	0	0	1	0	0	0	4
4			1	1969	41	3	99	3	7	0	7	1	2	2	2	2	2	2	2	2	2	3	2	2	2	2	2	2	2		9	2	4	1	2	3	2010	7	51	2601	0	0	1	1	0	0	0	1	4
4			1	1971	39	5	15	2	7	7	0	2	2	1	1	3	2	2	2	3	3	3	3	3	1	1	10	10	1	1	1	2	4	1	3	4	2010	7	49	2401	0	0	0	0	1	1	0	1	3
4			1	1990	20	2	9	1	3	2	0	1	1	1	3	2	1	2	2	2	1	2	2	2	2	0		99	2		9	1	4	1	2	8	2010	7	30	900	0	0	1	1	1	0	1	1	4
4			2	1971	39	4	17	4	0	0	2	1	2	1	1	2	2	2	3	3	2	3	2	2	3	1	6	6	2		9	2	4	1	2	5	2010	7	49	2401	0	0	0	1	0	0	0	0	4
4			2	1980	30	4	15	4	7	0	7	2	2	1	3	2	2	2	3	3	2	3	3	2	2	4	3	3	2		9	2	4	1	3	5	2010	7	40	1600	0	0	1	0	0	0	0	0	3
4			2	1968	42	4	15	4	2	0	0	1	2	1	2	1	1	2	3	3	2	2	4	2	2	0		99	2		9	2	4	1	2	5	2010	7	52	2704	0	0	1	0	1	0	0	0	4
4			2	1964	46	3	11	4	7	0	0	2	2	2	2	3	2	2	3	3	3	3	2	2	3	1	3	3	2		9	2	4	1	1	2	2010	7	56	3136	0	0	1	0	0	0	0	0	3
4			1	1981	29	5	16	2	0	0	7	1	2	2	3	2	2	2	2	3	3	4	2	3	4	1	7	7	2		9	1	4	2	3	6	2010	7	39	1521	0	0	1	0	0	0	1	1	4
4			2	1983	27	5	16	2	2	0	7	1	2	1	3	2	2	2	3	3	4	4	2	2	3	1	11	11	2		9	2	2	1	4	5	2010	7	37	1369	0	0	1	1	1	0	0	0	4
4			2	1963	47	4	14	3	3	0	6	1	1	1	3	3	2	2	2	2	2	2	2	2	3	2	1	1	2		9	2	4	1	2	6	2010	7	57	3249	0	0	0	1	1	0	0	0	4
4			2	1986	24	4	15	2	0	0	7	2	2	1	1	2	3	1	4	2	3	3	1	2	3	1	10	10	2		9	1	2	1	2	5	2010	7	34	1156	0	0	0	0	1	0	1	0	3
4			2	1948	62	2	7	4	0	0	0	1	1	1	3	1	2	2	3	3	3	3	1	3	3	0		99	2		9	2	4	2	2	5	2010	7	72	5184	0	0	1	1	1	0	0	0	4
4			1	1973	37	6	18	3	0	0	7	2	3	1	2	2	2	2	2	3	3	4	1	2	1	1	10	10	1	2	2	1	1	1	3	3	2010	7	47	2209	1	0	1	1	1	1	1	1	3
4			1	1986	24	5	16	2	0	3	5	1	2	1	2	2	1	2	3	3	2	3	2	3	2	1	10	10	2		9	2	2	1	3	3	2010	7	34	1156	0	0	1	1	1	0	0	1	4
4			2	1991	19	3	12	3	0	0	7	1	2	1	2	2	2	2	3	3	3	3	1	2	2	1	6	6	2		9	2	2	2	1	4	2010	7	29	841	0	0	1	0	1	0	0	0	4
4			1	1958	52	3	10	3	7	0	0	1	1	1	1	1	2	2	2	2	2	2	1	3	1	1	3	3	2		9	2	4	1	2	3	2010	7	62	3844	0	0	1	0	0	0	0	1	4
4			2	1975	35	5	16	3	0	0	7	2	3	8	2	3	2	2	3	3	4	3	1	3	1	1	10	10	2		9	1	4	2	1	3	2010	7	45	2025	0	0	1	0	0	0	1	0	3
4			2	1976	34	5	16	3	7	0	3	1	3	2	1	3	3	1	3	3	4	4	1	4	1	1	10	10	2		9	2	4	1	2	2	2010	7	44	1936	0	0	0	0	1	0	0	0	4
4			1	1963	47	4	15	1	7	0	7	1	2	1	3	2	2	2	2	3	3	3	1	2	3	1	7	7	2		9	1	4	1	3	5	2010	7	57	3249	0	0	0	1	1	0	1	1	4
4			2	1946	64	3	12	2	7	0	0	1	1	1	2	2	2	2	2	2	2	2	2	2	2	3	3	3	1	1	1	2	4	2	2	5	2010	7	74	5476	0	0	0	0	1	1	0	0	4
4			1	1991	19	3	99	2	1	0	7	2	2	2	2	2	2	2	2	3	2	2	2	3	3	1	6	6	2		9	2	2	1	2	2	2010	7	29	841	0	0	0	0	0	0	0	1	3
4			2	1987	23	4	15	2	4	0	4	2	2	1	2	3	2	2	2	3	3	3	2	3	3	1	6	6	2		9	2	2	1	1	3	2010	7	33	1089	0	0	1	0	1	0	0	0	3
4			1	1972	38	3	12	3	0	0	0	1	1	1	2	1	3	2	2	3	2	2	2	2	1	1	6	6	2		9	2	4	1	3	5	2010	7	48	2304	0	0	1	1	1	0	0	1	4
4			1	1991	19	4	14	2	7	0	7	1	1	1	1	2	1	2	2	3	2	2	2	3	3	1	3	3	2		9	2	2	2	1	4	2010	7	29	841	0	0	0	0	1	0	0	1	4
4			1	1973	37	3	12	2	3	0	0	1	2	1	1	2	3	1	4	4	4	4	4	4	2	0		99	2		9	1	4	1	2	1	2010	7	47	2209	0	0	0	0	1	0	1	1	4
4			2	1990	20	5	14	3	0	0	6	2	2	1	1	3	2	2	3	4	2	3	2	2	3	1	9	9	2		9	2	2	2	1	3	2010	7	30	900	0	0	1	0	0	0	0	0	3
4			1	1980	30	3	11	1	4	0	5	2	1	3	2	3	3	3	4	3	4	4	1	3	2	1	3	3	2		9	2	4	1	2	1	2010	7	40	1600	0	0	0	0	1	0	0	1	3
4			2	1980	30	5	16	2	4	1	0	2	2	1	3	3	2	2	2	3	3	3	2	2	3	1	10	10	2		9	2	4	1	2	5	2010	7	40	1600	0	0	0	1	1	0	0	0	3
4			2	1976	34	4	15	3	4	5	5	2	2	2	2	1	3	2	3	2	2	3	1	2	2	1	9	9	2		9	1	4	1	3	5	2010	7	44	1936	0	0	1	0	1	0	1	0	3
4			2	1992	18	3	12	2	7	0	1	1	2	1	3	2	2	2	2	3	3	3	2	2	2	1	12	12	2		9	2	2	2	1	1	2010	7	28	784	0	0	1	0	0	0	0	0	4
4			1	1986	24	2	10	3	0	0	0	1	1	1	2	2	2	2	2	2	2	2	2	3	2	0		99	2		9	2	4	1	3	5	2010	7	34	1156	0	0	0	0	1	0	0	1	4
4			1	1960	50	3	10	3	2	0	0	2	2	2	3	2	2	2	2	2	2	2	2	3	2	1	3	3	2		9	2	4	2	1	3	2010	7	60	3600	0	0	0	1	0	0	0	1	3
4			1	1987	23	5	16	2	3	0	5	2	3	1	3	3	3	2	3	4	3	4	4	2	1	1	10	10	2		9	1	2	2	1	5	2010	7	33	1089	0	0	0	0	0	0	1	1	3
4			1	1974	36	2	5	2	0	0	0	1	1	1	2	2	2	2	2	3	3	2	3	9	2	0		99	2		9	2	4	1	2	6	2010	7	46	2116	0	0	0	0	1	0	0	1	4
4			2	1990	20	4	15	4	0	0	1	1	1	1	8	1	2	2	2	8	1	1	2	8	8	1	3	3	2		9	1	2	2	1	5	2010	7	30	900	0	0	1	1		0	1	0	4
4			2	1946	64	3	12	4	0	0	0	1	1	1	2	2	2	2	2	2	1	2	2	2	2	3	3	3	2		9	2	4	1	2	5	2010	7	74	5476	0	0	1	1	1	0	0	0	4
4			1	1990	20	4	14	3	2	0	7	1	2	3	1	2	2	2	2	2	2	2	2	3	2	1	9	9	2		9	2	2	1	2	1	2010	7	30	900	0	0	0	0	0	0	0	1	4
4			1	1972	38	2	8	2	2	0	0	1	1	1	2	2	2	2	2	2	3	2	2	3	3	1	3	3	2		9	2	4	1	2	2	2010	7	48	2304	0	0	0	1	1	0	0	1	4
4			1	1976	34	3	12	3	3	0	6	1	1	1	1	2	2	2	2	3	3	4	4	2	1	1	3	3	2		9	2	4	1	2	3	2010	7	44	1936	0	0	1	0	1	0	0	1	4
4			1	1978	32	2	9	3	1	4	2	1	1	1	3	2	3	2	2	2	2	2	4	3	3	1	3	3	2		9	2	4	1	2	3	2010	7	42	1764	0	0	0	0	1	0	0	1	4
4			1	1977	33	2	9	2	7	0	3	2	2	1	2	2	2	2	2	2	2	3	2	2	1	1	3	3	2		9	2	4	1	2	3	2010	7	43	1849	0	0	0	0	1	0	0	1	3
4			1	1987	23	3	13	3	0	2	5	1	2	1	2	2	2	2	3	2	3	3	2	1	3	1	3	3	2		9	1	2	2	2	5	2010	7	33	1089	0	0	1	0	1	0	1	1	4
4			1	1984	26	5	16	1	4	1	7	1	2	1	2	1	2	2	2	2	2	3	2	2	2	1	7	7	2		9	1	1	1	2	5	2010	7	36	1296	1	0	1	0	1	0	1	1	4
4			1	1977	33	3	12	3	3	0	4	2	2	2	2	2	2	2	2	2	3	3	2	2	3	1	2	2	2		9	2	4	1	2	5	2010	7	43	1849	0	0	1	0	1	0	0	1	3
4			2	1986	24	4	14	3	1	0	1	2	2	1	2	3	2	2	3	2	2	3	3	3	3	1	3	3	2		9	2	2	1	2	3	2010	7	34	1156	0	0	0	1	1	0	0	0	3
4			1	1980	30	2	9	2	2	7	0	1	1	1	2	1	2	2	2	3	2	2	2	2	3	1	3	3	2		9	2	4	1	1	5	2010	7	40	1600	0	0	1	1	1	0	0	1	4
4			1	1957	53	3	12	1	7	0	0	1	1	1	2	1	1	2	2	2	2	2	2	2	3	1	3	3	1	2	2	2	4	1	1	6	2010	7	63	3969	0	0	1	1	1	1	0	1	4
4			2	1973	37	3	12	4	0	0	0	1	1	2	2	2	1	2	3	3	2	2	3	3	3	0		99	2		9	2	4	2	1	5	2010	7	47	2209	0	0	1	0	1	0	0	0	4
4			1	1983	27	3	12	3	0	0	2	2	2	2	1	2	2	2	2	3	3	3	2	2	2	1	3	3	2		9	2	4	2	2	2	2010	7	37	1369	0	0	0	1	1	0	0	1	3
4			2	1978	32	3	13	2	0	0	7	2	2	2	3	2	2	2	3	3	2	3	3	3	3	1	7	7	2		9	2	4	1	2	3	2010	7	42	1764	0	0	0	0	1	0	0	0	3
4			1	1989	21	3	15	3	4	1	5	1	1	1	2	2	2	2	3	3	3	2	3	3	2	1	2	2	2		9	2	4	1	2	3	2010	7	31	961	0	0	1	0	1	0	0	1	4
4			1	1971	39	3	12	2	7	0	7	2	2	2	1	2	2	2	2	2	3	3	1	3	3	1	3	3	2		9	2	1	1	2	3	2010	7	49	2401	1	0	0	0	0	0	0	1	3
4			1	1990	20	3	12	3	0	0	7	1	2	1	2	3	3	1	3	3	3	3	1	3	2	0		99	2		9	2	2	1	2	3	2010	7	30	900	0	0	1	0	1	0	0	1	4
4			2	1984	26	3	12	2	0	0	0	2	2	2	1	3	2	2	2	3	3	3	2	3	3	0		99	2		9	2	4	2	1	3	2010	7	36	1296	0	0	1	0		0	0	0	3
4			1	1962	48	3	10	2	0	0	0	1	1	1	2	2	2	2	2	2	3	2	3	2	2	0		99	2		9	2	4	2	2	4	2010	7	58	3364	0	0	0	0	1	0	0	1	4
4			1	1981	29	3	12	3	3	0	1	1	2	1	2	3	4	2	2	3	3	3	2	3	3	1	6	6	2		9	2	4	1	2	3	2010	7	39	1521	0	0	1	0	1	0	0	1	4
4			1	1967	43	3	12	1	7	0	7	1	1	1	3	1	1	2	2	3	2	3	1	3	4	1	6	6	2		9	1	1	1	5	4	2010	7	53	2809	1	0	0	0	1	0	1	1	4
4			2	1958	52	3	12	3	3	0	0	1	1	1	1	1	1	2	3	3	2	3	1	3	1	0		99	2		9	2	4	2	2	6	2010	7	62	3844	0	0	1	0	1	0	0	0	4
4			2	1942	68	2	8	2	0	0	0	1	1	1	2	1	1	2	2	3	3	3	2	3	3	0		99	2		9	2	4	2	2	4	2010	7	78	6084	0	0	0	0	1	0	0	0	4
4			2	1960	50	3	12	2	0	0	0	1	1	1	1	1	1	2	1	1	1	2	3	2	3	1	3	3	2		9	2	4	2	2	3	2010	7	60	3600	0	0	1	1	1	0	0	0	4
4			1	1965	45	3	10	3	0	0	0	1	2	2	1	2	1	2	2	3	2	3	2	2	2	1	3	3	2		9	2	4	2	2	3	2010	7	55	3025	0	0	0	0	1	0	0	1	4
4			2	1981	29	4	15	3	7	0	0	1	2	1	3	2	3	2	2	2	3	3	3	3	3	1	9	9	2		9	2	4	1	2	5	2010	7	39	1521	0	0	0	0	1	0	0	0	4
4			2	1942	68	3	12	2	2	0	0	1	1	1	1	1	2	2	2	2	2	2	2	2	2	0		99	2		9	2	1	2	2	3	2010	7	78	6084	1	0	1	1	1	0	0	0	4
4			1	1969	41	3	10	1	0	0	5	2	2	3	3	3	4	1	2	2	3	2	1	3	1	1	3	3	2		9	2	4	1	3	3	2010	7	51	2601	0	0	1	0	1	0	0	1	3
4			1	1988	22	3	12	3	2	0	7	4	3	2	8	2	4	1	4	4	4	4	1	2	1	1	6	6	2		9	1	4	1	1	1	2010	7	32	1024	0	0	1	1		0	1	1	1
4			2	1942	68	2	8	3	2	0	0	1	1	1	3	2	2	2	2	3	3	2	3	2	2	0		99	2		9	2	4	2	2	99	2010	7	78	6084	0	0	0	0	1	0	0	0	4
4			2	1987	23	4	15	4	0	0	7	1	2	1	3	2	2	2	2	3	2	3	1	3	3	1	9	9	2		9	2	1	1	2	4	2010	7	33	1089	1	0	1	0		0	0	0	4
4			2	1949	61	2	9	2	0	0	0	1	1	1	2	1	2	2	2	4	1	1	1	3	3	0		99	2		9	2	4	2	2	99	2010	7	71	5041	0	0	1	0	1	0	0	0	4
4			1	1978	32	3	12	3	3	7	7	1	2	2	2	3	2	1	4	4	4	4	1	3	2	0		99	2		9	2	4	1	1	1	2010	7	42	1764	0	0	0	0	1	0	0	1	4
4			2	1970	40	3	11	4	0	0	0	1	1	1	3	2	2	1	2	4	3	3	2	2	3	1	5	5	2		9	2	4	2	1	1	2010	7	50	2500	0	0	1	0	1	0	0	0	4
[truncated: 1,020 more rows]
[truncated: 8 more columns]

## Sheet: tags
标题	数字	标签
city	1.0	Beijing
	2.0	Shanghai
	3.0	Guangzhou
	4.0	Xi’an
	5.0	Chengdu
	6.0	Nanning
gender	1.0	male
	2.0	female
Educational degree	1.0	Primary or less
	2.0	Junior secondary
	3.0	Regular senior secondary or vocational senior secondary
	4.0	College
	5.0	University
	6.0	Post-Graduate or above
Educational years	99.0	No answer
Do you pay attention to international news?	1.0	Very much attention.
	2.0	Considerable
	3.0	Not very much.
	4.0	Little.
	5.0	None at all.
	8.0	DK
	9.0	NA
How many days did you read newspapers to learn about news last week?	8.0	DK
	9.0	NA
How many days did you listen to the radio to learn about news last week?	8.0	DK
	9.0	NA
And how many days did you surf the internet to learn about news last week?	8.0	DK
	9.0	NA
”I am proud of being Chinese.”	1.0	Strongly agree.
	2.0	Agree
	3.0	Disagree
	4.0	Strongly disagree
	8.0	DK
	9.0	NA
”I have a good feeling of what the Chinese people have done.”	1.0	Strongly agree.
	2.0	Agree
	3.0	Disagree
	4.0	Strongly disagree
	8.0	DK
	9.0	NA
”China can be positive of what it represents.”	1.0	Strongly agree.
	2.0	Agree
	3.0	Disagree
	4.0	Strongly disagree
	8.0	DK
	9.0	NA
”China is too soft in international affairs.”	1.0	Strongly agree.
	2.0	Agree
	3.0	Disagree
	4.0	Strongly disagree
	8.0	DK
	9.0	NA
”On the whole， I am satisfied with myself.”	1.0	Strongly agree.
	2.0	Agree
	3.0	Disagree
	4.0	Strongly disagree
	8.0	DK
	9.0	NA
”Most people are trustworthy”	1.0	Strongly agree.
	2.0	Agree
	3.0	Disagree
	4.0	Strongly disagree
	8.0	DK
	9.0	NA
Do you think most people would try to take advantage of you?	1.0	Most people would try to take advantage of you
	2.0	Most people would try to be fair
	3.0	Dont understand this question
	8.0	DK
	9.0	NA
The economy	1.0	Very satisfied
	2.0	Fairly satisfied
	3.0	Not so satisfied
	4.0	Not satisfied at all
	8.0	DK
	9.0	NA
The employment situation	1.0	Very satisfied
	2.0	Fairly satisfied
	3.0	Not so satisfied
	4.0	Not satisfied at all
	8.0	DK
	9.0	NA
The situation of the environment	1.0	Very satisfied
	2.0	Fairly satisfied
	3.0	Not so satisfied
	4.0	Not satisfied at all
	8.0	DK
	9.0	NA
The social welfare situation	1.0	Very satisfied
	2.0	Fairly satisfied
	3.0	Not so satisfied
	4.0	Not satisfied at all
	8.0	DK
	9.0	NA
”Most nations take advantage of China if they have a chance.”	1.0	Strongly agree
	2.0	Agree
	3.0	Disagree
	4.0	Strongly disagree
	8.0	DK
	9.0	NA
”Generally speaking， China can trust other nations.”	1.0	Strongly agree
	2.0	Agree
	3.0	Disagree
	4.0	Strongly disagree
	8.0	DK
	9.0	NA
”China should look after its own interests first and not worry about other count	1.0	Strongly agree
	2.0	Agree
	3.0	Disagree
	4.0	Strongly disagree
	8.0	DK
	9.0	NA
Have you studied a foreign language? If yes， which one?	0.0	No foreign language
	1.0	English
	2.0	Japanese
	3.0	Russian
	4.0	French
	5.0	Germany
	6.0	Others (please specify)
	8.0	DK
	9.0	NA
How many years have you been studying this language (your first foreign language	99.0	NA
How many years have you been studying this language (your first foreign language	99.0	NA
Have you traveled abroad?	1.0	Yes
	2.0	no
	8.0	DK
	9.0	NA
How many times have you traveled abroad?	1.0	Once
	2.0	2-3 times
	3.0	4 times or more
	8.0	DK
	9.0	NA
How many times have you traveled abroad?	1.0	Once
	2.0	2-3 times
	3.0	4 times or more
	8.0	DK
	9.0	NA
Are you in touch with foreigners in your life/work?	1.0	Yes
	2.0	no
	8.0	DK
	9.0	NA
What is your political affiliation?	1.0	CCP member.
	2.0	Communist Youth League member.
	3.0	Member of Democratic Parties.
	4.0	No Party/Political affiliation
	8.0	DK
	9.0	NA
Are you employed now or not?	1.0	yes
	2.0	no
	9.0	NA
What was your annual income last year? (in RMB)	1.0	10，000 or below
	2.0	10，001-30，000
	3.0	30，001-60，000
	4.0	60，001-120，000
	5.0	120，001-300，000
	6.0	300，001 or above
	8.0	DK
	9.0	NA
Social status scale	1.0	Bottom
	10.0	Top
	99.0	NA
month	6.0	June
	7.0	July
Mass media uses	8.0	DK
	9.0	NA
Internet media uses	8.0	DK
	9.0	NA
