# Supplementary material for: Did the popularization of the Internet impact Chinese citizens’ attitude towards foreign countries? An empirical study based on two surveys
Source: PLoS One. 2023 Sep 20;18(9):e0291091. doi: 10.1371/journal.pone.0291091 (PMC10511065; doi:10.1371/journal.pone.0291091)
Supplement: S2 File — (XLS) [file pone.0291091.s003.xls]

## Sheet: data
City	Born year	age (auto)	Education (in years)	Do you pay attention to international news?	How many days did you watch TV to learn about news last week?	Q19c__open	How many days did you read newspapers to learn about news last week?	Q19d__open	How many days did you listen to the radio to learn about news last week?	Q19f__open	And how many days did you surf the internet to learn about news last week?	Q19g__open	”I am proud of being Chinese.”	”I have a good feeling of what the Chinese people have done.”	”China can be positive of what it represents.”	”China is too soft in international affairs.”	”On the whole， I am satisfied with myself.”	”Most people are trustworthy”	Do you think most people would try to take advantage of you?	The economy	The employment situation	The situation of the environment	The social welfare situation	”Most nations take advantage of China if they have a chance.”	”Generally speaking， China can trust other nations.”	”China should look after its own interests first and not worry about other countries	Have you traveled abroad?	How many times have you traveled abroad?	Are you in touch with foreigners in your life/work?	What is your political affiliation?	What was your annual income last year? (in RMB)	Social status scale	age	age square	Party membership	What’s your impression of the United States?	What’s your impression of the Japan?	What’s your impression of the Russia?	living in Beijing or not	whether watching TV or not per week	whether reading newspaper or not per week	whether listening to the radio or not per week	whether using Internet or not per week	National identity	Gender	Overseas Experience	Experience of contacting with foreigners	economy satisfaction	employment satisfaction
2	1995	2	18	3	8		1	0	1	0	1	5	1	1	1	3	2	2	2	3	3	2	3	2	3	3	2		2	2	3	2	25	625	0	0	0	1	0		0	0	1	4	0	0	0	2	2
1	1988	3	16	2	1	7	1	0	1	0	1	7	1	1	2	8	2	2	3	2	2	2	1	2	3	3	1	1	2	1	5	6	32	1024	1	0	1	1	1	1	0	0	1	4	1	1	0	3	3
2	1992	2	17	2	1	7	1	0	1	0	1	6	1	2	1	4	1	1	3	2	1	2	2	4	2	2	2		1	4	4	4	28	784	0	0	0	1	0	1	0	0	1	4	0	0	1	3	4
5	1991	2	16	2	1	6	1	0	1	0	1	7	1	1	2	4	2	2	2	2	2	2	1	2	2	8	2		1	2	4	6	29	841	0	0	0	1	0	1	0	0	1	4	1	0	1	3	3
1	1993	2	18	3	1	2	1	1	1	0	1	3	1	3	1	3	2	3	2	3	3	2	2	2	2	3	2		2	4	5	4	27	729	0	0	0	1	1	1	1	0	1	4	1	0	0	2	2
4	1995	2	16	3	1	3	1	0	1	0	1	7	1	2	1	3	2	1	2	2	2	1	2	2	3	3	1	3	2	4	5	7	25	625	0	0	0	1	0	1	0	0	1	4	0	1	0	3	3
2	1990	3	16	2	8		1	0	1	0	1	7	2	1	1	3	3	2	3	2	2	2	3	2	3	3	2		2	4	5	6	30	900	0	0	0	1	0		0	0	1	3	1	0	0	3	3
2	1986	3	16	2	8		8		1	0	1	7	2	1	1	2	2	1	2	2	3	2	3	2	2	1	2		2	4	4	7	34	1156	0	1	1	1	0			0	1	3	0	0	0	3	2
5	1985	3	16	2	1	3	1	0	1	0	1	7	1	1	2	2	2	2	2	2	2	3	3	2	3	3	2		2	4	4	5	35	1225	0	0	0	1	0	1	0	0	1	4	1	0	0	3	3
3	1988	3	16	3	8		8		1	0	1	3	1	2	1	2	2	2	2	3	8	3	4	2	3	2	2		2	4	4	6	32	1024	0	0	0	1	0			0	1	4	0	0	0	2
5	1988	3	16	2	1	5	8		1	0	1	7	2	2	2	8	2	1	2	2	3	2	2	3	3	8	2		2	1	4	6	32	1024	1	0	1	1	0	1		0	1	3	1	0	0	3	2
5	1998	2	12	2	1	5	1	2	1	0	1	7	1	1	1	3	3	2	2	2	3	2	3	2	3	2	2		1	2	1	2	22	484	0	0	1	1	0	1	1	0	1	4	1	0	1	3	2
3	1977	4	16	2	1	6	1	0	1	0	1	6	1	1	1	2	2	2	2	2	2	3	2	2	3	3	1	3	1	4	3	6	43	1849	0	0	0	1	0	1	0	0	1	4	0	1	1	3	3
2	1990	3	18	1	1	4	1	0	1	0	1	7	1	2	1	3	1	2	2	1	2	2	2	2	2	3	1	2	1	1	2	6	30	900	1	0	0	1	0	1	0	0	1	4	1	1	1	4	3
3	1978	4	16	2	1	6	1	2	1	0	1	6	1	1	1	2	2	2	2	2	2	3	2	2	3	2	1	2	1	4	3	6	42	1764	0	0	0	1	0	1	1	0	1	4	0	1	1	3	3
1	1970	5	16	1	1	5	1	5	1	0	1	7	1	2	1	2	2	3	1	3	3	4	3	1	3	2	2		1	1	5	7	50	2500	1	0	0	1	1	1	1	0	1	4	1	0	1	2	2
3	1994	2	17	3	1	5	1	0	1	0	1	4	1	1	1	4	2	2	8	2	1	2	2	3	2	2	2		2	4	4	4	26	676	0	0	0	1	0	1	0	0	1	4	0	0	0	3	4
2	1972	4	16	1	1	0	1	0	1	0	1	7	4	4	4	3	3	3	1	4	4	4	3	3	8	8	1	3	1	4	5	6	48	2304	0	1	1	0	0	0	0	0	1	1	1	1	1	1	1
3	1978	4	17	2	1	3	1	0	1	0	1	7	1	2	1	3	2	3	1	2	3	2	3	1	3	2	1	2	1	4	5	6	42	1764	0	0	1	1	0	1	0	0	1	4	0	1	1	3	2
4	1981	3	22	2	1	3	8		1	0	1	5	2	2	1	3	2	1	2	2	3	3	4	2	3	2	2		2	1	5	5	39	1521	1	0	1	1	0	1		0	1	3	1	0	0	3	2
1	1959	6	16	3	1	2	1	0	1	0	1	6	1	1	2	8	2	3	2	2	2	3	2	1	3	2	2		2	4	4	6	61	3721	0	0	1	0	1	1	0	0	1	4	0	0	0	3	3
2	1990	3	16	1	1	0	1	0	8		1	7	1	1	1	3	2	2	2	2	2	2	1	3	2	3	2		2	4	5	6	30	900	0	0	0	1	0	0	0		1	4	0	0	0	3	3
2	1999	2	17	2	1	0	1	0	1	0	1	7	1	2	1	1	2	3	1	2	3	2	3	3	4	2	1	2	1	2	1	6	21	441	0	0	1	1	0	0	0	0	1	4	0	1	1	3	2
4	1977	4	16	1	1	7	8		1	0	1	7	1	2	1	1	2	3	1	3	2	4	3	2	4	1	1	2	1	4	5	5	43	1849	0	0	0	1	0	1		0	1	4	0	1	1	2	3
2	1991	2	16	2	8		1	2	8		1	7	2	2	2	3	2	3	3	3	2	2	3	2	3	3	1	3	1	1	6	6	29	841	1	0	0	1	0		1		1	3	0	1	1	2	3
3	1980	4	16	2	1	7	1	0	1	0	1	5	1	2	2	8	2	2	3	3	3	2	3	3	3	8	2		1	4	5	7	40	1600	0	0	0	1	0	1	0	0	1	4	1	0	1	2	2
5	1992	2	18	1	1	6	1	0	8		1	7	1	1	1	2	3	4	1	3	3	2	4	3	3	3	2		2	4	4	3	28	784	0	0	1	1	0	1	0		1	4	1	0	0	2	2
5	1980	4	16	1	1	0	1	3	1	0	1	7	1	1	2	3	2	2	2	1	2	1	1	3	2	1	1	3	1	4	4	9	40	1600	0	0	0	1	0	0	1	0	1	4	0	1	1	4	3
3	1977	4	15	3	1	2	1	0	1	0	1	6	1	2	1	3	2	2	2	2	1	2	2	8	3	3	2		2	4	3	4	43	1849	0	0	1	1	0	1	0	0	1	4	1	0	0	3	4
5	1977	4	12	1	1	3	1	1	1	0	1	4	1	2	1	3	2	2	2	3	2	3	8	2	2	2	1	2	1	4	4	7	43	1849	0	1	1	1	0	1	1	0	1	4	0	1	1	2	3
2	1984	3	18	3	1	2	1	0	1	0	1	4	2	1	2	2	2	2	2	2	2	3	3	1	4	1	1	3	1	4	5	7	36	1296	0	1	0	0	0	1	0	0	1	3	1	1	1	3	3
2	1989	3	19	3	8		1	0	1	0	1	5	2	2	1	3	3	3	2	8	8	3	3	2	4	8	2		1	4	5	5	31	961	0	1	1	1	0		0	0	1	3	0	0	1
5	1991	2	16	2	1	7	1	0	1	0	1	7	2	2	1	3	3	2	2	3	8	2	2	2	3	3	2		2	4	4	4	29	841	0	0	1	0	0	1	0	0	1	3	0	0	0	2
4	1986	3	12	3	1	5	8		1	0	1	7	1	1	2	4	2	2	2	2	1	2	1	2	3	2	2		2	4	4	6	34	1156	0	0		1	0	1		0	1	4	1	0	0	3	4
2	1969	5	19	2	1	0	1	0	1	0	1	6	1	1	1	4	2	2	3	2	3	3	3	4	2	4	2		2	4	4	5	51	2601	0	1	1	0	0	0	0	0	1	4	1	0	0	3	2
2	1991	2	22	1	1	0	1	1	1	0	1	5	1	1	1	2	2	2	2	2	2	2	2	2	3	2	1	2	2	4	5	5	29	841	0	0	0	1	0	0	1	0	1	4	0	1	0	3	3
1	1979	4	16	2	8		1	0	1	1	1	7	1	2	1	3	2	3	2	2	1	2	1	2	3	2	1	1	1	4	5	6	41	1681	0	1	0	0	1		0	1	1	4	1	1	1	3	4
3	1977	4	12	2	1	0	1	0	1	0	1	7	2	1	2	3	2	3	2	2	3	3	3	3	2	4	1	2	2	4	5	6	43	1849	0	0	1	1	0	0	0	0	1	3	0	1	0	3	2
2	1992	2	16	3	1	2	1	1	1	0	1	5	1	1	1	8	3	2	2	2	3	3	3	3	2	3	2		2	2	4	4	28	784	0	0	1	0	0	1	1	0	1	4	0	0	0	3	2
2	1979	4	16	2	8		8		8		1	4	2	1	2	2	2	2	1	2	2	3	3	2	4	2	2		2	4	4	5	41	1681	0	0	1	1	0				1	3	1	0	0	3	3
1	1990	3	16	2	1	5	1	0	1	0	1	3	2	1	2	2	2	2	2	2	1	1	2	2	3	2	1	2	2	1	4	8	30	900	1	1	1	1	1	1	0	0	1	3	0	1	0	3	4
5	1990	3	16	3	1	3	1	1	1	0	1	5	1	2	1	4	2	2	2	2	3	2	4	2	3	3	1	2	2	4	5	5	30	900	0	0	0	1	0	1	1	0	1	4	0	1	0	3	2
3	1991	2	16	2	1	4	1	0	1	0	1	7	1	1	2	3	1	2	2	1	2	3	4	2	3	2	1	2	2	1	2	4	29	841	1	0	1	1	0	1	0	0	1	4	1	1	0	4	3
1	1983	3	12	3	1	0	1	0	1	0	1	2	1	1	2	2	2	2	2	2	2	4	3	1	8	2	2		2	4	5	6	37	1369	0	1	0	0	1	0	0	0	1	4	1	0	0	3	3
3	1974	4	12	2	1	7	1	0	1	0	1	7	1	2	1	2	3	2	1	3	3	2	4	1	3	2	2		1	4	4	3	46	2116	0	1	1	1	0	1	0	0	1	4	0	0	1	2	2
5	1991	2	16	1	1	7	1	0	1	0	1	7	1	1	1	3	1	1	2	1	1	2	1	2	1	3	2		1	4	5	6	29	841	0	0	1	1	0	1	0	0	1	4	0	0	1	4	4
3	1974	4	16	3	1	0	8		1	0	1	7	1	2	2	3	2	2	2	2	3	2	2	8	8	2	2		2	4	6	6	46	2116	0	0	0	1	0	0		0	1	4	1	0	0	3	2
3	1980	4	12	2	1	7	8		1	0	1	7	1	1	1	4	2	2	2	2	2	3	2	2	3	1	1	1	1	4	4	5	40	1600	0	1	1	1	0	1		0	1	4	1	1	1	3	3
3	1976	4	16	2	1	3	1	0	1	0	1	5	1	1	1	3	2	2	2	2	2	8	3	1	8	2	2		2	4	4	6	44	1936	0	0	0	1	0	1	0	0	1	4	1	0	0	3	3
1	1992	2	17	2	8		8		8		1	7	1	1	1	4	2	2	2	2	2	1	1	2	3	3	1	2	1	4	6	5	28	784	0	0	0	1	1				1	4	0	1	1	3	3
2	1987	3	12	4	1	0	8		8		1	3	1	2	1	3	2	1	2	2	1	1	2	2	3	3	2		2	4	5	5	33	1089	0	0	1	1	0	0			1	4	0	0	0	3	4
1	1978	4	12	1	8		8		8		1	7	1	2	1	3	2	1	2	2	2	1	2	2	3	3	2		2	4	4	6	42	1764	0	0	0	1	1				1	4	0	0	0	3	3
2	1987	3	16	1	1	7	1	6	1	0	1	7	1	1	1	3	2	2	2	2	1	2	2	2	2	3	1	3	1	4	5	6	33	1089	0	0	1	1	0	1	1	0	1	4	1	1	1	3	4
4	1992	2	16	2	1	4	1	0	1	0	1	5	2	2	1	2	2	2	2	2	2	3	3	1	4	2	1	2	1	4	5	5	28	784	0	0	0	1	0	1	0	0	1	3	1	1	1	3	3
1	1981	3	16	3	1	5	1	0	1	0	1	7	2	2	1	2	3	3	2	3	2	4	3	3	3	2	1	1	2	4	5	4	39	1521	0	0	0	0	1	1	0	0	1	3	0	1	0	2	3
2	1981	3	16	2	1	0	1	0	1	0	1	7	2	8	1	3	2	8	2	3	1	3	4	4	2	3	2		2	4	4	6	39	1521	0	1	1	1	0	0	0	0	1	3	0	0	0	2	4
2	1972	4	16	3	1	5	1	0	1	0	1	7	1	1	1	3	2	2	2	2	2	1	2	1	3	2	2		2	4	5	5	48	2304	0	0	1	0	0	1	0	0	1	4	0	0	0	3	3
3	1982	3	16	2	1	7	1	0	1	0	1	7	2	1	2	2	2	2	2	2	1	2	1	3	2	3	2		2	4	5	5	38	1444	0	0	1	1	0	1	0	0	1	3	1	0	0	3	4
1	1969	5	16	1	1	4	1	0	1	0	1	7	3	3	2	3	2	3	1	2	2	4	3	3	2	3	2		2	4	5	6	51	2601	0	1	1	0	1	1	0	0	1	2	1	0	0	3	3
3	1990	3	16	4	8		8		1	0	1	5	1	2	2	8	2	2	2	2	3	2	3	2	3	8	2		2	4	4	4	30	900	0	0	0	1	0			0	1	4	0	0	0	3	2
3	1980	4	15	3	1	2	1	0	1	0	1	2	2	2	1	3	2	2	2	2	2	1	3	2	2	8	2		2	4	4	6	40	1600	0	0	0	1	0	1	0	0	1	3	0	0	0	3	3
5	1976	4	16	1	1	7	1	5	1	0	1	7	1	2	2	3	2	2	2	2	2	3	2	2	3	2	2		2	1	5	6	44	1936	1	0	0	1	0	1	1	0	1	4	0	0	0	3	3
3	1990	3	16	2	1	4	1	3	1	0	1	7	1	2	1	3	2	1	3	2	3	2	3	2	3	2	1	1	1	4	5	5	30	900	0	0	0	1	0	1	1	0	1	4	0	1	1	3	2
3	1984	3	16	2	8		8		8		1	6	1	2	1	2	2	3	1	2	3	2	3	1	3	3	2		1	4	5	4	36	1296	0	0	1	1	0				1	4	1	0	1	3	2
3	1988	3	16	2	1	7	1	0	1	0	1	7	3	3	2	2	3	2	2	3	3	4	3	3	3	3	2		1	4	5	6	32	1024	0	0	1	0	0	1	0	0	1	2	0	0	1	2	2
5	1997	2	16	2	1	7	1	0	8		1	7	2	2	1	1	2	2	2	2	2	2	1	2	3	2	2		1	2	3	4	23	529	0	0	0	1	0	1	0		1	3	0	0	1	3	3
2	1993	2	17	2	1	3	1	1	1	0	1	2	1	1	1	3	2	2	2	2	2	2	2	1	3	2	2		1	4	4	3	27	729	0	1	1	0	0	1	1	0	1	4	1	0	1	3	3
2	1984	3	16	2	1	4	1	0	1	3	1	4	1	2	1	2	2	2	1	2	2	3	3	2	2	3	2		1	1	4	6	36	1296	1	0	0	0	0	1	0	1	1	4	1	0	1	3	3
2	1989	3	16	2	1	3	1	0	8		1	7	2	1	1	3	2	2	2	2	2	1	3	3	8	3	2		2	4	4	5	31	961	0	0	1	1	0	1	0		1	3	0	0	0	3	3
3	1989	3	16	3	1	2	8		1	0	1	3	1	1	1	4	2	2	2	1	2	2	1	2	4	1	2		2	4	4	4	31	961	0	0	0	1	0	1		0	1	4	0	0	0	4	3
4	1975	4	16	2	8		8		1	0	1	6	1	1	1	3	2	2	2	2	1	1	2	2	4	2	2		2	4	4	4	45	2025	0	0	0	1	0			0	1	4	0	0	0	3	4
2	1971	4	11	2	1	1	1	0	1	0	1	7	1	2	1	1	2	3	1	2	2	2	3	1	4	1	2		2	4	5	7	49	2401	0	0	1	1	0	1	0	0	1	4	1	0	0	3	3
4	1991	2	12	2	1	3	1	0	1	0	1	3	1	2	2	2	2	2	2	2	2	3	3	2	4	2	2		2	4	5	4	29	841	0	0	0	1	0	1	0	0	1	4	1	0	0	3	3
3	1973	4	15	1	1	0	1	5	1	0	1	7	2	2	1	3	2	2	2	2	2	3	3	2	1	4	1	2	2	4	4	3	47	2209	0	1	1	1	0	0	1	0	1	3	1	1	0	3	3
2	1991	2	17	1	1	7	1	0	1	0	1	6	1	1	2	3	2	2	2	1	1	2	1	3	2	3	1	3	1	4	5	6	29	841	0	0	0	1	0	1	0	0	1	4	0	1	1	4	4
2	1985	3	16	2	1	4	1	0	1	0	1	3	1	1	1	3	1	1	2	2	2	3	3	2	3	2	2		2	4	4	4	35	1225	0	0	0	1	0	1	0	0	1	4	0	0	0	3	3
5	1988	3	16	2	1	0	1	0	8		1	7	2	2	2	1	2	1	2	2	2	3	3	3	2	3	2		1	4	5	5	32	1024	0	0	1	1	0	0	0		1	3	1	0	1	3	3
3	1978	4	16	2	1	7	1	0	1	0	1	7	1	1	2	3	2	2	2	2	1	2	2	1	2	1	1	3	2	4	5	5	42	1764	0	0	0	1	0	1	0	0	1	4	1	1	0	3	4
2	1980	4	16	1	1	7	1	2	1	0	1	7	1	1	1	2	1	1	2	2	2	3	2	1	4	1	2		2	1	3	2	40	1600	1	0	0	1	0	1	1	0	1	4	0	0	0	3	3
3	1995	2	18	2	1	0	1	0	8		1	7	1	2	2	3	2	2	3	2	2	3	3	8	8	8	1	2	1	2	5	6	25	625	0	0			0	0	0		1	4	0	1	1	3	3
2	1976	4	16	2	1	0	1	3	8		1	5	1	2	1	2	2	2	2	2	1	1	2	3	3	2	2		2	4	5	5	44	1936	0	0	1	1	0	0	1		1	4	0	0	0	3	4
3	1984	3	16	2	8		1	3	8		1	5	1	2	1	2	2	2	2	2	1	2	1	3	3	2	2		2	4	5	5	36	1296	0	0	1	1	0		1		1	4	0	0	0	3	4
2	2000	2	16	1	1	0	1	0	1	0	1	7	2	1	1	3	2	2	2	2	3	2	2	2	3	2	1	2	1	2	8	7	20	400	0	1	1	1	0	0	0	0	1	3	1	1	1	3	2
5	1980	4	9	4	1	0	1	0	1	2	1	3	1	1	2	2	3	3	1	3	4	3	4	1	4	1	1	1	2	4	3	3	40	1600	0	0	0	1	0	0	0	1	1	4	1	1	0	2	1
2	1990	3	16	2	1	0	1	0	1	1	1	7	1	1	1	3	2	2	2	2	2	2	2	3	2	3	1	3	1	4	4	5	30	900	0	0	0	1	0	0	0	1	1	4	1	1	1	3	3
4	1986	3	16	2	1	0	1	0	8		1	5	1	2	1	2	2	2	2	1	2	1	2	3	3	2	2		2	4	4	5	34	1156	0	0	1	1	0	0	0		1	4	0	0	0	4	3
3	1980	4	19	2	1	7	1	0	1	0	1	7	2	1	2	2	1	2	2	2	2	3	2	3	3	3	2		1	1	6	7	40	1600	1		1	0	0	1	0	0	1	3	1	0	1	3	3
5	1975	4	16	2	1	3	1	0	8		1	5	1	2	1	2	2	2	2	2	1	1	2	3	3	2	2		2	4	4	5	45	2025	0	0	1	1	0	1	0		1	4	0	0	0	3	4
3	1990	3	18	2	8		8		1	0	1	7	2	1	1	4	2	1	2	1	2	1	2	2	1	1	1	2	2	4	4	5	30	900	0	0	0	1	0			0	1	3	1	1	0	4	3
5	1979	4	12	3	1	5	1	0	8		1	7	1	2	2	2	2	2	2	2	3	2	2	2	3	2	2		2	4	4	6	41	1681	0	0	0	0	0	1	0		1	4	0	0	0	3	2
1	1985	3	16	2	1	3	1	0	8		1	5	1	2	1	2	2	2	2	2	1	2	1	3	3	2	2		2	4	5	5	35	1225	0	0	1	1	1	1	0		1	4	0	0	0	3	4
6	1984	3	16	2	1	0	8		8		1	5	1	2	1	2	2	2	2	1	2	1	1	3	3	2	2		2	4	4	5	36	1296	0	0	1	1	0	0			1	4	0	0	0	4	3
3	1976	4	16	3	1	6	1	0	1	0	1	7	1	2	2	8	2	2	2	2	2	3	2	8	2	2	1	2	1	4	5	6	44	1936	0	1	1	0	0	1	0	0	1	4	0	1	1	3	3
2	1993	2	16	1	1	3	8		8		1	5	1	1	1	2	1	2	2	2	2	3	2	2	2	2	1	1	1	2	4	5	27	729	0	0	1	1	0	1			1	4	0	1	1	3	3
1	1990	3	16	1	1	5	1	5	1	0	1	7	1	1	1	3	2	3	3	2	3	3	1	3	3	2	2		2	4	5	5	30	900	0	0	0	1	1	1	1	0	1	4	1	0	0	3	2
3	1982	3	16	2	1	0	1	0	1	0	1	6	1	1	2	3	2	2	8	2	2	3	3	1	4	2	2		2	4	5	7	38	1444	0	0	1	0	0	0	0	0	1	4	0	0	0	3	3
2	1990	3	12	3	1	7	1	0	1	0	1	2	2	2	2	3	2	2	2	2	2	3	2	3	2	2	1	1	2	4	4	6	30	900	0	0	0	1	0	1	0	0	1	3	0	1	0	3	3
2	1976	4	16	2	1	0	1	0	1	0	1	6	2	2	1	3	2	2	2	2	3	2	2	2	3	2	2		1	4	5	7	44	1936	0	0	0	1	0	0	0	0	1	3	0	0	1	3	2
2	1987	3	16	1	1	6	1	0	1	0	1	7	1	2	1	3	2	2	2	2	2	3	3	2	3	2	1	3	1	4	5	5	33	1089	0	0	0	1	0	1	0	0	1	4	1	1	1	3	3
1	1988	3	15	3	1	0	8		1	0	1	5	1	2	1	2	2	2	2	3	3	2	3	2	3	8	2		2	4	4	5	32	1024	0	0	0	1	1	0		0	1	4	0	0	0	2	2
4	1972	4	12	2	1	0	1	0	8		1	6	1	2	1	3	2	1	3	2	2	3	3	2	2	3	1	2	1	4	2	5	48	2304	0	0	0	1	0	0	0		1	4	1	1	1	3	3
2	1982	3	16	1	1	0	1	0	1	0	1	7	1	1	1	3	2	2	2	2	2	3	3	2	3	2	1	2	2	4	5	5	38	1444	0	0	1	1	0	0	0	0	1	4	1	1	0	3	3
2	1976	4	16	2	1	5	1	3	1	0	1	7	1	2	2	3	2	2	2	2	3	2	3	3	2	2	2		2	4	5	6	44	1936	0	0	0	1	0	1	1	0	1	4	0	0	0	3	2
3	1990	3	15	2	8		8		8		1	1	2	2	2	3	2	2	2	3	2	2	2	2	8	2	1	2	2	4	4	5	30	900	0	0	1		0				1	3	0	1	0	2	3
2	1975	4	12	2	1	5	1	3	1	0	1	7	1	2	2	3	2	2	2	2	2	1	3	3	2	2	2		1	4	5	7	45	2025	0	0	1	1	0	1	1	0	1	4	0	0	1	3	3
2	1978	4	16	3	1	0	1	0	1	0	1	5	1	2	2	2	2	3	8	2	3	2	3	2	3	8	2		2	4	4	4	42	1764	0	0	0	1	0	0	0	0	1	4	0	0	0	3	2
2	1990	3	18	3	1	3	1	1	1	0	1	5	1	2	1	3	2	2	1	2	2	3	3	2	2	2	1	1	2	1	4	5	30	900	1	0	1	0	0	1	1	0	1	4	1	1	0	3	3
5	1992	2	16	2	1	5	1	0	8		1	2	1	1	1	3	2	2	2	2	2	2	2	2	3	3	2		2	4	4	5	28	784	0	0	0	1	0	1	0		1	4	1	0	0	3	3
1	1983	3	12	1	1	2	1	0	1	0	1	7	2	1	2	1	2	3	8	2	2	3	4	1	4	2	2		2	4	5	6	37	1369	0	0	1	1	1	1	0	0	1	3	0	0	0	3	3
2	1990	3	17	2	8		8		1	3	1	4	2	2	1	3	2	2	2	3	3	2	2	2	8	2	1	2	2	1	5	5	30	900	1	0	1	0	0			1	1	3	0	1	0	2	2
4	1988	3	12	3	8		1	0	1	0	1	6	1	1	2	1	2	2	2	2	3	2	2	2	4	8	2		2	4	4	4	32	1024	0	0	0	1	0		0	0	1	4	1	0	0	3	2
1	1990	3	16	2	1	4	8		1	0	1	5	1	1	1	3	1	2	2	2	1	1	2	2	2	3	2		2	4	5	5	30	900	0	0	0	1	1	1		0	1	4	0	0	0	3	4
2	1990	3	16	2	1	0	1	5	1	0	1	7	2	2	2	3	2	1	2	2	3	3	4	2	3	1	2		1	4	5	6	30	900	0	1	1	0	0	0	1	0	1	3	1	0	1	3	2
2	1985	3	16	2	1	5	1	4	1	3	1	7	1	2	1	3	2	2	2	2	3	2	3	3	2	2	1	3	1	4	5	7	35	1225	0	0	1	1	0	1	1	1	1	4	0	1	1	3	2
3	1974	4	16	2	1	4	1	0	1	0	1	3	1	2	1	3	2	2	2	2	1	3	3	3	2	3	1	2	2	4	5	7	46	2116	0	0	0	1	0	1	0	0	1	4	1	1	0	3	4
3	1985	3	12	2	1	5	1	3	1	0	1	6	1	1	2	4	2	2	2	2	1	1	2	3	2	3	2		2	4	4	5	35	1225	0	0	0	1	0	1	1	0	1	4	0	0	0	3	4
4	1983	3	16	2	1	0	1	3	1	3	1	6	1	1	2	4	2	2	2	2	1	2	1	3	2	3	2		2	4	5	5	37	1369	0	0	0	1	0	0	1	1	1	4	0	0	0	3	4
6	1988	3	17	1	1	5	1	0	1	0	1	7	1	2	1	3	2	1	2	2	1	1	2	4	1	4	1	1	2	4	5	6	32	1024	0	0	0	1	0	1	0	0	1	4	0	1	0	3	4
1	1983	3	16	2	1	4	1	3	1	3	1	6	1	1	2	3	1	2	2	2	1	1	2	4	1	4	2		1	4	5	5	37	1369	0	0	0	1	1	1	1	1	1	4	0	0	1	3	4
3	1971	4	16	1	1	4	1	3	1	0	1	6	1	2	1	3	2	1	2	2	1	1	2	3	2	3	2		2	4	5	5	49	2401	0	0	0	1	0	1	1	0	1	4	0	0	0	3	4
4	1983	3	12	2	1	6	1	4	1	3	1	7	1	1	2	4	1	2	2	2	2	1	1	4	1	4	2		2	4	5	7	37	1369	0	0	0	1	0	1	1	1	1	4	0	0	0	3	3
2	1991	2	16	2	1	2	1	0	1	0	1	6	1	2	2	3	2	2	2	2	2	2	2	8	8	8	2		2	2	4	5	29	841	0	0	1	1	0	1	0	0	1	4	0	0	0	3	3
6	1980	4	12	1	1	5	1	3	1	0	1	6	1	1	2	4	2	1	2	2	1	1	2	4	2	4	2		2	4	5	5	40	1600	0	0	0	1	0	1	1	0	1	4	0	0	0	3	4
3	1990	3	17	2	8		1	0	1	0	1	7	1	1	1	3	2	2	2	2	2	3	3	1	3	3	2		2	4	4	6	30	900	0	0	1	0	0		0	0	1	4	1	0	0	3	3
5	1988	3	16	3	1	5	1	3	1	0	1	7	1	1	1	2	3	2	2	2	3	3	2	1	4	3	2		2	4	4	4	32	1024	0	0	0	1	0	1	1	0	1	4	1	0	0	3	2
1	1982	3	19	3	1	0	1	0	1	0	1	6	1	1	1	2	2	2	2	3	2	2	2	1	3	2	1	3	2	4	3	2	38	1444	0	0	0	1	1	0	0	0	1	4	0	1	0	2	3
1	1990	3	16	2	1	5	8		8		1	7	1	2	1	3	1	2	2	3	2	3	2	3	2	3	2		1	4	5	6	30	900	0	0	1	1	1	1			1	4	0	0	1	2	3
2	1978	4	16	2	1	0	1	0	1	0	1	7	1	1	2	3	2	2	2	2	2	2	2	8	8	8	2		1	4	4	7	42	1764	0	0	0	1	0	0	0	0	1	4	0	0	1	3	3
3	1979	4	16	3	1	5	1	0	1	0	1	7	1	1	1	2	3	1	3	3	3	2	2	1	4	3	2		2	4	5	5	41	1681	0	0	0	0	0	1	0	0	1	4	0	0	0	2	2
3	1988	3	16	3	1	3	1	0	1	0	1	7	1	1	1	4	1	1	2	2	2	3	3	2	3	3	2		2	4	4	6	32	1024	0	0	0	1	0	1	0	0	1	4	0	0	0	3	3
1	1992	2	19	2	1	0	1	0	1	0	1	6	1	1	2	3	2	2	2	2	2	2	2	8	8	8	2		1	2	4	5	28	784	0	0	1	1	1	0	0	0	1	4	0	0	1	3	3
1	1988	3	16	2	1	0	1	2	1	2	1	6	2	2	2	8	2	2	2	2	2	2	3	2	2	8	2		1	4	4	6	32	1024	0	0	0	0	1	0	1	1	1	3	1	0	1	3	3
1	1980	4	16	2	1	3	1	4	8		1	7	1	1	2	3	2	1	2	2	1	3	2	8	8	3	2		2	1	4	8	40	1600	1	0	1	1	1	1	1		1	4	1	0	0	3	4
3	1990	3	16	2	1	3	1	0	1	0	1	4	1	2	1	3	1	2	2	2	2	3	1	3	2	4	2		1	4	4	7	30	900	0	0	0	1	0	1	0	0	1	4	1	0	1	3	3
3	1985	3	16	3	1	5	1	0	1	0	1	7	1	1	2	2	2	2	2	2	2	3	3	3	2	2	2		2	4	4	4	35	1225	0	0	1	1	0	1	0	0	1	4	0	0	0	3	3
5	1992	2	16	2	1	7	1	0	1	0	1	7	1	2	1	3	1	2	2	2	1	2	2	1	3	2	2		2	4	4	6	28	784	0	0	0	1	0	1	0	0	1	4	1	0	0	3	4
1	1987	3	16	1	1	5	1	0	1	0	1	3	1	1	2	3	1	2	2	1	1	2	1	2	1	2	1	1	2	1	4	8	33	1089	1	1	1	1	1	1	0	0	1	4	0	1	0	4	4
3	1994	2	12	3	1	0	1	0	8		1	5	1	1	1	2	2	2	2	2	2	2	1	3	3	2	2		1	2	2	5	26	676	0	0	0	1	0	0	0		1	4	0	0	1	3	3
1	1987	3	16	1	1	6	1	0	1	0	1	6	1	2	1	2	2	2	2	2	2	3	2	2	4	2	1	3	2	1	4	6	33	1089	1	0	0	1	1	1	0	0	1	4	0	1	0	3	3
4	1987	3	12	1	1	2	1	0	1	0	1	5	1	2	1	4	2	1	2	2	2	3	3	3	2	3	2		1	4	5	7	33	1089	0	0	0	1	0	1	0	0	1	4	1	0	1	3	3
2	1994	2	16	2	1	2	1	0	1	0	1	3	1	2	1	3	2	1	2	2	2	3	3	2	3	4	2		1	2	5	4	26	676	0	0	1	1	0	1	0	0	1	4	0	0	1	3	3
2	1983	3	16	2	1	3	1	1	1	0	1	7	1	1	1	3	2	1	2	1	2	1	2	3	2	4	1	2	2	4	4	5	37	1369	0	0	1	1	0	1	1	0	1	4	0	1	0	4	3
3	1988	3	16	2	1	3	8		1	0	1	5	1	2	1	4	2	2	2	2	1	3	2	3	2	2	2		2	4	5	6	32	1024	0	0	1	1	0	1		0	1	4	0	0	0	3	4
3	1994	2	19	2	1	0	1	0	1	0	1	6	1	2	2	3	2	2	2	3	3	4	4	2	2	3	2		1	2	3	3	26	676	0	0	1	1	0	0	0	0	1	4	0	0	1	2	2
6	1965	5	16	2	1	0	1	0	8		1	7	1	2	1	3	1	2	2	2	1	2	1	2	3	3	2		2	4	5	7	55	3025	0	0	1	1	0	0	0		1	4	1	0	0	3	4
3	1975	4	16	2	8		1	0	1	0	1	7	1	1	1	2	2	1	2	2	3	3	3	1	3	2	2		1	1	5	5	45	2025	1	0	0	1	0		0	0	1	4	0	0	1	3	2
1	1980	4	20	1	1	0	1	0	1	1	1	5	1	1	1	2	1	2	3	1	4	2	2	2	8	3	2		1	1	6	9	40	1600	1	1	0		1	0	0	1	1	4	0	0	1	4	1
2	1969	5	16	2	1	0	1	0	1	0	1	6	3	3	2	4	2	2	2	2	2	3	4	2	2	2	1	2	2	4	4	5	51	2601	0	1	1	1	0	0	0	0	1	2	0	1	0	3	3
1	1990	3	16	2	1	0	1	0	8		8		1	1	1	2	2	2	2	2	1	2	1	4	2	4	2		2	4	4	5	30	900	0	1	0	1	1	0	0			4	1	0	0	3	4
2	1978	4	16	3	1	1	1	0	8		1	3	1	1	1	3	1	1	3	2	1	1	2	3	1	4	2		2	4	3	6	42	1764	0	1	1	1	0	1	0		1	4	0	0	0	3	4
3	1982	3	16	2	1	0	1	0	1	0	1	4	1	2	2	3	2	2	2	2	3	3	3	2	3	2	1	2	2	4	4	5	38	1444	0	0	1	0	0	0	0	0	1	4	1	1	0	3	2
3	1986	3	16	4	8		1	2	8		1	2	1	1	1	2	1	2	8	2	1	2	2	4	2	3	2		2	4	4	5	34	1156	0	1	0	1	0		1		1	4	1	0	0	3	4
2	1988	3	16	2	1	3	8		8		1	5	1	2	1	1	2	2	8	3	2	2	2	1	3	1	2		2	4	4	6	32	1024	0	0	1	0	0	1			1	4	0	0	0	2	3
4	1979	4	16	3	1	0	1	3	8		1	2	1	1	1	2	2	1	2	2	2	1	2	3	1	3	2		2	4	4	5	41	1681	0	1	1	1	0	0	1		1	4	1	0	0	3	3
2	1997	2	18	3	1	2	1	0	1	0	1	6	2	1	2	4	2	2	1	2	3	3	3	2	3	3	2		2	1	1	4	23	529	1	0	1	1	0	1	0	0	1	3	0	0	0	3	2
5	1987	3	17	2	1	2	1	1	8		1	1	1	1	1	2	1	2	2	2	1	1	2	4	2	3	2		2	4	4	6	33	1089	0	1	1	1	0	1	1		1	4	0	0	0	3	4
2	1989	3	16	1	1	0	1	0	1	0	1	7	1	2	1	2	2	3	3	2	3	3	4	2	4	2	1	2	2	4	5	6	31	961	0	1	1	0	0	0	0	0	1	4	0	1	0	3	2
2	1978	4	16	2	1	3	8		8		1	3	1	1	2	2	2	2	2	2	3	3	4	1	2	2	2		1	4	5	5	42	1764	0	1	1	1	0	1			1	4	1	0	1	3	2
5	1998	2	19	3	1	0	8		8		1	7	1	1	1	3	2	2	2	2	3	2	3	2	2	3	1	1	2	2	2	4	22	484	0	0	1	1	0	0			1	4	0	1	0	3	2
2	1983	3	16	4	1	2	1	0	1	0	1	5	1	1	1	3	2	1	2	2	2	3	3	2	3	3	2		2	4	4	6	37	1369	0	0	0	1	0	1	0	0	1	4	1	0	0	3	3
5	1975	4	12	2	1	0	1	5	1	0	1	5	1	2	1	4	2	1	2	2	2	2	2	2	1	3	2		2	4	4	2	45	2025	0	0	0	1	0	0	1	0	1	4	1	0	0	3	3
2	1972	4	16	2	1	3	1	0	1	0	1	7	2	2	2	3	2	2	2	2	2	3	3	2	2	2	1	3	2	4	4	6	48	2304	0	0	0	1	0	1	0	0	1	3	0	1	0	3	3
2	1990	3	16	3	1	0	1	0	1	0	1	7	2	2	2	4	3	4	2	2	3	3	2	8	3	2	1	2	1	4	4	5	30	900	0	1	1		0	0	0	0	1	3	0	1	1	3	2
4	1982	3	20	2	1	5	1	0	8		1	6	1	2	1	3	2	2	2	2	3	2	2	2	3	2	2		2	4	5	6	38	1444	0	0	1	1	0	1	0		1	4	1	0	0	3	2
1	1979	4	16	2	1	7	1	5	1	5	1	7	2	2	1	1	1	1	2	3	2	3	3	3	2	2	1	3	2	4	4	6	41	1681	0	0	1	1	1	1	1	1	1	3	0	1	0	2	3
2	1995	2	16	3	1	3	8		8		1	5	1	2	1	8	3	2	2	2	3	3	2	2	3	3	2		2	1	3	5	25	625	1	1	0	1	0	1			1	4	1	0	0	3	2
5	1984	3	12	1	1	7	1	0	1	0	1	7	1	1	1	2	2	2	2	2	3	3	2	1	3	2	1	2	1	4	5	7	36	1296	0	0	0	1	0	1	0	0	1	4	1	1	1	3	2
3	1986	3	17	4	8		8		8		1	2	1	1	1	4	1	2	2	3	3	2	3	1	3	3	2		2	2	1	2	34	1156	0	1	0	1	0				1	4	0	0	0	2	2
5	1987	3	16	1	1	5	1	0	1	0	1	5	1	1	1	3	2	2	2	2	2	1	2	1	2	3	2		2	4	4	6	33	1089	0	1	1	1	0	1	0	0	1	4	1	0	0	3	3
3	1983	3	15	3	1	0	8		8		1	3	1	1	1	3	2	2	2	3	3	2	2	2	8	3	2		2	4	3	5	37	1369	0	0	1	1	0	0			1	4	0	0	0	2	2
2	1993	2	17	2	1	1	8		8		1	2	2	2	1	3	3	2	3	3	2	2	3	2	3	2	2		1	2	5	6	27	729	0	0	0	1	0	1			1	3	1	0	1	2	3
5	1985	3	16	3	1	0	1	0	8		1	7	2	1	2	3	2	2	2	2	3	2	3	2	2	1	2		2	4	3	8	35	1225	0	1	1	0	0	0	0		1	3	1	0	0	3	2
4	1990	3	16	2	1	4	1	1	1	0	1	4	1	2	1	3	2	3	2	2	1	3	3	1	2	1	1	3	1	4	5	5	30	900	0	0	1	1	0	1	1	0	1	4	1	1	1	3	4
2	1993	2	17	2	1	0	1	3	1	4	1	5	2	2	2	3	2	2	2	2	2	3	2	2	3	2	2		1	4	3	5	27	729	0	1	1	0	0	0	1	1	1	3	1	0	1	3	3
4	1988	3	12	2	1	5	1	0	1	0	1	5	1	1	2	1	2	2	1	3	2	3	2	2	3	1	2		2	4	4	2	32	1024	0	1	1		0	1	0	0	1	4	0	0	0	2	3
3	1992	2	16	1	1	0	1	2	1	0	1	7	1	1	2	3	2	2	2	1	2	2	2	2	2	3	1	2	2	1	5	7	28	784	1	0	0	1	0	0	1	0	1	4	0	1	0	4	3
2	1971	4	16	2	1	0	1	0	8		1	5	1	2	1	2	2	2	2	2	3	3	3	2	3	2	2		1	4	5	6	49	2401	0	0	0	1	0	0	0		1	4	1	0	1	3	2
6	1990	3	12	3	8		8		8		1	3	2	2	1	3	2	2	2	3	4	2	3	2	3	2	2		2	4	2	6	30	900	0	0	0	0	0				1	3	0	0	0	2	1
3	1999	2	16	3	1	1	1	1.5	8		1	4	1	1	1	8	3	2	2	3	3	3	3	8	8	8	2		2	1	1	3	21	441	1	1	1	1	0	1	1		1	4	0	0	0	2	2
3	1987	3	16	2	1	6	1	2	1	0	1	6	1	2	1	2	2	2	2	2	2	3	2	2	3	2	1	2	1	4	3	8	33	1089	0	0	1	1	0	1	1	0	1	4	1	1	1	3	3
3	1994	2	17	4	1	1	1	0	1	0	1	6	1	2	1	3	2	2	2	2	2	2	2	1	3	3	2		1	2	4	4	26	676	0	0	0	0	0	1	0	0	1	4	1	0	1	3	3
3	1990	3	16	2	1	4	8		1	0	1	5	2	2	2	3	3	2	2	2	3	3	3	3	2	2	2		1	4	5	8	30	900	0	0	1	1	0	1		0	1	3	0	0	1	3	2
2	1990	3	16	3	1	0	8		1	0	1	5	2	2	1	2	2	2	2	2	2	3	3	3	2	3	1	2	2	4	5	6	30	900	0	0	1	1	0	0		0	1	3	0	1	0	3	3
5	1983	3	16	2	1	5	1	0	1	0	1	4	1	2	1	3	2	1	2	2	3	2	2	2	2	1	1	2	1	4	5	7	37	1369	0	0	1	1	0	1	0	0	1	4	1	1	1	3	2
1	1990	3	16	1	1	7	1	0	1	0	1	7	1	1	2	8	1	2	3	2	2	2	1	2	3	3	1	1	2	4	5	7	30	900	0	0	1	1	1	1	0	0	1	4	0	1	0	3	3
1	1985	3	16	2	8		1	2	1	0	1	4	2	1	2	2	2	3	1	2	2	2	2	3	3	2	2		2	4	5	5	35	1225	0	0	1	1	1		1	0	1	3	0	0	0	3	3
3	1995	2	15	2	1	0	1	6	8		1	7	1	1	1	3	3	2	3	1	1	3	2	3	4	3	2		1	4	4	1	25	625	0	0	1	1	0	0	1		1	4	0	0	1	4	4
3	1979	4	16	2	1	4	1	3	1	0	1	7	1	1	1	4	2	1	2	2	1	2	1	1	3	2	2		2	4	3	5	41	1681	0	0	0	0	0	1	1	0	1	4	0	0	0	3	4
2	1990	3	12	2	1	7	1	0	1	0	1	4	1	1	1	3	2	2	2	2	2	2	2	3	2	3	2		1	4	4	6	30	900	0	1	1	1	0	1	0	0	1	4	0	0	1	3	3
5	1983	3	17	2	1	3	1	0	1	0	1	5	1	2	1	2	2	2	2	2	2	2	2	2	3	2	2		2	1	5	6	37	1369	1	0	1	1	0	1	0	0	1	4	1	0	0	3	3
5	1975	4	16	2	1	3	1	1	1	2	1	2	1	1	1	2	1	2	2	1	2	2	1	1	2	2	1	2	2	1	4	6	45	2025	1	1	0	1	0	1	1	1	1	4	0	1	0	4	3
6	1980	4	16	2	1	3	1	0	8		1	3	1	1	1	2	1	2	2	2	1	2	1	3	2	4	2		2	4	4	6	40	1600	0	1	1	1	0	1	0		1	4	0	0	0	3	4
4	1993	2	16	2	1	3	1	0	1	0	1	7	1	1	1	3	2	2	2	2	2	2	1	2	2	3	1	2	2	4	5	5	27	729	0	0	1	1	0	1	0	0	1	4	1	1	0	3	3
3	1978	4	16	1	1	0	8		8		1	2	1	1	1	2	2	2	8	2	1	1	2	4	1	3	2		2	4	4	4	42	1764	0	1	1	1	0	0			1	4	0	0	0	3	4
3	1971	4	16	2	1	0	1	3	1	0	1	7	1	2	2	3	2	2	2	2	2	3	2	2	2	2	1	2	2	4	5	7	49	2401	0	0	1	1	0	0	1	0	1	4	1	1	0	3	3
4	1990	3	12	2	1	3	1	0	1	0	1	4	1	2	2	2	2	2	2	2	2	3	3	2	3	2	2		2	4	5	4	30	900	0	0	0	1	0	1	0	0	1	4	1	0	0	3	3
1	1995	2	16	1	1	7	1	0	1	0	1	7	1	2	2	3	2	2	2	2	3	3	3	3	2	3	2		2	4	2	6	25	625	0	1	1	1	1	1	0	0	1	4	1	0	0	3	2
1	1974	4	18	2	1	7	1	4	1	0	1	3	1	1	2	2	2	2	2	2	1	2	1	3	3	2	2		1	1	4	5	46	2116	1	0	0	1	1	1	1	0	1	4	1	0	1	3	4
2	1984	3	16	2	1	3	1	0	1	0	1	3	1	2	2	3	2	2	2	2	3	3	2	2	2	3	2		1	1	3	5	36	1296	1	0	0	1	0	1	0	0	1	4	0	0	1	3	2
2	1991	2	16	2	1	0	1	0	8		1	3	1	1	1	2	1	1	2	2	1	2	2	2	2	4	2		2	4	4	5	29	841	0	1	1	1	0	0	0		1	4	1	0	0	3	4
4	1992	2	17	2	1	4	1	0	1	0	1	4	2	2	2	3	2	2	2	2	1	3	1	2	2	2	2		2	4	5	4	28	784	0	0	0	1	0	1	0	0	1	3	1	0	0	3	4
3	1986	3	15	2	1	5	1	0	1	3	1	7	1	2	1	3	2	1	2	2	1	2	2	3	3	2	2		1	4	6	8	34	1156	0	1	1	1	0	1	0	1	1	4	0	0	1	3	4
6	1991	2	17	2	1	6	1	0	1	0	1	7	2	2	2	3	2	3	2	2	3	2	3	2	2	3	2		1	4	4	6	29	841	0	0	1	0	0	1	0	0	1	3	1	0	1	3	2
1	1980	4	16	2	1	3	1	2	1	0	1	4	1	2	1	3	2	1	2	2	1	3	2	2	2	3	2		2	4	5	7	40	1600	0	0	0	1	1	1	1	0	1	4	1	0	0	3	4
1	1980	4	16	2	8		8		8		1	2	2	2	2	3	2	2	2	2	2	3	3	2	2	2	2		2	4	5	8	40	1600	0	1	1	1	1				1	3	0	0	0	3	3
3	1991	2	15	2	1	5	8		8		1	7	8	8	3	4	3	4	1	2	4	4	4	4	1	4	2		1	4	4	3	29	841	0	1	1	1	0	1			1		1	0	1	3	1
3	1993	2	16	3	1	1	1	0	8		1	7	1	2	1	2	2	3	1	3	3	2	3	2	3	3	2		1	4	3	5	27	729	0	1	1	1	0	1	0		1	4	0	0	1	2	2
1	1990	3	12	2	1	5	1	0	1	0	1	4	1	1	1	3	2	3	3	2	2	3	1	3	3	2	2		2	4	4	5	30	900	0	0	0	1	1	1	0	0	1	4	1	0	0	3	3
4	1993	2	16	2	1	4	1	0	1	0	1	3	2	2	2	3	2	2	2	2	2	3	3	2	2	2	2		2	4	5	5	27	729	0	0	0	1	0	1	0	0	1	3	1	0	0	3	3
6	1975	4	9	5	1	2	1	0	1	0	1	2	2	1	2	1	4	3	3	4	3	3	4	1	4	1	2		2	4	3	2	45	2025	0	0	0	1	0	1	0	0	1	3	1	0	0	1	2
3	1989	3	12	1	1	2	1	0	1	0	1	7	2	2	1	1	3	2	2	2	3	2	2	1	3	1	2		2	4	5	6	31	961	0	1	1	0	0	1	0	0	1	3	1	0	0	3	2
2	1992	2	16	1	1	1	8		8		1	7	1	1	1	8	2	2	2	2	1	2	1	4	2	3	2		2	4	4	4	28	784	0	0	1	1	0	1			1	4	1	0	0	3	4
2	1970	5	16	1	1	3	1	3	8		1	4	1	1	1	3	1	1	2	1	1	2	1	3	1	4	2		2	4	5	6	50	2500	0	0	1	1	0	1	1		1	4	1	0	0	4	4
5	1979	4	17	2	1	1	1	0	1	0	1	7	2	8	2	1	1	1	2	3	4	4	3	8	3	3	1	2	2	4	3	4	41	1681	0	0	1	1	0	1	0	0	1	3	0	1	0	2	1
3	1986	3	20	1	8		1	0	1	0	1	6	2	2	2	4	1	1	2	1	2	3	2	4	2	4	1	3	1	4	5	8	34	1156	0	0	1	1	0		0	0	1	3	1	1	1	4	3
5	1994	2	19	2	1	3	1	0	1	0	1	7	1	2	1	3	2	1	2	2	3	2	2	2	2	3	2		1	1	4	5	26	676	1	0	1	1	0	1	0	0	1	4	0	0	1	3	2
2	1983	3	16	1	1	7	1	5	1	0	1	7	1	1	1	2	1	1	2	1	1	2	2	2	2	3	2		1	1	5	5	37	1369	1	0	0	1	0	1	1	0	1	4	1	0	1	4	4
3	1977	4	16	2	1	5	1	0	1	0	1	7	1	2	2	3	2	2	2	2	2	3	3	2	2	2	1	3	2	1	5	6	43	1849	1	0	1	1	0	1	0	0	1	4	1	1	0	3	3
5	1981	3	16	1	1	7	1	0	1	0	1	7	1	1	1	3	3	3	2	3	3	2	2	2	3	2	2		2	4	5	5	39	1521	0	0	1	1	0	1	0	0	1	4	1	0	0	2	2
5	1989	3	17	3	1	2	1	0	1	0	1	6	1	1	1	2	1	3	1	2	2	3	2	1	3	2	2		2	4	5	7	31	961	0	0	1	0	0	1	0	0	1	4	1	0	0	3	3
5	1996	2	16	2	1	0	1	0	1	0	1	6	1	2	1	3	3	3	2	2	2	2	2	3	2	3	1	3	1	1	1	4	24	576	1	1	0	1	0	0	0	0	1	4	0	1	1	3	3
4	1982	3	15	1	1	4	8		1	5	1	7	1	1	1	4	1	1	2	1	2	2	2	4	2	4	2		2	4	5	6	38	1444	0	0	0	1	0	1		1	1	4	1	0	0	4	3
4	1957	6	16	3	1	7	1	0	1	0	1	7	1	2	1	2	4	2	3	3	3	2	8	1	2	2	2		2	1	5	5	63	3969	1	0	0	1	0	1	0	0	1	4	0	0	0	2	2
2	1966	5	16	2	1	0	1	0	1	0	1	7	1	2	1	2	2	1	2	1	2	2	1	3	2	3	2		1	4	5	5	54	2916	0	0	1	1	0	0	0	0	1	4	1	0	1	4	3
5	1981	3	16	1	1	3	1	0	1	0	1	3	1	2	2	4	1	2	2	2	3	2	3	3	2	2	1	3	2	4	5	7	39	1521	0	0	1	1	0	1	0	0	1	4	1	1	0	3	2
5	1983	3	15	2	1	5	1	0	1	0	1	7	2	1	2	1	2	1	2	2	1	2	1	1	2	2	1	2	1	4	5	6	37	1369	0	0	1	1	0	1	0	0	1	3	0	1	1	3	4
2	1973	4	17	2	8		1	2	1	0	1	7	2	2	2	1	2	2	2	2	2	1	2	2	2	2	1	3	1	4	4	5	47	2209	0	0	1	1	0		1	0	1	3	0	1	1	3	3
5	1988	3	16	1	1	4	1	0	8		1	6	1	1	1	3	2	1	3	2	2	3	2	2	3	2	2		2	4	5	5	32	1024	0	0	1	1	0	1	0		1	4	0	0	0	3	3
2	1957	6	12	2	8		1	0	8		1	7	1	1	1	3	2	2	2	2	2	2	8	1	2	3	1	1	2	4	1	5	63	3969	0	1	1	1	0		0		1	4	1	1	0	3	3
1	1989	3	18	3	1	3	1	0	1	0	1	5	1	2	1	1	2	2	2	2	2	3	2	3	3	3	2		1	4	4	5	31	961	0	0	0	1	1	1	0	0	1	4	0	0	1	3	3
5	1984	3	12	2	1	5	1	0	1	0	1	7	1	2	1	2	2	2	2	2	2	1	2	1	3	1	1	2	1	4	5	6	36	1296	0	0	0	1	0	1	0	0	1	4	0	1	1	3	3
4	1980	4	16	3	8		8		8		1	5	1	2	1	3	2	1	3	3	2	2	2	2	3	3	2		2	1	2	5	40	1600	1	0	0	1	0				1	4	1	0	0	2	3
5	1985	3	16	3	8		8		8		8		3	2	3	2	2	2	2	2	2	3	3	3	3	2	2		2	4	5	7	35	1225	0	1	0	1	0					2	0	0	0	3	3
5	1990	3	12	2	1	7	1	7	1	0	1	7	2	2	2	3	2	2	2	2	2	3	3	2	2	2	2		2	4	4	3	30	900	0	1	1	0	0	1	1	0	1	3	0	0	0	3	3
5	1990	3	16	2	1	2	1	0	1	0	1	5	1	2	1	3	3	4	2	2	3	2	2	2	3	4	2		1	2	1	4	30	900	0	0	1	1	0	1	0	0	1	4	0	0	1	3	2
6	1989	3	16	3	1	6	1	0	1	0	1	5	1	2	1	2	3	1	8	3	3	2	4	2	3	2	1	2	2	4	4	7	31	961	0	0	1	1	0	1	0	0	1	4	0	1	0	2	2
1	1972	4	16	2	1	3	8		1	0	1	5	1	1	2	4	2	2	2	3	2	2	3	2	3	3	2		1	1	5	6	48	2304	1	0	0	1	1	1		0	1	4	1	0	1	2	3
1	1985	3	12	2	1	6	1	0	1	0	1	7	1	1	1	3	2	1	2	1	2	2	2	8	2	2	2		2	4	5	5	35	1225	0	0	0	1	1	1	0	0	1	4	1	0	0	4	3
2	1993	2	16	3	1	4	1	0	1	0	1	3	1	2	1	2	1	3	1	3	3	3	3	2	3	2	2		2	4	5	4	27	729	0	0	0	1	0	1	0	0	1	4	1	0	0	2	2
6	1990	3	16	2	1	0	1	0	1	0	1	7	1	1	1	2	2	2	2	3	2	2	3	1	3	1	2		2	4	2	6	30	900	0	0	1	1	0	0	0	0	1	4	1	0	0	2	3
1	1976	4	16	2	1	6	8		1	0	1	7	1	1	1	3	1	2	2	1	2	1	2	2	2	1	2		2	4	4	6	44	1936	0	0	1	0	1	1		0	1	4	0	0	0	4	3
2	1975	4	15	2	1	0	1	2	1	0	1	7	2	2	1	2	2	2	2	2	3	3	3	1	2	3	1	2	1	4	5	6	45	2025	0	0	0	1	0	0	1	0	1	3	0	1	1	3	2
2	1976	4	16	2	1	6	1	1	1	0	1	6	1	1	2	2	1	2	2	1	2	1	2	2	1	2	2		2	4	4	8	44	1936	0	0	0	1	0	1	1	0	1	4	0	0	0	4	3
3	1990	3	16	3	1	0	1	2	1	0	1	4	1	2	1	3	2	3	2	2	1	1	2	4	2	2	2		1	1	5	9	30	900	1	1	1	1	0	0	1	0	1	4	0	0	1	3	4
2	1996	2	16	2	1	0	1	0	1	0	1	7	2	2	1	2	2	3	2	2	2	3	3	2	3	2	2		1	2	4	5	24	576	0	0	1	1	0	0	0	0	1	3	0	0	1	3	3
3	1976	4	16	2	1	5	1	0	1	0	1	2	1	2	1	1	2	1	2	1	2	1	2	1	2	1	2		2	4	4	8	44	1936	0	0	0	0	0	1	0	0	1	4	0	0	0	4	3
4	1986	3	12	2	1	5	1	0	1	0	1	6	2	2	1	1	1	2	2	1	2	1	2	2	1	1	2		2	4	4	5	34	1156	0	0	0	0	0	1	0	0	1	3	0	0	0	4	3
3	1985	3	12	2	1	0	1	0	1	2	1	3	1	1	1	3	1	1	2	1	2	1	3	2	1	2	2		1	4	5	8	35	1225	0	0	0	1	0	0	0	1	1	4	1	0	1	4	3
5	1984	3	15	2	1	7	1	0	1	0	1	7	1	1	1	3	2	2	2	1	1	2	2	2	3	2	2		2	4	4	6	36	1296	0	0	0	1	0	1	0	0	1	4	1	0	0	4	4
5	1986	3	12	1	1	5	1	0	1	0	1	6	1	1	2	1	2	2	2	2	1	1	2	3	2	2	2		2	4	4	6	34	1156	0	1	0	1	0	1	0	0	1	4	0	0	0	3	4
2	1977	4	16	3	1	3	1	0	1	3	1	5	1	1	2	3	2	2	2	3	3	2	3	2	2	2	1	2	2	4	5	6	43	1849	0	0	1		0	1	0	1	1	4	0	1	0	2	2
6	1976	4	16	2	1	5	8		1	0	1	6	1	1	1	3	2	1	2	1	2	1	1	2	2	2	2		2	4	4	8	44	1936	0	0	0	1	0	1		0	1	4	0	0	0	4	3
5	1988	3	18	2	1	3	1	0	1	0	1	7	1	1	1	3	1	1	2	2	2	2	1	2	3	3	2		2	4	5	6	32	1024	0	0	0	1	0	1	0	0	1	4	0	0	0	3	3
2	1994	2	16	1	8		8		8		1	7	1	1	1	8	2	2	2	2	1	2	2	8	2	8	2		2	4	4	4	26	676	0	0	1	1	0				1	4	1	0	0	3	4
2	1981	3	12	1	1	6	1	2	8		1	3	1	1	1	3	2	1	2	2	1	2	1	3	2	3	2		2	4	4	4	39	1521	0	0	1	1	0	1	1		1	4	0	0	0	3	4
1	1989	3	16	4	8		1	0	1	0	1	5	1	2	2	2	3	1	2	2	2	3	3	2	3	2	2		2	4	4	5	31	961	0	0	1	1	1		0	0	1	4	0	0	0	3	3
2	1983	3	16	2	1	0	1	0	1	5	1	7	1	1	1	3	2	2	1	1	2	2	3	2	3	1	2		1	4	5	6	37	1369	0	1	1	0	0	0	0	1	1	4	1	0	1	4	3
2	1992	2	15	1	1	4	1	4	1	0	1	2	1	2	1	4	2	2	2	1	2	1	1	1	2	3	2		2	4	5	9	28	784	0	1	1	0	0	1	1	0	1	4	1	0	0	4	3
2	1976	4	16	2	1	7	1	0	1	0	1	7	1	1	1	3	2	2	2	2	2	2	2	8	2	3	2		1	4	4	8	44	1936	0	1	1	1	0	1	0	0	1	4	0	0	1	3	3
2	1989	3	16	3	1	4	1	0	1	2	1	6	1	1	2	3	2	1	2	2	3	3	4	1	3	2	2		2	4	3	3	31	961	0	0	1	1	0	1	0	1	1	4	0	0	0	3	2
3	1989	3	15	4	1	6	1	0	1	0	1	7	1	2	1	3	2	1	1	2	1	3	3	2	3	1	2		2	4	3	4	31	961	0	0	1	1	0	1	0	0	1	4	0	0	0	3	4
3	1994	2	20	2	1	7	1	0	8		1	5	2	2	2	3	2	3	2	3	2	2	3	3	3	3	2		1	2	4	5	26	676	0	0	1	1	0	1	0		1	3	0	0	1	2	3
4	1989	3	15	3	1	0	1	0	1	0	1	7	1	1	2	3	3	2	2	2	3	3	4	2	3	2	2		1	4	5	7	31	961	0	0	1	1	0	0	0	0	1	4	0	0	1	3	2
5	1990	3	16	2	1	5	8		1	0	1	5	1	2	1	3	2	3	2	2	2	2	1	3	3	3	1	2	1	4	2	4	30	900	0	0	0	1	0	1		0	1	4	0	1	1	3	3
4	1979	4	19	4	1	0	1	0	1	0	1	4	1	2	1	2	3	2	2	3	3	2	2	1	3	8	2		2	4	2	3	41	1681	0	0	0	1	0	0	0	0	1	4	1	0	0	2	2
5	1990	3	12	2	1	5	1	0	1	0	1	5	1	2	1	3	2	2	2	2	2	2	1	3	3	3	1	2	2	4	2	4	30	900	0	0	0	1	0	1	0	0	1	4	0	1	0	3	3
1	1976	4	18	1	1	7	1	0	1	0	1	7	4	3	8	4	1	4	3	2	3	4	3	4	8	8	2		1	4	6	6	44	1936	0	1	1	0	1	1	0	0	1	1	1	0	1	3	2
5	1979	4	15	4	1	4	1	0	1	0	1	5	1	2	2	2	2	1	2	3	2	3	2	2	3	2	2		2	4	4	5	41	1681	0	0	1	1	0	1	0	0	1	4	0	0	0	2	3
3	1998	2	19	2	1	2	1	0	1	0	1	7	1	2	1	3	2	3	2	2	8	3	8	3	3	3	2		2	2	1	2	22	484	0	0	1	1	0	1	0	0	1	4	0	0	0	3
2	1983	3	16	2	1	0	1	2	1	0	1	7	1	1	2	1	3	2	2	1	1	2	2	2	2	1	2		2	1	3	4	37	1369	1	0	0	1	0	0	1	0	1	4	0	0	0	4	4
5	1995	2	16	3	1	0	8		1	0	1	7	1	2	1	2	2	2	2	2	2	2	3	3	2	2	2		2	4	5	6	25	625	0	0	0	1	0	0		0	1	4	1	0	0	3	3
3	1995	2	18	1	1	0	1	0	8		1	5	1	1	1	3	2	2	2	2	3	3	3	1	3	3	2		1	4	5	4	25	625	0	0	0	1	0	0	0		1	4	1	0	1	3	2
3	1990	3	16	2	1	5	1	3	1	0	1	3	1	1	1	4	3	2	2	3	2	3	3	2	3	2	2		2	4	4	5	30	900	0	1	1	0	0	1	1	0	1	4	0	0	0	2	3
3	1972	4	18	3	8		8		8		1	7	2	1	2	3	2	3	1	2	2	2	3	1	4	3	1	3	1	4	6	7	48	2304	0	1	1	1	0				1	3	0	1	1	3	3
6	1972	4	16	2	1	7	1	0	1	0	1	5	2	2	2	1	3	2	2	1	2	2	2	2	2	2	1	3	2	1	5	4	48	2304	1	1	0	1	0	1	0	0	1	3	1	1	0	4	3
4	1978	4	8	1	1	5	1	4	1	0	1	5	1	2	1	3	1	1	2	1	2	1	2	2	3	3	2		1	4	3	8	42	1764	0	0	0	1	0	1	1	0	1	4	1	0	1	4	3
2	1988	3	16	3	1	0	8		8		1	5	1	2	2	3	2	2	2	2	2	2	1	2	3	3	2		1	4	5	6	32	1024	0	0	0	1	0	0			1	4	0	0	1	3	3
2	1979	4	18	4	1	0	1	0	1	0	1	6	1	2	1	2	2	3	2	3	3	2	2	1	4	8	2		2	4	2	3	41	1681	0	0	0	1	0	0	0	0	1	4	0	0	0	2	2
1	1993	2	16	2	1	3	1	3	8		1	7	1	2	1	4	1	1	2	2	1	2	3	2	1	3	2		2	2	4	3	27	729	0	0	0	1	1	1	1		1	4	0	0	0	3	4
3	1979	4	18	4	1	3	1	0	1	0	1	7	1	2	1	2	2	1	2	3	4	2	2	2	3	8	2		2	4	2	4	41	1681	0	0	0	1	0	1	0	0	1	4	0	0	0	2	1
2	1990	3	12	2	1	3	1	0	1	0	1	5	1	1	2	2	2	2	3	2	2	1	2	1	2	3	1	1	2	4	5	6	30	900	0	0	0	1	0	1	0	0	1	4	0	1	0	3	3
3	1989	3	16	2	1	3	8		8		1	6	1	1	2	2	2	2	2	2	2	2	1	2	3	2	2		1	4	5	7	31	961	0	0	0	1	0	1			1	4	0	0	1	3	3
5	1980	4	16	2	1	5	1	2	1	0	1	5	1	2	1	3	2	2	2	2	2	2	1	3	3	3	1	2	1	4	2	4	40	1600	0	0	0	1	0	1	1	0	1	4	0	1	1	3	3
2	1990	3	16	2	8		1	0	1	0	1	7	1	1	1	3	2	2	2	2	8	3	2	2	8	3	2		2	4	5	5	30	900	0	0	1		0		0	0	1	4	0	0	0	3
5	1980	4	16	2	1	5	1	0	1	0	1	5	1	2	1	3	2	2	2	2	2	2	1	3	3	3	2		1	4	2	4	40	1600	0	0	0	1	0	1	0	0	1	4	0	0	1	3	3
1	1972	4	15	2	1	0	1	4	8		1	6	1	1	1	3	1	1	2	3	2	2	2	2	2	2	2		2	4	3	4	48	2304	0	0	1	1	1	0	1		1	4	0	0	0	2	3
1	1986	3	16	1	1	7	1	2	1	0	1	7	1	1	2	4	1	1	2	1	2	1	2	3	2	3	2		2	4	4	6	34	1156	0	0	1	1	1	1	1	0	1	4	1	0	0	4	3
3	1987	3	15	2	1	2	1	0	8		1	7	2	2	8	8	3	3	1	2	2	2	3	1	3	8	2		2	4	4	4	33	1089	0	1	1	1	0	1	0		1	3	0	0	0	3	3
3	1989	3	19	4	1	2	1	0	1	0	1	5	1	2	1	2	3	2	2	3	3	2	2	2	3	8	2		2	4	2	2	31	961	0	0	0	1	0	1	0	0	1	4	1	0	0	2	2
4	1988	3	12	2	1	5	1	3	8		1	6	1	1	1	2	1	2	2	2	1	2	1	2	2	2	2		1	4	5	6	32	1024	0	0	0	1	0	1	1		1	4	0	0	1	3	4
5	1989	3	16	2	1	4	1	2	8		1	5	1	2	2	3	2	2	2	2	2	1	1	2	3	2	2		2	4	5	6	31	961	0	0	0	1	0	1	1		1	4	0	0	0	3	3
3	1986	3	16	3	1	4	1	0	1	0	1	6	1	1	1	2	2	1	2	2	2	2	1	2	3	3	2		1	4	5	7	34	1156	0	1	1	1	0	1	0	0	1	4	0	0	1	3	3
5	1990	3	16	2	1	5	1	2	1	2	1	5	2	1	2	3	2	2	2	2	2	2	1	2	3	3	1	2	2	4	2	4	30	900	0	0	1	1	0	1	1	1	1	3	0	1	0	3	3
3	1983	3	16	1	1	6	1	0	1	0	1	7	1	2	2	3	2	2	2	1	2	3	2	2	2	1	2		2	4	5	5	37	1369	0	0	0	1	0	1	0	0	1	4	1	0	0	4	3
3	1990	3	12	1	8		1	0	1	2	1	7	1	2	1	2	2	2	2	1	2	2	2	2	2	3	2		1	4	4	6	30	900	0	0	0	1	0		0	1	1	4	0	0	1	4	3
2	1978	4	12	3	8		8		8		1	5	2	3	2	3	2	2	2	2	4	2	2	2	2	2	2		2	4	4	7	42	1764	0	0	0	1	0				1	3	1	0	0	3	1
5	1980	4	12	2	1	5	8		1	0	1	5	1	2	1	3	2	2	2	2	2	2	1	2	3	3	1	2	1	4	2	4	40	1600	0	0	1	1	0	1		0	1	4	0	1	1	3	3
2	1980	4	17	3	1	5	1	0	1	0	1	7	2	2	2	3	2	2	2	3	4	2	4	3	2	2	1	2	2	4	2	7	40	1600	0	0	1	1	0	1	0	0	1	3	0	1	0	2	1
3	1988	3	16	1	1	0	1	0	1	0	1	7	2	2	1	1	2	2	2	2	2	3	3	2	3	3	2		1	4	5	7	32	1024	0	1	1	0	0	0	0	0	1	3	0	0	1	3	3
6	1979	4	16	2	1	4	1	3	8		1	6	1	2	1	2	2	2	2	2	1	2	1	3	2	2	2		2	4	5	6	41	1681	0	0	0	1	0	1	1		1	4	0	0	0	3	4
4	1988	3	16	2	1	3	1	4	8		1	6	1	1	1	2	2	2	2	2	1	2	1	2	3	2	2		1	4	5	6	32	1024	0	0	0	1	0	1	1		1	4	0	0	1	3	4
1	1992	2	16	2	8		1	0	8		1	7	1	2	1	3	2	2	2	2	1	2	3	2	1	3	2		2	2	4	3	28	784	0	0	0	1	1		0		1	4	0	0	0	3	4
1	1993	2	16	2	1	0	1	2	8		1	7	1	2	1	4	1	1	2	2	1	2	3	2	2	4	2		2	2	4	2	27	729	0	0	0	1	1	0	1		1	4	0	0	0	3	4
2	1983	3	16	1	1	2	1	0	8		1	6	1	1	1	3	2	1	2	2	1	2	1	4	1	3	1	2	2	4	4	5	37	1369	0	0	1	1	0	1	0		1	4	1	1	0	3	4
2	1993	2	16	4	1	5	8		1	0	1	3	1	2	2	2	2	3	1	2	2	2	3	2	3	2	2		2	4	4	4	27	729	0	1	1	1	0	1		0	1	4	0	0	0	3	3
6	1980	4	15	2	1	3	1	0	1	0	1	4	1	2	1	2	2	2	2	2	2	2	1	1	2	1	2		2	4	3	6	40	1600	0	0	1	1	0	1	0	0	1	4	1	0	0	3	3
6	1996	2	16	3	1	2	8		8		1	6	2	2	1	2	3	2	1	3	3	1	2	3	3	2	2		2	2	1	5	24	576	0	0	0	1	0	1			1	3	1	0	0	2	2
2	1951	6	12	2	1	5	1	5	1	5	1	7	1	1	1	3	1	1	2	2	2	1	1	3	2	4	2		2	1	2	5	69	4761	1	0	0	1	0	1	1	1	1	4	1	0	0	3	3
2	1984	3	16	4	1	0	8		8		8		1	1	1	3	2	2	2	2	1	3	2	2	2	2	1	3	2	4	4	3	36	1296	0	0	1	1	0	0				4	0	1	0	3	4
1	1977	4	20	2	1	0	1	2	1	0	1	7	1	1	1	3	2	2	2	2	1	1	1	2	3	2	2		1	4	4	6	43	1849	0	0	1	1	1	0	1	0	1	4	0	0	1	3	4
5	1965	5	15	3	1	1	1	0	1	0	1	7	1	2	1	2	1	2	2	3	3	4	3	2	4	2	2		2	4	5	6	55	3025	0	0	0	1	0	1	0	0	1	4	1	0	0	2	2
5	1985	3	12	2	1	5	1	0	1	0	1	6	2	2	1	2	2	3	1	2	3	2	2	1	3	2	2		2	4	4	7	35	1225	0	0	1	1	0	1	0	0	1	3	0	0	0	3	2
2	1975	4	12	1	1	5	1	0	1	0	1	5	1	1	1	2	1	1	2	1	1	2	2	1	2	3	2		2	4	5	6	45	2025	0	0	0	1	0	1	0	0	1	4	1	0	0	4	4
5	1968	5	16	4	1	0	1	2	1	0	1	7	1	2	1	2	2	2	2	2	3	3	4	2	3	2	2		2	4	4	7	52	2704	0	0	1	1	0	0	1	0	1	4	1	0	0	3	2
5	1985	3	12	2	1	0	1	3	1	0	1	7	2	1	2	3	2	2	2	2	1	1	2	3	2	3	2		2	4	4	5	35	1225	0	0	1	1	0	0	1	0	1	3	1	0	0	3	4
4	1985	3	16	2	8		1	0	1	0	1	7	1	2	1	3	2	2	2	2	2	1	2	3	2	3	2		2	4	4	5	35	1225	0	0	0	1	0		0	0	1	4	1	0	0	3	3
2	1951	6	16	1	1	7	1	0	1	0	1	7	2	1	2	2	3	2	2	3	3	2	2	2	3	2	2		2	4	4	4	69	4761	0	0	1	1	0	1	0	0	1	3	1	0	0	2	2
4	1990	3	16	2	1	4	1	0	1	2	1	3	1	1	1	3	2	2	2	2	2	2	1	8	2	3	1	2	2	4	5	6	30	900	0	0	0	1	0	1	0	1	1	4	0	1	0	3	3
4	1984	3	16	2	1	0	8		1	0	1	7	2	1	2	3	2	2	2	2	1	2	1	3	2	3	2		2	4	4	6	36	1296	0	0	1	1	0	0		0	1	3	1	0	0	3	4
2	1975	4	16	3	8		8		8		8		2	2	2	3	2	2	1	3	3	3	3	2	3	3	2		2	4	4	6	45	2025	0	0	0	0	0					3	1	0	0	2	2
3	1980	4	16	2	1	7	1	1	1	0	1	7	1	2	1	2	2	2	2	1	2	3	2	2	2	2	2		2	4	5	5	40	1600	0	0	0	1	0	1	1	0	1	4	1	0	0	4	3
2	1986	3	17	1	1	7	1	0	1	0	1	7	1	1	1	2	1	1	2	2	2	3	2	2	3	2	1	2	2	4	5	6	34	1156	0	0	1	1	0	1	0	0	1	4	0	1	0	3	3
5	1974	4	15	3	1	0	1	0	8		1	2	1	2	2	3	2	2	2	3	2	2	2	2	2	3	2		2	4	3	3	46	2116	0	0	0	1	0	0	0		1	4	0	0	0	2	3
4	1976	4	12	2	1	0	1	0	1	0	1	7	1	1	2	3	2	2	2	2	1	2	1	3	2	3	2		2	4	4	6	44	1936	0	0	0	1	0	0	0	0	1	4	0	0	0	3	4
6	1988	3	16	2	8		1	2	1	0	1	7	1	2	2	3	2	2	2	2	2	2	2	3	2	3	2		2	4	4	6	32	1024	0	0	1	1	0		1	0	1	4	0	0	0	3	3
2	1978	4	16	2	1	0	1	0	1	5	1	7	1	1	2	3	1	2	2	2	1	2	2	2	2	3	2		1	4	5	6	42	1764	0	0	0	1	0	0	0	1	1	4	1	0	1	3	4
6	1975	4	16	2	1	0	1	0	1	0	1	7	2	1	2	4	2	2	2	2	1	2	1	3	2	2	2		2	4	4	5	45	2025	0	0	1	1	0	0	0	0	1	3	1	0	0	3	4
5	1987	3	16	2	1	0	1	0	1	0	1	7	1	2	1	3	2	2	2	2	1	1	2	3	2	3	2		2	4	4	3	33	1089	0	0	1	1	0	0	0	0	1	4	0	0	0	3	4
1	1977	4	16	2	1	0	1	0	1	0	1	7	2	1	2	3	2	2	2	1	2	1	1	2	2	1	2		2	4	4	5	43	1849	0	0	0	0	1	0	0	0	1	3	1	0	0	4	3
6	1987	3	12	2	8		1	4	1	0	1	7	1	2	2	3	2	2	2	1	2	1	2	3	2	3	2		2	4	4	5	33	1089	0	0	1	1	0		1	0	1	4	0	0	0	4	3
2	1988	3	16	1	8		8		8		1	5	1	1	2	3	2	2	2	3	3	4	3	3	3	3	1	2	1	1	4	3	32	1024	1	0	0	1	0				1	4	0	1	1	2	2
4	1983	3	12	2	1	0	1	1	1	0	1	7	1	1	2	3	2	2	2	2	1	3	2	3	2	3	2		2	4	4	5	37	1369	0	0	1	1	0	0	1	0	1	4	1	0	0	3	4
1	1971	4	18	2	1	0	1	3	1	5	1	5	1	1	1	3	1	1	2	2	1	2	2	3	3	3	1	2	1	4	6	6	49	2401	0	0	0	1	1	0	1	1	1	4	1	1	1	3	4
5	1985	3	16	2	1	0	1	2	1	0	1	7	1	2	1	4	2	2	2	2	1	2	1	3	2	3	2		2	4	4	4	35	1225	0	0	1	1	0	0	1	0	1	4	1	0	0	3	4
4	1988	3	16	2	1	0	1	0	1	0	1	7	1	2	1	3	2	2	2	1	2	1	2	3	2	3	2		2	4	4	4	32	1024	0	0	1	1	0	0	0	0	1	4	1	0	0	4	3
2	1951	6	15	1	1	7	1	0	1	2	1	7	1	2	1	2	2	2	2	2	2	2	2	1	3	2	1	3	2	4	4	6	69	4761	0	0	1	0	0	1	0	1	1	4	0	1	0	3	3
1	1984	3	18	3	1	4	8		8		1	7	2	2	1	2	2	2	8	2	2	3	3	8	8	2	1	1	2	4	6	7	36	1296	0	0	0	1	1	1			1	3	0	1	0	3	3
5	1972	4	12	2	1	0	1	0	1	0	1	7	2	1	2	3	2	2	2	2	1	2	1	3	2	3	2		2	4	4	6	48	2304	0	0	1	1	0	0	0	0	1	3	0	0	0	3	4
6	1984	3	16	2	8		1	0	1	4	1	7	1	1	2	3	2	2	2	2	1	2	2	3	2	3	2		2	4	4	5	36	1296	0	0	1	1	0		0	1	1	4	1	0	0	3	4
3	1982	3	16	2	1	6	1	0	1	0	1	7	1	2	1	3	2	2	2	3	2	2	2	2	3	2	2		1	4	5	7	38	1444	0	1	0	1	0	1	0	0	1	4	0	0	1	2	3
6	1983	3	16	2	8		1	0	1	3	8		2	1	2	3	2	2	2	2	1	2	2	3	2	3	2		2	4	4	6	37	1369	0	0	1	1	0		0	1		3	1	0	0	3	4
4	1985	3	16	2	1	6	1	1	1	0	1	6	1	1	2	3	2	2	2	2	1	1	2	2	3	1	2		2	4	4	3	35	1225	0	0	0	1	0	1	1	0	1	4	1	0	0	3	4
2	1985	3	17	2	1	7	8		1	5	1	7	1	1	1	3	2	2	2	2	1	2	2	2	2	3	2		1	4	5	7	35	1225	0	0	0	1	0	1		1	1	4	1	0	1	3	4
1	1982	3	16	2	1	0	1	0	1	0	1	7	1	1	1	3	3	8	8	2	8	8	8	8	8	8	2		2	4	4	5	38	1444	0		1	1	1	0	0	0	1	4	1	0	0	3
6	1974	4	16	2	1	0	1	0	1	4	1	7	1	2	2	3	2	2	2	2	1	2	2	3	2	3	2		2	4	4	5	46	2116	0	0	1	1	0	0	0	1	1	4	0	0	0	3	4
2	1976	4	12	2	1	4	1	0	1	0	1	7	2	2	1	3	2	2	2	2	2	2	3	3	2	3	1	3	1	4	5	5	44	1936	0	0	1	1	0	1	0	0	1	3	1	1	1	3	3
2	1992	2	16	4	1	3	1	0	8		1	5	8	2	2	2	3	3	8	3	4	3	3	8	3	8	2		2	4	4	2	28	784	0		0	1	0	1	0		1		0	0	0	2	1
3	1977	4	16	1	1	5	1	0	1	0	1	7	1	1	2	3	2	8	2	1	2	2	1	2	2	1	2		2	4	5	5	43	1849	0	0	0	1	0	1	0	0	1	4	1	0	0	4	3
3	1983	3	15	2	1	2	1	0	1	0	1	5	1	1	1	3	1	1	2	2	2	2	1	2	2	3	2		1	4	4	5	37	1369	0	0	0	1	0	1	0	0	1	4	1	0	1	3	3
5	1993	2	16	2	1	2	1	0	1	0	1	7	1	1	2	3	2	2	2	2	2	3	2	3	3	2	1	3	2	4	4	5	27	729	0	0	0	1	0	1	0	0	1	4	0	1	0	3	3
1	1974	4	15	2	1	7	1	4	8		1	7	1	2	1	3	1	2	2	1	2	3	3	2	4	4	2		2	4	4	3	46	2116	0	0	0	0	1	1	1		1	4	1	0	0	4	3
1	1987	3	15	2	1	7	1	4	8		1	7	1	1	1	4	2	2	2	2	1	2	3	2	3	3	2		2	4	4	3	33	1089	0	0	0	1	1	1	1		1	4	1	0	0	3	4
1	1988	3	16	2	1	6	1	4	1	0	1	6	1	2	1	3	2	1	2	1	2	2	2	2	2	3	2		1	4	4	7	32	1024	0	1	1	1	1	1	1	0	1	4	1	0	1	4	3
4	1980	4	12	2	1	0	8		8		1	7	1	1	2	3	2	1	2	3	2	2	3	1	3	2	2		1	4	5	6	40	1600	0	0	0	1	0	0			1	4	0	0	1	2	3
4	1987	3	16	3	1	0	1	0	1	0	1	7	1	2	1	2	2	3	1	2	3	4	3	1	3	2	2		2	4	4	5	33	1089	0		1	1	0	0	0	0	1	4	1	0	0	3	2
1	1995	2	16	2	1	0	1	0	1	0	1	6	1	1	1	2	1	1	2	1	1	1	1	1	1	1	1	3	1	2	3	7	25	625	0	0	1	1	1	0	0	0	1	4	0	1	1	4	4
3	1977	4	16	1	1	4	8		8		1	7	1	2	1	2	1	2	2	2	3	3	3	4	2	3	1	1	2	4	5	5	43	1849	0	0	0	1	0	1			1	4	1	1	0	3	2
1	1981	3	16	2	1	6	1	5	8		1	7	1	2	1	4	1	2	2	2	2	3	3	2	4	3	2		2	2	4	3	39	1521	0	0	0	1	1	1	1		1	4	1	0	0	3	3
3	1980	4	16	2	1	5	1	0	1	0	1	3	2	2	3	2	2	2	2	2	2	2	3	2	2	3	1	2	2	4	4	8	40	1600	0	1	1	1	0	1	0	0	1	3	0	1	0	3	3
2	1997	2	12	2	1	0	8		8		1	7	1	1	1	8	2	2	2	3	3	2	2	3	2	2	2		2	4	3	3	23	529	0	0	1	1	0	0			1	4	1	0	0	2	2
1	1976	4	16	1	1	7	1	0	1	0	1	7	2	2	2	3	2	2	1	2	3	4	3	3	2	3	2		2	4	5	6	44	1936	0	1	1	1	1	1	0	0	1	3	1	0	0	3	2
1	1980	4	12	2	1	0	8		1	4	1	6	1	1	1	8	2	2	2	2	2	2	1	8	3	2	1	1	2	4	5	5	40	1600	0	0	0	0	1	0		1	1	4	1	1	0	3	3
2	1983	3	16	2	1	3	1	0	1	0	1	7	1	1	1	4	1	1	2	2	1	2	2	4	2	4	2		2	4	5	7	37	1369	0	0	0	1	0	1	0	0	1	4	1	0	0	3	4
5	1985	3	16	1	1	0	1	0	1	0	1	7	1	2	1	3	1	3	1	1	1	2	1	2	3	3	1	3	1	1	5	8	35	1225	1	0	1	1	0	0	0	0	1	4	1	1	1	4	4
2	1986	3	16	1	1	7	1	0	1	0	1	7	1	2	1	2	2	1	2	2	2	1	2	3	2	2	1	3	2	1	5	7	34	1156	1	0	1	1	0	1	0	0	1	4	1	1	0	3	3
5	1979	4	16	3	1	0	8		8		1	1	1	2	2	8	2	2	3	3	2	2	3	2	4	3	2		2	4	4	5	41	1681	0	0	0	1	0	0			1	4	1	0	0	2	3
3	1982	3	15	4	1	2	1	0	1	0	1	7	1	1	1	4	1	4	2	2	1	2	2	3	2	3	2		2	4	5	6	38	1444	0	0	0	1	0	1	0	0	1	4	0	0	0	3	4
3	1965	5	16	2	1	6	1	0	1	0	1	7	2	1	2	3	2	2	2	1	2	3	3	2	3	2	2		2	4	5	4	55	3025	0	0	0	1	0	1	0	0	1	3	1	0	0	4	3
3	1984	3	16	1	1	5	1	0	1	0	1	5	1	1	1	2	1	1	2	1	1	2	2	2	2	3	2		2	4	5	5	36	1296	0	0	0	1	0	1	0	0	1	4	1	0	0	4	4
1	1998	2	15	2	1	3	1	0	8		1	2	1	1	1	3	3	1	2	2	2	3	2	1	3	3	2		2	2	4	2	22	484	0	0	0	1	1	1	0		1	4	0	0	0	3	3
4	1980	4	12	1	8		1	0	1	0	1	7	2	2	1	1	2	2	2	2	2	2	3	1	3	3	1	2	2	4	4	2	40	1600	0	1	1	0	0		0	0	1	3	1	1	0	3	3
4	1966	5	12	2	1	7	1	0	1	0	1	7	1	1	1	2	2	2	2	2	2	2	2	3	1	3	2		2	4	3	4	54	2916	0	0	1	1	0	1	0	0	1	4	1	0	0	3	3
4	1974	4	15	2	1	0	1	1	1	0	1	5	1	2	1	2	2	2	2	2	1	2	3	2	3	2	2		2	4	4	3	46	2116	0	0	0	1	0	0	1	0	1	4	1	0	0	3	4
4	1960	6	12	2	1	3	8		8		1	3	1	2	1	2	2	2	2	1	2	1	1	2	2	2	2		2	4	3	5	60	3600	0	0	0	1	0	1			1	4	1	0	0	4	3
5	1958	6	9	3	1	4	8		8		1	5	1	1	2	2	3	1	8	1	1	2	1	1	3	1	2		2	4	3	4	62	3844	0	0	0	1	0	1			1	4	1	0	0	4	4
6	1953	6	9	2	1	2	1	2	8		1	4	2	1	2	3	2	2	2	1	1	2	2	3	2	3	2		2	4	2	3	67	4489	0	0	0	1	0	1	1		1	3	1	0	0	4	4
4	1964	5	12	3	1	0	8		8		1	5	1	1	2	2	3	3	3	1	2	1	3	2	3	2	2		2	4	3	4	56	3136	0	0	0	1	0	0			1	4	0	0	0	4	3
6	1956	6	9	3	1	4	1	0	8		1	3	2	1	2	1	3	3	2	4	3	4	2	3	2	3	2		2	4	2	4	64	4096	0	0	0	1	0	1	0		1	3	0	0	0	1	2
2	1975	4	12	2	1	4	1	0	1	3	1	3	2	1	2	3	2	2	2	1	2	2	3	3	2	3	2		1	4	5	7	45	2025	0	0	1	1	0	1	0	1	1	3	1	0	1	4	3
5	1980	4	16	3	8		8		8		1	7	1	1	2	1	1	2	2	3	3	3	2	2	4	1	1	3	1	4	5	6	40	1600	0	0	0	1	0				1	4	0	1	1	2	2
2	1979	4	16	2	1	6	1	0	1	0	1	7	1	2	2	3	2	8	8	1	2	3	2	2	8	2	2		2	1	6	6	41	1681	1	0	0	1	0	1	0	0	1	4	1	0	0	4	3
5	1988	3	17	3	1	0	1	0	1	0	1	6	1	1	2	2	2	2	2	2	1	2	3	2	3	2	2		1	4	5	7	32	1024	0	0	1	1	0	0	0	0	1	4	1	0	1	3	4
4	1978	4	12	3	1	5	1	1	1	0	1	7	1	1	1	3	2	2	2	2	2	2	1	3	1	4	2		2	4	3	4	42	1764	0	0	1	1	0	1	1	0	1	4	1	0	0	3	3
3	1989	3	17	2	1	2	1	0	8		1	3	2	2	1	2	2	2	2	2	1	2	1	2	2	2	2		2	4	4	6	31	961	0	0	0	1	0	1	0		1	3	1	0	0	3	4
2	1987	3	16	1	1	5	8		1	0	1	7	1	1	1	4	1	1	2	1	1	2	2	3	2	4	2		1	4	5	8	33	1089	0	0	1	1	0	1		0	1	4	0	0	1	4	4
4	1990	3	12	1	1	3	1	0	1	0	1	7	2	2	1	2	2	2	2	2	2	3	3	1	3	3	2		2	4	3	3	30	900	0	0	1	0	0	1	0	0	1	3	0	0	0	3	3
5	1981	3	16	2	1	0	1	5	1	0	1	7	2	1	2	2	2	2	2	1	2	1	2	2	2	2	2		2	4	4	3	39	1521	0	1	0	0	0	0	1	0	1	3	0	0	0	4	3
5	1989	3	16	3	8		8		8		1	2	1	1	2	3	2	2	2	2	8	2	2	3	2	3	1	3	2	4	3	2	31	961	0	0			0				1	4	0	1	0	3
2	1989	3	17	2	1	5	1	0	1	0	1	7	1	2	2	2	2	2	2	3	2	2	2	1	2	2	1	2	1	4	5	5	31	961	0	0	0	1	0	1	0	0	1	4	1	1	1	2	3
3	1994	2	16	2	1	0	1	0	1	0	1	7	1	1	1	3	1	1	2	2	2	3	2	1	3	2	1	2	2	1	5	6	26	676	1	0	1	1	0	0	0	0	1	4	0	1	0	3	3
1	1996	2	16	2	1	0	1	0	1	0	1	5	4	2	2	1	4	3	1	3	3	4	4	2	4	2	1	1	2	2	4	6	24	576	0	1	1	1	1	0	0	0	1	1	0	1	0	2	2
5	1990	3	16	2	1	5	1	0	1	0	1	7	2	2	1	2	2	2	2	2	2	1	3	2	3	2	1	3	1	4	5	8	30	900	0	0	1	1	0	1	0	0	1	3	1	1	1	3	3
2	1951	6	12	3	1	3	1	0	1	0	1	7	1	1	1	2	2	2	2	3	1	2	3	2	3	2	2		2	4	4	3	69	4761	0	0	0	1	0	1	0	0	1	4	1	0	0	2	4
4	1983	3	15	2	1	7	1	3	8		1	7	1	2	1	2	2	2	1	2	2	2	3	1	3	1	2		2	4	5	5	37	1369	0	0	0	1	0	1	1		1	4	1	0	0	3	3
2	1981	3	16	2	1	3	1	0	1	2	1	6	1	2	1	2	2	2	8	2	2	3	3	8	3	1	2		2	4	4	3	39	1521	0	0	0	1	0	1	0	1	1	4	0	0	0	3	3
3	1998	2	16	5	8		8		8		1	7	1	1	1	2	2	2	2	2	2	1	2	2	3	1	2		2	1	2	3	22	484	1	0	0	1	0				1	4	0	0	0	3	3
2	1992	2	16	2	1	7	1	0	8		1	7	1	2	1	4	2	2	2	2	1	2	3	2	3	3	2		2	2	4	2	28	784	0	0	0	1	0	1	0		1	4	0	0	0	3	4
3	1990	3	16	2	1	0	8		8		1	7	1	2	1	3	2	2	2	2	2	3	2	3	1	2	1	3	1	1	6	8	30	900	1	1		1	0	0			1	4	1	1	1	3	3
2	1991	2	16	2	1	7	1	5	8		1	7	1	1	2	4	1	1	2	2	1	3	3	1	3	3	2		2	2	4	3	29	841	0	0	0	1	0	1	1		1	4	0	0	0	3	4
5	1987	3	16	1	1	5	1	0	1	0	1	7	2	2	1	2	2	2	2	2	2	3	4	1	3	3	2		2	4	3	3	33	1089	0	0	1	0	0	1	0	0	1	3	1	0	0	3	3
1	1993	2	16	2	8		8		8		1	6	2	2	1	4	3	2	2	2	3	2	2	2	3	3	1	1	2	2	5	5	27	729	0	0	1	1	1				1	3	1	1	0	3	2
1	1992	2	16	2	1	7	8		1	0	1	7	1	2	1	2	2	2	2	2	2	3	3	2	3	2	2		2	4	3	5	28	784	0	0	0	1	1	1		0	1	4	0	0	0	3	3
1	1981	3	17	3	1	0	1	0	1	0	1	7	2	1	1	3	2	2	2	2	2	3	3	3	4	3	1	3	1	4	4	6	39	1521	0	1	1	1	1	0	0	0	1	3	0	1	1	3	3
5	1981	3	16	2	1	7	1	5	8		1	7	1	2	1	4	2	2	2	2	1	3	3	2	4	3	2		2	2	4	3	39	1521	0	0	0	1	0	1	1		1	4	0	0	0	3	4
4	1986	3	16	1	1	5	1	0	1	0	1	7	1	1	2	2	2	2	2	2	2	3	2	2	2	3	2		2	4	4	5	34	1156	0	0	0	1	0	1	0	0	1	4	0	0	0	3	3
5	1998	2	18	3	8		8		8		1	2	1	1	1	4	2	2	2	2	2	1	1	3	3	2	1	3	2	2	3	6	22	484	0	0	1		0				1	4	1	1	0	3	3
5	1973	4	16	1	1	5	1	0	1	0	1	5	1	1	1	2	1	1	2	1	1	1	2	1	1	1	2		2	4	5	5	47	2209	0	0	0	1	0	1	0	0	1	4	1	0	0	4	4
3	1982	3	16	2	1	3	1	0	1	0	1	7	1	2	1	2	2	3	2	3	2	2	3	2	4	3	1	2	1	2	5	6	38	1444	0	0	0	1	0	1	0	0	1	4	0	1	1	2	3
5	1976	4	15	2	1	7	1	3	1	0	1	7	1	1	1	3	1	1	2	2	3	3	2	2	1	3	2		2	1	3	4	44	1936	1	1	1	1	0	1	1	0	1	4	0	0	0	3	2
1	1982	3	19	2	1	5	1	0	8		1	7	1	2	1	2	2	2	2	2	3	2	2	1	3	2	1	2	1	1	4	6	38	1444	1	1	1	1	1	1	0		1	4	0	1	1	3	2
3	1956	6	17	1	1	5	1	0	1	0	1	7	1	1	1	4	1	1	2	1	1	1	2	4	2	3	2		2	4	5	6	64	4096	0	1	1	1	0	1	0	0	1	4	1	0	0	4	4
2	1994	2	16	2	1	0	8		8		1	3	2	2	3	4	4	4	2	3	4	3	3	2	8	2	2		2	2	5	4	26	676	0	0	0	1	0	0			1	3	0	0	0	2	1
2	1980	4	17	4	1	1	1	0	8		1	5	2	3	2	3	3	2	2	4	3	3	3	2	3	2	2		2	4	5	5	40	1600	0	0	1	0	0	1	0		1	3	0	0	0	1	2
3	1975	4	16	1	1	4	1	0	1	0	1	7	2	2	1	2	2	2	2	2	3	3	3	2	3	3	2		1	4	5	7	45	2025	0	0	1	0	0	1	0	0	1	3	1	0	1	3	2
4	1988	3	12	2	1	5	1	6	1	0	1	6	1	2	1	2	2	2	2	2	2	1	3	2	2	2	2		2	4	5	7	32	1024	0	0	0	1	0	1	1	0	1	4	1	0	0	3	3
3	1990	3	16	3	1	0	8		8		1	7	2	2	2	3	3	2	8	3	4	2	3	2	3	2	2		2	4	4	3	30	900	0	0	0	1	0	0			1	3	1	0	0	2	1
3	1983	3	16	2	1	7	1	0	1	0	1	7	2	2	1	1	3	8	2	3	3	2	3	2	4	2	2		2	4	3	3	37	1369	0	0	1	1	0	1	0	0	1	3	0	0	0	2	2
5	1975	4	12	2	8		1	0	1	0	1	7	2	2	2	1	2	2	2	3	2	3	2	1	2	1	2		1	4	4	6	45	2025	0	0	1	1	0		0	0	1	3	1	0	1	2	3
1	1990	3	16	2	1	0	1	0	1	0	1	7	2	1	1	3	2	1	2	2	1	2	2	1	2	2	2		2	4	5	6	30	900	0	1	1	1	1	0	0	0	1	3	0	0	0	3	4
4	1971	4	15	4	1	0	1	0	1	0	1	7	2	1	2	2	2	2	2	1	2	1	2	3	2	2	2		2	4	4	5	49	2401	0	1	1	1	0	0	0	0	1	3	1	0	0	4	3
5	1989	3	16	2	1	0	8		1	0	1	7	2	1	2	4	2	1	2	1	2	2	1	2	2	2	2		2	4	5	6	31	961	0	1	1	1	0	0		0	1	3	1	0	0	4	3
1	1955	6	15	3	1	3	1	1	1	0	1	5	1	2	1	3	2	2	2	2	2	3	2	2	2	3	1	2	2	4	5	5	65	4225	0	0	0	1	1	1	1	0	1	4	1	1	0	3	3
6	1984	3	15	4	1	0	1	0	1	0	1	7	2	1	2	4	2	1	2	2	2	1	3	2	2	2	2		2	4	4	4	36	1296	0	1	1	1	0	0	0	0	1	3	0	0	0	3	3
5	1983	3	16	2	1	7	1	0	1	0	1	5	4	3	3	1	3	3	2	4	4	3	4	2	4	1	2		2	1	4	5	37	1369	1	1	1	0	0	1	0	0	1	1	0	0	0	1	1
1	1991	2	17	2	1	5	1	0	1	1	1	4	1	1	2	2	2	2	2	2	2	3	2	2	2	3	2		2	1	6	7	29	841	1	1	1	1	1	1	0	1	1	4	1	0	0	3	3
1	1958	6	16	2	1	1	1	0	8		1	7	1	1	1	3	1	2	2	2	2	3	3	2	3	2	2		2	4	6	5	62	3844	0	1	1	1	1	1	0		1	4	1	0	0	3	3
5	1987	3	12	2	8		1	0	1	0	1	7	1	1	2	3	3	2	2	2	2	3	3	3	3	3	2		2	4	5	6	33	1089	0	0	0	1	0		0	0	1	4	1	0	0	3	3
5	1972	4	16	1	1	3	1	0	1	0	1	7	1	1	2	2	2	2	1	3	2	3	4	1	2	1	2		2	4	5	6	48	2304	0	0	0	1	0	1	0	0	1	4	1	0	0	2	3
4	1992	2	12	3	1	7	8		1	0	1	7	1	2	1	2	2	2	2	1	2	1	1	2	3	1	2		2	4	5	5	28	784	0	0	0	1	0	1		0	1	4	1	0	0	4	3
3	1974	4	17	2	1	5	1	0	8		1	7	2	2	1	4	2	2	2	2	2	3	2	3	2	2	2		2	4	5	6	46	2116	0	0	1	1	0	1	0		1	3	0	0	0	3	3
2	1993	2	16	4	1	0	1	0	8		1	5	3	3	4	2	3	4	1	3	3	4	4	2	3	2	2		2	4	4	3	27	729	0	1	1	0	0	0	0		1	2	0	0	0	2	2
3	1990	3	12	1	1	5	8		1	0	1	7	1	2	2	3	2	3	2	2	2	1	3	2	2	1	1	3	1	4	4	6	30	900	0	1	1	0	0	1		0	1	4	1	1	1	3	3
2	1990	3	17	2	1	7	1	4	8		1	7	1	2	1	4	1	1	2	2	1	2	4	2	4	3	2		2	4	4	3	30	900	0	0	0	1	0	1	1		1	4	0	0	0	3	4
1	1988	3	19	1	1	0	1	0	1	5	1	7	1	1	1	3	2	2	2	2	1	2	3	2	2	4	2		1	1	5	5	32	1024	1	0	0	1	1	0	0	1	1	4	0	0	1	3	4
5	1981	3	16	2	1	7	1	5	8		1	7	1	1	2	4	2	1	2	2	1	2	3	2	3	3	2		2	2	4	3	39	1521	0	0	0	1	0	1	1		1	4	0	0	0	3	4
2	1981	3	16	2	1	7	1	5	8		1	7	1	2	1	3	1	2	2	1	2	2	3	2	4	4	2		2	2	4	2	39	1521	0	0	0	1	0	1	1		1	4	0	0	0	4	3
2	1970	5	16	2	1	4	1	0	1	0	1	7	1	2	2	2	2	2	2	2	3	2	3	2	2	3	1	1	2	1	5	5	50	2500	1	0	0	1	0	1	0	0	1	4	1	1	0	3	2
4	1969	5	12	2	1	7	1	0	1	0	1	7	1	1	1	2	1	1	2	2	2	2	1	3	2	4	2		2	4	3	4	51	2601	0	0	1	1	0	1	0	0	1	4	0	0	0	3	3
2	1985	3	12	2	1	5	8		1	0	1	5	2	2	1	3	2	2	2	2	2	3	3	2	2	3	2		2	4	5	5	35	1225	0	0	1	1	0	1		0	1	3	1	0	0	3	3
2	1962	5	15	3	1	6	1	0	8		1	7	2	1	1	2	2	3	2	3	2	2	3	1	4	1	2		2	4	5	5	58	3364	0	0	0	0	0	1	0		1	3	0	0	0	2	3
3	1980	4	20	2	1	7	1	0	1	7	1	7	1	3	2	1	2	2	2	3	3	4	4	3	2	3	2		1	1	3	1	40	1600	1	1	0	0	0	1	0	1	1	4	1	0	1	2	2
2	1980	4	18	2	1	5	1	0	1	0	1	7	1	1	1	2	2	3	2	2	1	2	3	1	4	1	1	1	2	4	3	6	40	1600	0	0	0	1	0	1	0	0	1	4	1	1	0	3	4
5	1982	3	15	1	1	5	1	2	1	0	1	7	1	1	1	2	2	2	1	2	1	1	2	1	3	2	1	1	1	4	4	6	38	1444	0	0	1	1	0	1	1	0	1	4	1	1	1	3	4
2	1963	5	16	1	8		8		8		1	7	2	2	1	2	3	2	2	3	2	4	3	3	4	3	1	1	2	4	5	4	57	3249	0	0	0	1	0				1	3	1	1	0	2	3
1	1994	2	16	3	1	0	1	0	1	0	1	3	1	1	1	2	2	2	2	3	8	3	3	2	3	2	2		1	2	4	5	26	676	0	0	0	1	1	0	0	0	1	4	0	0	1	2
1	1985	3	19	5	1	0	1	0	1	0	1	7	1	2	1	2	3	2	2	3	3	2	3	1	3	8	2		2	4	2	4	35	1225	0	0	0	1	1	0	0	0	1	4	1	0	0	2	2
2	1983	3	19	5	8		1	0	1	0	1	7	1	2	1	2	3	2	2	3	3	2	3	1	3	8	2		2	4	2	3	37	1369	0	0	0	1	0		0	0	1	4	1	0	0	2	2
5	1976	4	16	2	1	7	1	0	8		1	7	2	2	2	3	2	2	2	1	2	3	1	2	2	2	2		2	4	4	5	44	1936	0	0	1	1	0	1	0		1	3	0	0	0	4	3
1	1994	2	20	3	1	3	1	0	1	0	1	7	1	1	1	2	2	2	2	3	3	2	2	3	2	4	2		2	2	3	3	26	676	0	0	0	1	1	1	0	0	1	4	0	0	0	2	2
5	1977	4	16	2	1	3	1	1	1	0	1	1	1	2	2	3	2	2	2	2	2	2	3	2	2	2	1	1	2	4	3	7	43	1849	0	0	0	0	0	1	1	0	1	4	0	1	0	3	3
2	1991	2	16	2	1	4	8		8		8		2	2	1	8	2	2	8	1	2	2	2	2	4	3	2		2	4	4	5	29	841	0	0	1	1	0	1				3	1	0	0	4	3
3	1983	3	16	2	1	3	1	0	1	0	1	7	1	1	1	3	2	2	2	2	2	3	2	2	3	2	2		1	1	2	7	37	1369	1	0	1		0	1	0	0	1	4	0	0	1	3	3
6	1988	3	15	2	1	4	1	0	1	0	1	7	1	1	1	4	1	1	2	1	1	2	2	3	2	3	2		2	4	6	8	32	1024	0	0	0	1	0	1	0	0	1	4	1	0	0	4	4
1	1979	4	16	3	1	5	1	0	1	0	1	7	1	1	1	3	2	2	2	1	2	2	2	3	2	2	2		2	4	4	7	41	1681	0	1	0	0	1	1	0	0	1	4	1	0	0	4	3
2	1996	2	16	2	8		8		8		1	7	2	1	1	1	3	3	2	2	2	2	3	3	3	3	2		2	2	4	4	24	576	0	0	0	1	0				1	3	1	0	0	3	3
2	1988	3	20	2	8		8		1	0	1	3	2	2	2	1	1	1	2	1	2	2	2	2	1	2	1	2	1	4	6	8	32	1024	0	1	1	1	0			0	1	3	0	1	1	4	3
2	1988	3	16	2	1	0	1	2	1	0	1	5	1	1	1	8	2	2	8	2	2	2	8	2	3	2	1	2	2	4	5	4	32	1024	0	0	1	1	0	0	1	0	1	4	1	1	0	3	3
1	1992	2	16	2	1	0	1	0	8		1	7	1	2	1	2	2	2	2	1	2	2	1	2	1	1	2		2	1	4	7	28	784	1	1	1	1	1	0	0		1	4	1	0	0	4	3
2	1991	2	16	1	1	0	1	0	8		1	7	2	1	2	1	1	2	2	2	3	2	1	3	3	2	2		2	1	4	5	29	841	1	1	1	1	0	0	0		1	3	0	0	0	3	2
3	1990	3	16	1	1	5	1	0	8		1	7	2	2	1	1	1	1	1	1	2	1	3	4	4	3	2		2	4	4	6	30	900	0	1	1	0	0	1	0		1	3	1	0	0	4	3
4	1979	4	16	3	1	6	1	2	8		1	7	2	1	1	2	2	1	1	1	2	2	3	4	2	1	2		2	4	4	7	41	1681	0	1	1	1	0	1	1		1	3	1	0	0	4	3
5	1978	4	16	2	1	3	1	0	8		1	7	1	2	1	2	2	2	2	3	2	1	1	3	3	2	2		2	1	4	7	42	1764	1	0	1	1	0	1	0		1	4	0	0	0	2	3
2	1990	3	16	3	1	0	1	0	1	0	1	4	1	1	1	2	3	2	2	3	3	2	2	2	3	8	1	3	2	4	2	5	30	900	0	0	1	1	0	0	0	0	1	4	0	1	0	2	2
6	1987	3	16	2	1	0	1	1	8		1	7	1	2	1	4	1	2	2	1	3	2	3	2	3	3	2		2	1	4	6	33	1089	1	1	0	0	0	0	1		1	4	0	0	0	4	2
1	1986	3	16	1	1	5	1	0	8		1	7	1	2	2	4	2	1	1	1	1	2	3	2	4	3	2		2	1	5	6	34	1156	1	0	1	1	1	1	0		1	4	1	0	0	4	4
2	1985	3	13	3	1	6	1	0	8		1	7	2	1	1	4	2	1	2	2	1	1	3	1	2	4	2		2	4	4	7	35	1225	0	0	1	1	0	1	0		1	3	1	0	0	3	4
3	1984	3	16	2	1	5	1	0	8		1	7	2	1	1	4	1	2	1	1	2	2	3	2	1	1	2		2	4	4	5	36	1296	0	0	0	1	0	1	0		1	3	0	0	0	4	3
4	1983	3	12	1	1	0	8		8		1	7	2	1	1	3	2	2	2	1	2	1	3	2	3	2	2		2	4	4	6	37	1369	0	0	0	1	0	0			1	3	0	0	0	4	3
5	1982	3	16	2	1	3	1	0	8		1	7	2	1	1	3	1	1	2	2	1	1	3	1	2	2	2		2	1	5	5	38	1444	1	0	1	0	0	1	0		1	3	1	0	0	3	4
6	1971	4	17	1	1	0	1	1	8		1	7	2	1	1	4	2	2	2	2	1	2	3	3	1	1	2		2	1	5	6	49	2401	1	1	0	1	0	0	1		1	3	1	0	0	3	4
1	1984	3	16	2	1	0	1	2	8		1	7	2	1	1	3	2	1	2	1	1	2	3	4	2	1	2		2	4	5	5	36	1296	0	0	1	1	1	0	1		1	3	0	0	0	4	4
2	1986	3	16	1	1	0	1	0	8		1	7	1	1	2	4	1	2	2	2	1	2	3	1	1	3	2		2	4	4	6	34	1156	0	0	1	1	0	0	0		1	4	0	0	0	3	4
3	1989	3	17	2	1	0	1	0	8		1	6	1	1	1	3	3	2	2	2	3	2	3	2	3	2	2		2	1	3	4	31	961	1	0	0	1	0	0	0		1	4	0	0	0	3	2
4	1972	4	16	2	1	3	8		1	0	1	7	1	2	1	4	1	1	2	1	2	1	2	2	2	3	2		1	1	5	6	48	2304	1	1	0	1	0	1		0	1	4	0	0	1	4	3
5	1993	2	16	3	1	0	1	0	1	0	1	7	1	1	1	3	2	2	2	3	3	2	3	2	3	2	2		2	2	2	5	27	729	0	0	0		0	0	0	0	1	4	0	0	0	2	2
3	1972	4	12	5	8		1	0	1	0	1	5	1	1	2	2	4	2	2	3	3	2	3	2	3	8	2		2	4	1	2	48	2304	0	0	0	1	0		0	0	1	4	0	0	0	2	2
2	1986	3	16	4	1	7	1	0	1	0	1	0	3	2	2	2	3	2	8	4	3	2	3	2	3	2	2		2	4	3	3	34	1156	0	0	0	1	0	1	0	0	0	2	0	0	0	1	2
2	1978	4	18	1	1	0	1	2	1	0	1	5	1	2	1	4	2	2	2	2	1	2	1	2	2	3	1	3	1	1	3	9	42	1764	1	0	0	1	0	0	1	0	1	4	0	1	1	3	4
3	1973	4	17	2	1	5	1	0	1	4	1	7	1	2	2	8	2	8	2	2	2	2	3	2	2	3	2		2	4	3	2	47	2209	0	1	0	0	0	1	0	1	1	4	1	0	0	3	3
5	1986	3	16	2	1	7	1	2	1	0	1	6	1	1	2	1	1	1	2	2	2	3	2	1	3	1	2		2	4	2	4	34	1156	0	0	0	1	0	1	1	0	1	4	1	0	0	3	3
4	1984	3	15	3	1	2	1	0	8		1	6	1	2	1	2	2	2	2	3	4	4	3	2	3	2	2		1	4	5	6	36	1296	0	0	0	1	0	1	0		1	4	0	0	1	2	1
3	1989	3	16	2	1	5	1	0	1	0	1	6	1	2	2	3	1	2	2	2	2	3	3	2	2	3	2		1	4	5	6	31	961	0	0	1	0	0	1	0	0	1	4	0	0	1	3	3
5	1986	3	12	2	1	2	1	0	1	0	1	7	1	2	2	2	1	2	2	2	2	1	2	2	3	3	2		2	4	4	3	34	1156	0	0	0	1	0	1	0	0	1	4	1	0	0	3	3
6	1972	4	16	1	1	5	1	0	1	0	1	5	1	1	1	2	1	1	2	1	1	2	2	2	2	3	2		2	4	5	5	48	2304	0	0	0	1	0	1	0	0	1	4	1	0	0	4	4
3	1978	4	12	1	1	4	1	0	1	0	1	7	1	2	1	4	1	2	2	2	2	4	3	3	2	4	2		1	4	4	5	42	1764	0	1	0	0	0	1	0	0	1	4	1	0	1	3	3
2	1992	2	16	3	1	0	1	0	8		1	7	1	1	1	3	2	1	2	2	3	2	2	3	8	3	2		2	4	4	7	28	784	0	0	1	1	0	0	0		1	4	0	0	0	3	2
1	1985	3	16	3	1	0	1	0	1	0	1	7	1	1	1	2	2	2	2	2	2	2	2	2	3	2	1	2	1	4	5	5	35	1225	0	0	1	1	1	0	0	0	1	4	0	1	1	3	3
3	1989	3	20	1	1	6	1	0	1	0	1	7	1	2	1	2	2	2	2	2	1	2	2	2	3	3	1	3	1	4	4	8	31	961	0	0	1	1	0	1	0	0	1	4	0	1	1	3	4
5	1964	5	17	1	1	7	1	5	8		1	3	1	1	2	2	2	2	2	3	3	4	2	2	4	8	2		2	4	5	7	56	3136	0	0	0	1	0	1	1		1	4	1	0	0	2	2
5	1997	2	16	3	8		8		8		1	3	1	2	2	4	2	2	2	3	3	2	2	2	3	3	2		8	4	2	5	23	529	0	0	0	1	0				1	4	0	0		2	2
1	1981	3	17	2	1	5	1	1	1	0	1	4	1	1	2	1	2	2	2	2	2	2	3	2	2	2	2		1	1	6	8	39	1521	1	1	1	1	1	1	1	0	1	4	1	0	1	3	3
3	1988	3	16	2	1	4	8		1	0	1	4	1	1	1	3	2	2	2	2	3	2	2	2	3	2	1	3	1	1	2	7	32	1024	1	0	0	1	0	1		0	1	4	0	1	1	3	2
5	1965	5	16	3	1	7	8		8		1	7	1	2	2	3	2	2	2	1	2	3	1	2	2	2	2		2	4	4	5	55	3025	0	0	0	1	0	1			1	4	1	0	0	4	3
3	1984	3	12	3	1	2	8		8		1	2	1	1	1	4	2	2	8	1	2	1	3	2	2	2	2		2	4	5	4	36	1296	0	0	0	1	0	1			1	4	0	0	0	4	3
3	1978	4	16	1	1	5	1	2	1	2	1	7	1	1	1	3	2	2	2	3	2	2	2	2	2	2	1	3	1	4	5	5	42	1764	0	1	1	1	0	1	1	1	1	4	1	1	1	2	3
3	1980	4	15	2	1	3	1	2	8		1	4	1	1	1	8	2	2	2	2	2	2	3	2	2	3	2		1	4	2	5	40	1600	0	0	0	1	0	1	1		1	4	0	0	1	3	3
4	1982	3	16	3	1	2	1	0	1	0	1	7	1	1	1	3	2	2	2	2	2	1	2	1	3	2	2		2	2	4	5	38	1444	0	0	0	1	0	1	0	0	1	4	1	0	0	3	3
3	1995	2	16	1	1	2	1	0	1	0	1	7	1	1	1	4	1	2	2	1	2	2	1	2	3	3	1	2	1	1	5	6	25	625	1	0	0	1	0	1	0	0	1	4	1	1	1	4	3
3	1981	3	16	2	1	0	1	0	8		1	7	1	2	1	3	2	2	2	2	1	3	2	2	3	3	2		2	4	5	6	39	1521	0	0	0	1	0	0	0		1	4	0	0	0	3	4
4	1988	3	16	2	1	0	1	0	1	0	1	7	2	2	1	3	2	2	2	2	2	1	2	2	3	2	2		1	1	5	6	32	1024	1	1	1	1	0	0	0	0	1	3	1	0	1	3	3
2	1973	4	12	2	1	7	1	7	1	0	1	7	1	2	1	3	1	2	2	2	2	1	1	3	2	3	2		2	4	3	6	47	2209	0	0	1	1	0	1	1	0	1	4	0	0	0	3	3
1	1992	2	19	1	1	7	1	0	1	0	1	7	1	1	1	4	2	1	2	2	2	3	2	3	2	4	1	2	2	4	4	6	28	784	0	0	0	1	1	1	0	0	1	4	0	1	0	3	3
3	1984	3	16	2	1	2	8		8		1	7	2	1	2	2	2	2	2	2	1	2	3	2	3	3	2		1	4	5	5	36	1296	0	0	1	0	0	1			1	3	1	0	1	3	4
1	1980	4	16	1	1	3	1	0	1	0	1	7	1	2	1	2	2	2	2	2	3	2	3	2	3	3	2		2	1	4	5	40	1600	1	0	0	1	1	1	0	0	1	4	0	0	0	3	2
5	1975	4	16	3	1	7	8		1	0	1	7	1	2	2	4	2	2	2	2	2	3	2	2	2	2	2		2	4	4	5	45	2025	0	0	0	1	0	1		0	1	4	1	0	0	3	3
5	1991	2	16	2	1	5	1	1	8		1	1	1	2	1	3	2	2	8	2	2	2	2	1	3	3	2		2	4	3	5	29	841	0	0	1	1	0	1	1		1	4	1	0	0	3	3
3	1986	3	15	3	1	1	1	0	1	0	1	3	2	1	2	4	2	2	2	2	2	3	3	2	2	1	2		2	4	4	5	34	1156	0	0	0	1	0	1	0	0	1	3	0	0	0	3	3
1	1998	2	16	3	8		1	0	1	0	1	4	1	1	1	4	2	2	8	2	3	3	2	2	2	3	2		1	1	1	1	22	484	1	0	1	1	1		0	0	1	4	0	0	1	3	2
5	1965	5	16	3	8		8		1	0	1	7	2	2	1	8	2	3	3	3	3	4	3	2	3	1	2		2	4	4	4	55	3025	0	1	0	0	0			0	1	3	1	0	0	2	2
2	1988	3	16	1	1	6	1	0	1	0	1	7	1	1	1	2	1	1	2	3	2	2	3	2	1	3	2		1	4	4	5	32	1024	0	1	1	0	0	1	0	0	1	4	1	0	1	2	3
5	1990	3	16	3	8		8		8		1	5	1	1	1	3	1	2	2	1	1	2	2	2	3	3	2		2	4	5	7	30	900	0	0	0	1	0				1	4	0	0	0	4	4
1	1986	3	15	2	1	3	1	0	1	0	1	7	1	1	1	2	3	2	2	2	3	1	2	2	3	2	1	3	2	4	3	4	34	1156	0	0	1	0	1	1	0	0	1	4	1	1	0	3	2
3	1989	3	16	2	1	7	8		1	0	1	7	1	1	1	2	1	1	2	2	2	2	2	3	2	2	2		2	4	5	6	31	961	0	0	1	1	0	1		0	1	4	0	0	0	3	3
3	1986	3	15	2	1	3	1	1	1	0	1	7	1	1	1	3	1	2	2	1	2	2	2	1	3	2	2		2	1	4	6	34	1156	1	0	0	1	0	1	1	0	1	4	0	0	0	4	3
5	1972	4	15	1	1	7	1	3	1	0	1	7	1	1	1	2	2	1	2	2	2	2	3	2	3	3	2		1	4	4	5	48	2304	0	0	0	1	0	1	1	0	1	4	1	0	1	3	3
5	1980	4	12	1	1	4	1	1	1	0	1	7	1	2	2	2	2	3	1	3	2	3	4	2	3	3	2		2	4	5	4	40	1600	0	0	0	1	0	1	1	0	1	4	1	0	0	2	3
3	1981	3	21	2	1	7	1	0	1	3	1	7	1	2	1	3	4	2	2	3	4	3	2	3	2	3	2		2	1	5	5	39	1521	1	0	0	1	0	1	0	1	1	4	0	0	0	2	1
1	1954	6	12	3	1	5	1	0	1	0	1	3	1	1	1	3	1	8	8	2	8	2	2	8	8	2	2		2	4	3	2	66	4356	0	0	0	1	1	1	0	0	1	4	0	0	0	3
5	1980	4	16	3	1	6	1	2	1	0	1	4	1	1	2	8	2	1	2	2	2	1	2	2	2	3	2		2	4	4	6	40	1600	0	0	0	1	0	1	1	0	1	4	0	0	0	3	3
2	1982	3	16	2	1	7	1	0	1	0	1	7	1	1	1	2	1	3	1	3	3	3	3	1	3	2	2		2	4	5	7	38	1444	0	0	1	1	0	1	0	0	1	4	0	0	0	2	2
3	1980	4	16	2	1	6	1	0	1	1	1	7	1	1	1	8	1	1	2	1	2	2	2	8	8	8	2		1	4	4	5	40	1600	0	0	0	1	0	1	0	1	1	4	1	0	1	4	3
3	1994	2	18	2	1	2	1	3	8		1	4	1	1	1	8	2	3	2	2	3	2	3	2	3	3	2		2	1	3	2	26	676	1	0	0	1	0	1	1		1	4	0	0	0	3	2
2	1987	3	12	2	1	7	1	7	1	0	1	7	1	1	1	3	2	1	2	2	2	1	2	3	2	2	1	2	1	4	4	5	33	1089	0	1	1	0	0	1	1	0	1	4	1	1	1	3	3
5	1977	4	16	2	8		8		1	0	1	5	1	1	1	2	2	3	1	2	2	3	3	1	3	3	1	1	1	4	4	4	43	1849	0	0	0	1	0			0	1	4	0	1	1	3	3
2	2001	2	13	1	1	0	1	3	1	0	1	5	1	1	2	1	3	2	2	2	2	2	2	3	2	3	2		2	2	1	3	19	361	0	0	1	1	0	0	1	0	1	4	1	0	0	3	3
5	1980	4	16	2	1	0	1	4	1	5	1	7	1	2	1	1	2	2	3	2	2	1	2	2	3	3	2		1	4	4	5	40	1600	0	0	0	1	0	0	1	1	1	4	1	0	1	3	3
2	1987	3	16	2	1	7	1	2	1	0	1	7	2	2	1	2	2	3	2	3	3	3	3	3	3	2	2		2	4	4	5	33	1089	0	1	1	1	0	1	1	0	1	3	0	0	0	2	2
3	1992	2	18	2	1	0	1	0	1	0	1	3	1	2	2	3	1	2	1	2	2	2	3	1	3	2	1	2	1	1	2	5	28	784	1	0	0	1	0	0	0	0	1	4	1	1	1	3	3
5	1997	2	17	3	8		8		1	0	1	7	1	1	1	3	2	1	2	3	3	2	3	2	2	1	2		1	2	8	1	23	529	0	0	0	1	0			0	1	4	0	0	1	2	2
3	1989	3	16	2	1	4	1	0	1	0	1	7	1	2	1	3	1	2	2	2	2	1	2	3	2	4	1	2	2	4	5	6	31	961	0	1	1	1	0	1	0	0	1	4	0	1	0	3	3
5	1988	3	16	2	1	7	1	5	1	0	1	3	1	2	2	1	2	1	2	1	2	1	2	8	2	2	2		2	1	5	6	32	1024	1	0	0	1	0	1	1	0	1	4	1	0	0	4	3
2	1986	3	16	2	1	6	1	0	1	0	1	6	2	2	1	3	2	2	2	2	3	3	2	2	8	3	1	3	1	4	5	5	34	1156	0	0	1	1	0	1	0	0	1	3	1	1	1	3	2
5	1980	4	16	2	8		8		8		8		1	1	1	2	2	2	1	2	2	2	3	2	2	2	2		2	4	4	8	40	1600	0	0	0	1	0					4	0	0	0	3	3
3	1988	3	16	2	1	4	1	0	1	0	1	7	1	2	1	3	2	2	2	2	1	2	2	2	1	3	2		2	4	4	8	32	1024	0	0	1	1	0	1	0	0	1	4	0	0	0	3	4
3	1986	3	16	1	1	7	8		8		1	7	1	2	1	2	2	2	2	2	2	1	3	2	3	1	1	2	1	4	5	7	34	1156	0	0	0	1	0	1			1	4	0	1	1	3	3
4	1987	3	16	2	8		1	0	1	0	1	5	1	1	1	3	2	2	2	2	1	2	2	1	2	2	2		2	4	4	6	33	1089	0	0	1	1	0		0	0	1	4	1	0	0	3	4
4	1990	3	16	3	1	4	1	1	1	0	1	6	1	1	2	3	2	2	2	2	3	2	3	1	3	3	2		2	4	2	2	30	900	0	0	0	1	0	1	1	0	1	4	0	0	0	3	2
2	1997	2	20	2	1	5	1	0	1	0	1	7	2	2	2	8	2	2	2	2	2	2	2	3	3	2	2		2	2	1	5	23	529	0	0	1	1	0	1	0	0	1	3	0	0	0	3	3
5	1970	5	17	2	1	7	1	3	1	0	1	7	1	1	1	2	2	2	2	2	3	2	3	2	3	2	1	1	2	1	5	5	50	2500	1	0	0	1	0	1	1	0	1	4	1	1	0	3	2
3	1989	3	16	3	1	3	1	0	1	0	1	7	2	3	1	2	3	3	1	3	3	3	4	2	3	3	2		2	4	3	4	31	961	0	0	0	1	0	1	0	0	1	3	0	0	0	2	2
3	1985	3	15	3	1	0	1	1	1	0	1	5	1	2	2	3	2	2	2	2	2	2	3	2	2	2	1	2	2	4	4	4	35	1225	0	0	1	1	0	0	1	0	1	4	0	1	0	3	3
1	1994	2	16	2	1	0	1	0	1	4	1	7	2	1	3	2	2	2	2	2	2	1	3	2	2	2	1	2	2	4	4	8	26	676	0	0	0	1	1	0	0	1	1	3	1	1	0	3	3
6	1978	4	16	1	1	5	1	0	1	3	1	7	1	1	2	4	2	2	2	2	1	1	2	3	2	3	2		2	4	5	6	42	1764	0	0	0	1	0	1	0	1	1	4	0	0	0	3	4
5	1985	3	12	1	1	5	8		1	0	1	6	1	1	1	3	2	2	2	2	1	1	1	4	2	4	2		2	4	4	5	35	1225	0	1	0	1	0	1		0	1	4	0	0	0	3	4
3	1993	2	15	3	1	0	1	3	1	0	1	6	2	1	3	2	1	1	1	2	1	2	2	1	1	1	2		2	4	3	8	27	729	0	0	0	1	0	0	1	0	1	3	0	0	0	3	4
1	1988	3	12	4	8		8		8		1	7	1	2	2	3	3	1	2	2	2	1	2	2	3	3	2		2	4	2	6	32	1024	0	1	0	1	1				1	4	0	0	0	3	3
5	1998	2	19	3	8		8		8		1	2	1	3	1	3	2	3	2	2	2	2	1	3	4	3	2		2	1	8	4	22	484	1	1	0	1	0				1	4	0	0	0	3	3
3	1992	2	19	2	1	4	1	0	1	0	1	3	1	1	1	3	2	2	2	3	3	3	2	3	2	3	1	1	2	4	4	5	28	784	0	0	0	1	0	1	0	0	1	4	0	1	0	2	2
4	1986	3	12	2	1	4	8		1	0	1	7	2	8	2	8	2	8	1	2	3	4	3	2	8	2	2		2	4	4	5	34	1156	0	1	1	0	0	1		0	1	3	0	0	0	3	2
1	1988	3	16	1	1	7	1	0	1	0	1	7	3	3	3	2	2	3	2	4	3	4	4	1	4	1	1	3	1	4	5	7	32	1024	0	1	1	0	1	1	0	0	1	2	0	1	1	1	2
6	1987	3	17	2	1	5	8		1	0	1	7	1	1	1	3	3	3	2	2	1	2	3	1	3	3	2		2	4	5	7	33	1089	0	0	1	1	0	1		0	1	4	1	0	0	3	4
5	1985	3	16	1	1	5	1	0	8		1	7	2	2	1	8	2	2	2	2	2	3	3	2	3	2	2		2	4	4	3	35	1225	0	1	1	0	0	1	0		1	3	0	0	0	3	3
3	1991	2	16	2	1	0	1	2	1	0	1	7	1	1	1	2	2	1	2	2	2	3	3	2	3	3	2		1	1	5	5	29	841	1	0	0	1	0	0	1	0	1	4	1	0	1	3	3
4	1978	4	12	3	1	0	1	0	1	2	1	5	1	2	2	2	1	1	2	2	3	2	3	2	2	2	2		1	4	4	6	42	1764	0	0	0	0	0	0	0	1	1	4	0	0	1	3	2
6	1986	3	16	2	1	0	1	0	1	0	1	6	1	1	1	4	2	1	2	2	2	2	3	3	3	3	1	1	2	1	4	7	34	1156	1	0	0	0	0	0	0	0	1	4	1	1	0	3	3
5	1965	5	9	3	1	0	1	0	1	0	1	3	1	2	2	8	2	2	2	3	2	2	2	2	2	3	2		2	4	4	3	55	3025	0	0	0	1	0	0	0	0	1	4	1	0	0	2	3
5	1991	2	16	2	8		8		8		1	7	2	2	2	3	3	3	1	4	3	3	3	1	3	3	1	1	1	2	4	1	29	841	0	1	1	1	0				1	3	0	1	1	1	2
3	1988	3	15	2	1	0	8		8		1	3	1	1	1	2	2	2	3	3	3	4	3	1	3	3	2		1	4	4	2	32	1024	0	0	0	1	0	0			1	4	0	0	1	2	2
4	1999	2	17	2	1	3	1	1	1	0	1	5	1	1	1	3	2	3	2	3	4	2	1	1	4	3	2		2	2	2	1	21	441	0	1	0	1	0	1	1	0	1	4	0	0	0	2	1
5	1975	4	16	1	1	0	8		8		1	7	2	8	2	8	2	2	2	2	1	2	2	8	3	2	2		2	4	4	4	45	2025	0	1	1	0	0	0			1	3	0	0	0	3	4
3	1988	3	16	3	8		8		8		1	7	1	1	1	3	2	2	2	3	2	3	3	2	2	3	2		1	2	4	6	32	1024	0	0	1	1	0				1	4	1	0	1	2	3
3	1997	2	19	2	1	5	1	0	1	0	1	7	1	2	1	3	1	2	2	2	2	2	2	3	3	3	2		1	2	2	5	23	529	0	0	0	1	0	1	0	0	1	4	0	0	1	3	3
4	1985	3	20	2	1	3	1	1	1	0	1	1	1	1	1	3	2	2	2	2	2	2	1	3	2	3	2		1	1	5	7	35	1225	1	0	1	1	0	1	1	0	1	4	0	0	1	3	3
3	1978	4	16	2	8		1	0	1	0	1	5	1	2	2	2	2	2	2	2	2	3	3	3	2	3	2		2	4	4	3	42	1764	0	0	0	1	0		0	0	1	4	1	0	0	3	3
4	1988	3	15	3	8		8		1	0	1	2	1	1	1	4	2	2	2	2	2	2	2	8	3	2	2		2	4	3	4	32	1024	0	0	1	1	0			0	1	4	1	0	0	3	3
3	1969	5	19	1	1	6	1	4	1	0	1	7	1	1	1	2	1	2	2	3	4	3	4	3	2	2	2		2	1	5	7	51	2601	1	1	0	1	0	1	1	0	1	4	1	0	0	2	1
2	1990	3	17	2	1	2	1	0	1	0	1	7	2	2	2	8	2	2	2	3	3	3	3	2	3	3	1	3	1	4	5	5	30	900	0	1	1	0	0	1	0	0	1	3	0	1	1	2	2
1	1990	3	17	1	1	0	1	0	1	1	1	7	1	1	1	3	1	1	2	1	1	1	1	2	1	4	2		2	4	5	8	30	900	0	0	1	1	1	0	0	1	1	4	1	0	0	4	4
6	1979	4	16	2	1	7	1	0	1	3	1	7	1	1	1	3	1	1	2	1	2	1	1	4	1	4	2		2	4	4	5	41	1681	0	0	1	1	0	1	0	1	1	4	1	0	0	4	3
5	1998	2	16	2	8		8		8		1	3	1	1	1	3	1	2	1	2	2	1	1	2	3	3	1	2	2	2	1	1	22	484	0	0	0	1	0				1	4	0	1	0	3	3
1	1994	2	19	3	1	2	1	0	1	0	1	5	1	1	1	3	1	1	2	3	3	3	1	3	4	4	2		1	2	3	3	26	676	0	0	0	1	1	1	0	0	1	4	0	0	1	2	2
3	1993	2	17	2	1	3	1	0	1	0	1	7	1	1	1	3	2	2	2	2	2	1	3	1	3	2	2		1	4	5	6	27	729	0	0	0	1	0	1	0	0	1	4	1	0	1	3	3
3	1995	2	16	1	1	0	1	0	1	0	1	5	1	1	1	3	2	2	2	2	3	2	2	2	3	3	2		1	2	3	5	25	625	0	0	1	1	0	0	0	0	1	4	0	0	1	3	2
6	1967	5	16	3	1	1	1	0	8		1	7	1	1	2	2	3	2	2	2	3	2	3	2	3	2	2		2	4	3	4	53	2809	0	0	0	1	0	1	0		1	4	0	0	0	3	2
2	1984	3	16	1	1	5	1	0	1	4	1	7	1	2	1	3	2	1	2	2	2	3	3	2	2	3	1	2	1	4	5	7	36	1296	0	0	1	1	0	1	0	1	1	4	1	1	1	3	3
4	1993	2	16	3	1	3	1	0	1	0	1	7	2	1	1	2	2	1	2	2	1	1	2	2	3	2	2		2	4	4	6	27	729	0	0	1	1	0	1	0	0	1	3	1	0	0	3	4
2	1990	3	16	1	1	0	1	0	1	0	1	7	1	1	1	4	1	1	2	4	3	2	2	2	3	3	2		2	2	1	3	30	900	0	0	1	1	0	0	0	0	1	4	0	0	0	1	2
6	1975	4	15	1	1	2	1	0	1	0	1	7	1	1	1	3	2	1	2	1	1	2	2	3	1	3	2		2	4	4	5	45	2025	0	0	1	1	0	1	0	0	1	4	0	0	0	4	4
2	1984	3	16	2	1	5	1	0	8		1	7	1	2	1	2	2	2	2	1	1	1	2	3	2	2	2		1	4	5	6	36	1296	0	0	0	1	0	1	0		1	4	1	0	1	4	4
2	1990	3	15	8	8		8		8		8		2	2	2	8	2	2	3	3	3	2	3	8	3	3	2		2	4	3	5	30	900	0	0	1		0					3	1	0	0	2	2
1	1980	4	16	3	1	4	8		1	0	1	7	1	1	2	3	2	2	2	2	2	4	4	3	2	2	2		2	4	5	5	40	1600	0	0	0	1	1	1		0	1	4	1	0	0	3	3
2	1946	6	17	3	8		8		8		8		1	1	1	2	1	2	2	2	2	3	2	1	3	2	2		2	4	4	6	74	5476	0	0	0	0	0					4	1	0	0	3	3
3	1988	3	12	3	1	4	1	0	1	0	1	7	1	2	2	3	3	3	1	2	3	3	3	2	3	3	2		2	4	3	5	32	1024	0	0	0	1	0	1	0	0	1	4	1	0	0	3	2
3	1996	2	18	1	1	5	1	0	1	1	1	2	1	1	1	2	1	3	2	3	2	1	1	2	3	2	1	1	2	2	3	4	24	576	0	0	1	1	0	1	0	1	1	4	0	1	0	2	3
6	1973	4	16	1	1	5	1	0	1	0	1	4	1	1	1	2	1	1	2	1	2	3	2	2	2	3	2		2	4	5	6	47	2209	0	0	0	1	0	1	0	0	1	4	1	0	0	4	3
3	1966	5	17	2	1	5	1	0	1	3	1	7	1	1	1	2	3	2	2	2	2	2	3	1	2	2	2		2	4	1	2	54	2916	0	0	0	0	0	1	0	1	1	4	1	0	0	3	3
4	1974	4	16	1	1	4	1	0	1	0	1	5	1	1	1	2	1	1	2	2	1	3	2	1	2	3	2		2	4	5	5	46	2116	0	0	0	1	0	1	0	0	1	4	1	0	0	3	4
1	1982	3	16	1	1	5	1	0	1	0	1	7	1	1	1	3	3	2	2	2	2	2	2	2	2	1	2		2	1	4	5	38	1444	1	0	0	1	1	1	0	0	1	4	1	0	0	3	3
2	1978	4	16	2	1	2	1	0	1	3	1	7	1	1	1	3	2	1	2	2	2	2	2	2	2	3	2		2	4	4	5	42	1764	0	0	1	1	0	1	0	1	1	4	0	0	0	3	3
2	1964	5	16	2	1	7	1	0	1	0	1	7	1	1	1	3	2	2	3	2	3	3	3	2	8	4	2		1	4	6	5	56	3136	0	1	1	0	0	1	0	0	1	4	0	0	1	3	2
4	1980	4	16	1	1	5	1	3	1	0	1	5	1	1	1	2	1	1	2	2	2	2	2	2	1	3	2		1	4	5	5	40	1600	0	0	1	1	0	1	1	0	1	4	0	0	1	3	3
5	1984	3	15	2	1	5	8		1	0	1	5	2	3	2	1	3	3	2	2	3	4	3	1	4	1	1	2	1	4	4	4	36	1296	0	1	1	1	0	1		0	1	3	0	1	1	3	2
5	1976	4	16	2	1	0	1	0	8		1	7	1	1	1	3	2	2	2	2	2	2	2	3	2	3	1	1	2	1	4	5	44	1936	1	0	0	1	0	0	0		1	4	1	1	0	3	3
2	1972	4	20	2	1	0	1	2	1	0	1	5	1	1	1	3	2	2	2	2	2	3	3	2	1	2	2		1	4	5	4	48	2304	0	0	1	1	0	0	1	0	1	4	0	0	1	3	3
3	1985	3	16	1	1	6	1	2	1	0	1	5	1	1	1	2	1	1	2	2	1	3	2	2	2	4	2		2	4	5	6	35	1225	0	0	0	1	0	1	1	0	1	4	1	0	0	3	4
2	1979	4	16	2	1	0	1	0	8		1	5	2	2	2	3	3	3	1	4	4	4	3	2	2	2	2		2	1	4	3	41	1681	1	0	1	1	0	0	0		1	3	0	0	0	1	1
3	1986	3	15	3	1	0	1	0	8		1	6	1	1	1	3	3	2	2	3	2	2	2	2	3	2	1	2	2	4	4	7	34	1156	0	0	1	1	0	0	0		1	4	0	1	0	2	3
4	1977	4	17	1	1	0	1	2	1	1	1	7	1	1	1	2	1	1	2	2	2	3	2	1	1	1	2		2	4	5	5	43	1849	0	0	0	1	0	0	1	1	1	4	1	0	0	3	3
3	1988	3	16	2	1	0	8		8		1	6	2	2	1	3	2	2	8	2	2	1	2	3	2	2	2		2	4	5	6	32	1024	0	0	1	1	0	0			1	3	0	0	0	3	3
3	1987	3	19	2	8		1	0	1	0	1	7	8	3	3	1	4	4	1	4	3	4	4	1	4	1	2		2	4	8	2	33	1089	0	1	1	1	0		0	0	1		0	0	0	1	2
2	1995	2	19	2	1	2	1	0	1	0	1	4	1	1	1	3	2	2	2	2	3	4	2	2	2	3	2		1	2	3	6	25	625	0	0	0	1	0	1	0	0	1	4	0	0	1	3	2
5	1982	3	16	1	1	5	1	2	1	0	1	7	1	1	1	2	1	1	2	2	2	3	2	2	2	3	2		2	4	5	6	38	1444	0	0	0	1	0	1	1	0	1	4	1	0	0	3	3
2	1992	2	18	2	1	4	1	0	1	0	1	7	1	1	1	3	2	2	2	2	2	2	2	3	3	3	2		2	2	3	4	28	784	0	0	0	1	0	1	0	0	1	4	0	0	0	3	3
6	1973	4	18	2	8		8		8		8		1	1	1	3	1	1	2	2	1	2	2	2	2	2	2		2	1	4	7	47	2209	1	0	0	1	0					4	1	0	0	3	4
2	1975	4	15	3	1	4	1	0	1	0	1	6	1	1	1	2	1	1	1	2	3	2	3	1	1	1	2		1	4	2	6	45	2025	0	0	0	1	0	1	0	0	1	4	1	0	1	3	2
5	1987	3	16	2	1	7	8		8		1	7	1	1	1	3	1	1	2	2	2	2	3	1	2	3	2		2	2	2	5	33	1089	0	1	0	0	0	1			1	4	0	0	0	3	3
1	1976	4	17	2	1	0	1	0	8		1	7	1	1	1	3	2	2	2	2	2	3	2	2	3	3	2		1	4	4	5	44	1936	0	1	1	1	1	0	0		1	4	0	0	1	3	3
4	1985	3	16	2	1	3	1	4	1	0	1	6	1	1	1	3	3	2	2	2	3	3	3	3	2	3	2		1	4	5	5	35	1225	0	0	1	1	0	1	1	0	1	4	0	0	1	3	2
3	1997	2	16	1	1	3	1	1	8		1	5	1	1	2	2	8	3	2	3	3	3	2	3	8	4	2		1	2	4	3	23	529	0	0	1	1	0	1	1		1	4	1	0	1	2	2
5	1989	3	12	2	1	4	1	0	1	5	1	7	1	2	1	2	2	2	1	3	3	2	2	2	3	3	2		1	4	2	6	31	961	0	0	1	1	0	1	0	1	1	4	1	0	1	2	2
1	1953	6	16	2	1	7	1	0	1	0	1	7	1	1	1	2	2	2	2	3	2	2	2	1	2	2	2		1	4	4	1	67	4489	0	1	1	0	1	1	0	0	1	4	1	0	1	2	3
2	1988	3	16	2	1	0	1	0	1	0	1	7	1	2	1	2	1	1	2	2	1	2	2	1	2	2	2		2	4	5	4	32	1024	0	0	1	1	0	0	0	0	1	4	1	0	0	3	4
3	1997	2	16	2	1	0	1	0	1	0	1	7	1	1	1	4	2	3	2	2	3	3	1	2	2	2	2		2	2	4	6	23	529	0	0	1	1	0	0	0	0	1	4	1	0	0	3	2
3	1990	3	12	2	1	0	1	0	1	0	1	7	2	2	1	3	2	2	2	2	2	2	3	2	3	3	1	2	1	4	4	5	30	900	0	0	0	1	0	0	0	0	1	3	0	1	1	3	3
1	1990	3	16	3	1	3	1	0	1	0	1	7	3	2	3	2	3	4	2	3	3	2	4	3	3	2	2		2	1	2	4	30	900	1	0	0	1	1	1	0	0	1	2	0	0	0	2	2
5	1995	2	16	2	1	0	1	0	1	0	1	7	1	2	1	8	2	1	2	2	2	3	2	2	8	8	2		2	2	4	3	25	625	0	0	0	0	0	0	0	0	1	4	0	0	0	3	3
6	1972	4	16	2	8		1	0	1	0	1	7	1	2	1	3	2	2	2	2	1	2	1	2	2	3	2		2	4	4	5	48	2304	0	0	1	1	0		0	0	1	4	0	0	0	3	4
2	1984	3	16	3	1	2	8		8		1	2	1	1	1	4	1	2	2	2	3	3	2	2	2	3	1	1	2	2	2	5	36	1296	0	0	0	1	0	1			1	4	1	1	0	3	2
5	1981	3	16	1	1	6	1	3	1	0	1	7	1	1	1	2	1	1	2	2	2	3	2	1	2	3	2		2	4	5	5	39	1521	0	0	0	1	0	1	1	0	1	4	1	0	0	3	3
3	1990	3	17	2	1	4	1	1	1	0	1	6	1	1	1	4	2	3	2	2	3	3	2	1	3	3	1	2	1	2	2	5	30	900	0	1		1	0	1	1	0	1	4	0	1	1	3	2
3	1972	4	15	2	1	2	1	0	1	0	1	5	1	2	1	3	2	3	2	3	2	2	3	2	3	2	2		2	4	4	4	48	2304	0	0	0	1	0	1	0	0	1	4	1	0	0	2	3
4	1973	4	15	2	1	2	1	0	1	0	1	7	1	2	1	3	2	3	2	3	2	2	3	2	3	2	2		2	4	4	4	47	2209	0	0	0	1	0	1	0	0	1	4	1	0	0	2	3
3	2000	2	15	3	1	0	1	0	1	0	1	4	1	1	1	2	2	2	2	3	3	2	3	2	3	2	2		8	2	2	3	20	400	0	0	0	1	0	0	0	0	1	4	0	0		2	2
2	1966	5	16	2	1	0	1	3	1	0	1	7	1	1	1	2	2	2	2	2	3	2	2	2	3	2	1	2	1	4	5	6	54	2916	0	0	0	1	0	0	1	0	1	4	1	1	1	3	2
2	1960	6	16	3	1	3	8		8		1	7	3	2	2	2	2	4	1	3	3	2	2	2	4	1	2		1	1	3	7	60	3600	1	1	1	0	0	1			1	2	0	0	1	2	2
3	1995	2	20	2	1	0	1	0	1	0	1	7	1	2	1	3	3	2	2	2	2	2	2	2	3	3	1	3	2	2	5	6	25	625	0	0	1	1	0	0	0	0	1	4	0	1	0	3	3
3	1980	4	16	3	1	5	1	0	8		1	5	2	2	1	2	3	2	2	3	3	2	3	1	8	2	2		2	4	4	5	40	1600	0	0	1	1	0	1	0		1	3	0	0	0	2	2
2	1997	2	20	2	1	3	1	3	1	0	1	7	1	1	1	3	3	8	2	1	1	2	2	4	3	3	2		2	2	2	4	23	529	0	0	1	1	0	1	1	0	1	4	1	0	0	4	4
3	1964	5	16	2	1	5	1	0	1	0	1	5	2	8	2	8	4	3	1	4	4	3	3	1	3	1	2		2	4	1	3	56	3136	0	0	0	1	0	1	0	0	1	3	0	0	0	1	1
5	1990	3	19	2	1	0	1	0	1	0	1	7	1	1	1	3	1	2	2	2	1	2	3	3	3	4	1	1	1	1	4	4	30	900	1	0	0	1	0	0	0	0	1	4	0	1	1	3	4
3	1993	2	16	1	8		8		8		1	2	1	1	2	3	2	2	2	1	2	1	2	2	3	2	2		2	4	3	6	27	729	0	0	0	0	0				1	4	0	0	0	4	3
5	1982	3	15	2	1	2	8		1	0	1	7	1	2	2	3	2	2	2	2	2	1	3	3	3	2	2		2	4	4	3	38	1444	0	0	0	1	0	1		0	1	4	1	0	0	3	3
3	1976	4	12	1	1	5	1	2	1	0	1	7	1	1	1	2	1	1	2	2	2	3	2	1	2	3	2		2	4	5	5	44	1936	0	0	0	1	0	1	1	0	1	4	1	0	0	3	3
6	1991	2	18	2	1	2	1	0	1	0	1	5	1	1	2	3	1	1	2	2	2	2	3	2	2	1	1	3	2	2	5	7	29	841	0	0	1	0	0	1	0	0	1	4	0	1	0	3	3
5	1986	3	18	3	1	2	1	0	8		1	3	1	2	1	2	2	2	2	2	2	2	3	2	8	2	2		2	4	3	4	34	1156	0	0	0	1	0	1	0		1	4	0	0	0	3	3
3	1973	4	16	1	8		1	0	1	0	1	7	1	2	3	2	4	3	1	3	4	4	4	1	4	2	2		1	4	2	3	47	2209	0	0	0	1	0		0	0	1	4	1	0	1	2	1
3	1980	4	16	1	1	7	1	5	1	0	1	7	2	2	2	3	2	2	2	3	3	3	3	3	3	3	1	2	2	4	6	6	40	1600	0	0	0	1	0	1	1	0	1	3	1	1	0	2	2
5	1989	3	18	3	1	0	1	0	1	0	1	7	2	3	2	2	3	2	1	2	2	3	2	2	3	2	1	2	2	2	1	3	31	961	0	0	1	1	0	0	0	0	1	3	1	1	0	3	3
1	1979	4	16	1	1	7	1	0	1	0	1	7	1	1	1	4	2	2	8	2	2	2	3	2	8	3	2		1	4	1	6	41	1681	0	0	0	1	1	1	0	0	1	4	0	0	1	3	3
2	1974	4	16	2	1	5	1	0	1	0	1	7	2	1	1	1	3	3	1	3	3	3	4	1	3	1	2		1	4	5	4	46	2116	0	0	0	1	0	1	0	0	1	3	1	0	1	2	2
5	1972	4	15	2	1	5	1	0	1	0	1	7	2	2	2	3	2	2	2	2	2	3	3	2	2	2	1	2	1	4	5	5	48	2304	0	0	0	1	0	1	0	0	1	3	1	1	1	3	3
5	1997	2	20	3	8		8		8		8		1	2	1	3	2	2	2	2	2	2	2	2	3	3	1	2	1	2	1	5	23	529	0				0					4	0	1	1	3	3
5	1980	4	17	1	1	0	1	0	1	0	1	7	1	1	2	1	3	2	2	2	2	3	3	1	4	1	2		2	4	3	4	40	1600	0	0	0	1	0	0	0	0	1	4	0	0	0	3	3
1	1985	3	16	2	1	7	1	0	1	0	1	5	1	1	2	2	2	2	2	2	1	1	2	2	3	2	1	2	1	1	5	6	35	1225	1	0	0	1	1	1	0	0	1	4	0	1	1	3	4
5	1960	6	15	3	1	0	1	0	1	0	1	7	1	1	1	8	2	2	2	2	2	3	3	2	8	2	2		2	4	4	5	60	3600	0	0	0	1	0	0	0	0	1	4	0	0	0	3	3
2	1991	2	16	2	1	5	1	0	1	0	1	6	1	1	2	2	2	2	2	2	1	2	2	8	3	2	2		2	4	5	5	29	841	0	0	0	1	0	1	0	0	1	4	1	0	0	3	4
1	1988	3	16	1	1	7	1	0	1	0	1	7	3	3	2	2	2	2	2	4	3	4	4	1	4	2	2		2	4	5	6	32	1024	0	1	1	1	1	1	0	0	1	2	0	0	0	1	2
3	1990	3	16	3	1	5	1	0	1	0	1	3	2	2	1	3	2	3	3	3	3	2	2	2	8	2	2		2	4	2	5	30	900	0	1	1		0	1	0	0	1	3	0	0	0	2	2
1	1984	3	16	1	1	5	1	7	1	0	1	7	1	2	1	2	2	2	2	2	2	2	2	3	2	3	1	3	1	4	6	6	36	1296	0	0	0	1	1	1	1	0	1	4	1	1	1	3	3
2	1974	4	16	4	1	4	8		8		1	2	1	2	1	3	2	1	2	2	2	2	3	2	2	3	2		2	1	5	6	46	2116	1	0	0	1	0	1			1	4	0	0	0	3	3
2	1951	6	17	2	1	7	1	0	1	4	1	7	2	1	2	2	3	3	1	3	3	2	3	1	3	2	1	2	2	4	1	3	69	4761	0	0	0	1	0	1	0	1	1	3	1	1	0	2	2
6	1965	5	11	2	1	0	1	4	1	4	1	3	2	3	2	1	2	2	2	2	1	1	2	2	2	2	2		2	4	3	5	55	3025	0	1	1	1	0	0	1	1	1	3	1	0	0	3	4
2	1977	4	16	2	1	1	1	2	8		1	7	1	1	1	4	2	2	2	2	2	2	3	2	2	3	1	2	1	4	5	7	43	1849	0	0	1	1	0	1	1		1	4	0	1	1	3	3
1	1996	2	18	2	1	0	1	0	1	0	1	3	1	1	1	3	2	2	2	1	3	2	2	2	3	3	2		2	1	3	3	24	576	1	1	1	1	1	0	0	0	1	4	0	0	0	4	2
3	1984	3	17	2	1	0	1	0	1	0	1	7	1	1	2	3	2	2	3	2	2	3	2	2	2	8	1	2	1	1	5	7	36	1296	1	0	1	1	0	0	0	0	1	4	0	1	1	3	3
2	1990	3	16	1	1	7	1	0	1	0	1	7	1	2	1	2	2	2	2	2	2	3	2	1	3	2	1	3	1	4	5	5	30	900	0	0	1	1	0	1	0	0	1	4	0	1	1	3	3
2	1992	2	16	2	1	3	1	0	8		1	4	1	1	1	3	2	2	2	3	3	2	3	2	2	3	2		2	2	5	5	28	784	0	0	1	1	0	1	0		1	4	0	0	0	2	2
1	1995	2	20	1	1	0	1	0	1	0	1	7	1	2	1	8	2	3	3	3	3	4	8	1	4	2	1	2	1	2	2	2	25	625	0	0	0	1	1	0	0	0	1	4	1	1	1	2	2
5	1991	2	15	2	1	6	1	0	1	0	1	6	1	2	1	3	1	2	2	2	2	3	2	2	2	3	2		1	4	4	6	29	841	0	0	1	1	0	1	0	0	1	4	0	0	1	3	3
3	1982	3	18	1	1	0	1	3	1	0	1	7	1	1	1	3	3	1	2	3	3	4	3	1	3	3	1	2	1	1	5	7	38	1444	1	0	1	1	0	0	1	0	1	4	1	1	1	2	2
3	1987	3	16	2	1	0	1	6	1	0	1	7	1	1	2	1	1	1	2	2	2	1	2	1	3	4	2		2	4	4	3	33	1089	0	1	0	1	0	0	1	0	1	4	1	0	0	3	3
2	1979	4	16	2	1	0	1	1	1	0	1	7	1	1	1	2	2	2	2	2	2	3	2	2	3	8	2		1	4	4	4	41	1681	0	0	1	1	0	0	1	0	1	4	0	0	1	3	3
3	1981	3	12	2	8		8		8		1	4	2	2	1	1	2	2	3	2	3	4	4	2	4	2	2		2	4	6	5	39	1521	0	1	1	0	0				1	3	1	0	0	3	2
5	1975	4	12	3	1	5	1	3	1	0	1	3	2	1	2	3	2	3	3	3	3	2	2	2	2	2	2		2	4	4	6	45	2025	0	1	0	0	0	1	1	0	1	3	1	0	0	2	2
5	1987	3	16	3	1	5	1	5	1	0	1	3	2	1	2	3	2	2	3	3	3	2	2	2	8	2	2		2	4	2	6	33	1089	0	1	0	0	0	1	1	0	1	3	1	0	0	2	2
3	1980	4	16	3	1	3	1	0	1	0	1	5	1	1	2	3	2	1	2	2	2	1	2	1	3	3	2		2	4	4	5	40	1600	0	0	0	1	0	1	0	0	1	4	0	0	0	3	3
4	1992	2	16	2	1	5	1	2	8		1	6	1	1	2	1	1	2	2	2	2	1	2	2	2	3	2		2	1	4	3	28	784	1	0	0	1	0	1	1		1	4	1	0	0	3	3
5	1999	2	18	2	1	0	1	0	1	0	1	7	1	1	1	4	1	3	2	2	3	2	2	2	4	4	2		2	2	1	5	21	441	0	1	0	1	0	0	0	0	1	4	0	0	0	3	2
4	1958	6	12	2	1	7	1	0	1	0	1	7	1	2	1	3	2	2	2	2	2	2	3	8	3	2	2		1	4	8	7	62	3844	0	0	0	1	0	1	0	0	1	4	1	0	1	3	3
2	1984	3	16	2	1	5	1	1	1	0	1	7	1	1	1	2	2	2	2	2	3	3	4	2	3	1	1	3	2	4	5	7	36	1296	0	0	1	1	0	1	1	0	1	4	1	1	0	3	2
1	1984	3	12	2	1	5	1	4	1	2	1	5	1	1	2	1	2	2	2	2	1	2	2	8	2	2	2		1	4	5	4	36	1296	0	0	1	1	1	1	1	1	1	4	1	0	1	3	4
5	1978	4	9	3	1	5	1	3	1	0	1	3	2	2	2	3	2	3	3	3	3	2	2	2	2	2	2		2	4	4	6	42	1764	0	1	0	1	0	1	1	0	1	3	1	0	0	2	2
5	1993	2	16	4	1	5	8		1	0	1	7	1	1	2	1	2	2	2	2	2	3	3	1	4	1	2		2	4	2	3	27	729	0	0	0	1	0	1		0	1	4	0	0	0	3	3
5	1979	4	12	3	1	5	1	3	1	0	1	3	2	1	2	3	2	3	3	3	3	2	2	2	8	2	2		2	4	4	6	41	1681	0	1	0	0	0	1	1	0	1	3	1	0	0	2	2
4	1989	3	17	2	1	0	1	3	1	0	1	5	1	2	1	4	2	2	2	2	1	1	2	3	2	4	2		2	4	5	5	31	961	0	0	0	1	0	0	1	0	1	4	0	0	0	3	4
3	1992	2	18	2	1	0	1	0	1	0	1	7	1	1	1	3	1	1	2	3	3	3	3	3	2	3	2		2	1	2	2	28	784	1	0	1	0	0	0	0	0	1	4	0	0	0	2	2
5	1974	4	16	3	1	5	1	3	1	0	1	5	2	1	2	3	2	3	3	3	3	2	2	2	8	2	2		2	4	4	6	46	2116	0	1	0	0	0	1	1	0	1	3	1	0	0	2	2
2	1997	2	16	2	1	5	1	0	1	3	1	7	1	3	2	3	3	3	1	2	3	3	3	2	4	4	2		1	2	3	4	23	529	0	0	0	1	0	1	0	1	1	4	0	0	1	3	2
1	1985	3	16	2	1	5	1	0	1	0	1	7	2	2	1	1	2	8	2	3	3	3	3	2	4	2	2		2	4	5	4	35	1225	0	0	1	1	1	1	0	0	1	3	1	0	0	2	2
4	1991	2	12	1	1	0	1	3	1	0	1	7	1	1	2	1	3	2	2	4	3	3	4	1	4	1	2		2	4	2	4	29	841	0	0	0	1	0	0	1	0	1	4	1	0	0	1	2
5	1990	3	12	3	8		1	0	1	5	1	7	1	2	1	3	2	2	2	2	2	2	2	1	2	3	1	1	2	4	5	7	30	900	0	0	1	1	0		0	1	1	4	0	1	0	3	3
3	1991	2	19	1	1	7	1	0	8		1	7	1	1	1	8	2	1	2	1	1	2	2	8	1	8	2		1	4	4	8	29	841	0	0	1	1	0	1	0		1	4	0	0	1	4	4
4	1979	4	16	2	1	0	1	0	8		1	5	1	2	3	3	2	2	2	2	2	3	2	3	2	3	2		2	1	2	6	41	1681	1	0	0	1	0	0	0		1	4	0	0	0	3	3
5	1970	5	16	2	1	7	1	5	1	0	1	7	1	1	1	2	2	1	2	2	2	3	2	1	4	2	2		1	1	5	7	50	2500	1	0	0	1	0	1	1	0	1	4	1	0	1	3	3
1	1982	3	16	2	1	0	1	0	8		1	5	2	1	3	1	4	4	1	2	2	3	3	1	4	1	2		2	4	5	5	38	1444	0	0	0	0	1	0	0		1	3	0	0	0	3	3
4	1978	4	16	2	1	5	1	6	1	0	1	6	1	2	1	2	2	1	2	2	1	2	3	2	2	2	2		2	4	5	7	42	1764	0	0	1	1	0	1	1	0	1	4	1	0	0	3	4
6	1992	2	16	4	1	0	1	0	1	0	1	7	1	1	1	2	2	2	2	2	2	3	3	2	3	2	2		2	4	3	4	28	784	0	0	0	1	0	0	0	0	1	4	0	0	0	3	3
1	1964	5	16	1	1	6	1	0	1	2	1	7	1	2	1	3	2	3	2	2	3	2	3	2	2	2	2		2	4	5	5	56	3136	0	1	1	1	1	1	0	1	1	4	1	0	0	3	2
3	1981	3	16	2	1	6	1	0	1	0	1	7	2	1	2	3	2	3	1	2	3	3	2	3	3	1	2		1	4	5	5	39	1521	0	1	1	0	0	1	0	0	1	3	1	0	1	3	2
1	1991	2	16	2	1	0	1	0	1	0	1	4	1	2	2	1	2	2	2	1	2	2	2	2	2	2	2		2	1	6	8	29	841	1	0	1	1	1	0	0	0	1	4	1	0	0	4	3
3	1994	2	19	3	1	2	1	0	1	0	1	7	1	2	1	3	3	3	1	3	3	2	2	2	3	2	2		1	2	3	3	26	676	0	0	1	1	0	1	0	0	1	4	0	0	1	2	2
2	1971	4	12	5	8		1	0	1	0	1	2	1	1	1	2	3	2	2	2	3	3	3	2	3	2	2		2	4	1	5	49	2401	0	0	0	1	0		0	0	1	4	0	0	0	3	2
3	1992	2	18	1	1	0	1	0	1	0	1	7	1	2	1	4	2	1	2	3	8	2	3	2	2	3	1	3	1	4	5	6	28	784	0	1	0	1	0	0	0	0	1	4	0	1	1	2
2	1997	2	20	2	8		1	0	1	0	1	7	1	1	1	2	2	2	2	3	2	2	2	2	3	1	2		1	4	4	5	23	529	0	0	0	1	0		0	0	1	4	1	0	1	2	3
2	1999	2	16	2	8		8		8		1	4	1	1	1	4	2	2	2	2	2	2	2	2	3	3	2		1	4	1	4	21	441	0	0	0	1	0				1	4	0	0	1	3	3
2	1955	6	16	2	8		8		8		1	2	8	8	2	8	2	8	8	2	8	2	3	2	2	8	1	2	2	4	5	6	65	4225	0	1	0	1	0				1		0	1	0	3
1	1999	2	16	2	1	0	1	0	1	0	1	7	1	1	1	3	3	2	2	3	2	3	2	2	3	4	1	2	1	2	4	6	21	441	0	0	1	1	1	0	0	0	1	4	1	1	1	2	3
3	1999	2	18	8	8		8		8		8		4	3	8	4	8	4	8	4	4	8	1	8	4	8	2		2	4	6	5	21	441	0	0	1	0	0					1	0	0	0	1	1
2	1995	2	15	3	1	0	1	0	8		1	3	1	2	1	3	2	2	2	2	2	2	3	2	4	1	1	1	2	4	5	6	25	625	0	0	0	1	0	0	0		1	4	0	1	0	3	3
1	1966	5	16	2	1	5	8		8		1	5	1	1	1	2	2	2	2	2	2	2	2	8	8	3	1	1	1	4	5	5	54	2916	0	0	0	1	1	1			1	4	1	1	1	3	3
2	1969	5	18	2	1	5	1	2	1	0	1	7	1	2	1	2	2	2	3	2	1	2	3	3	2	1	1	2	2	1	4	7	51	2601	1	0	0	1	0	1	1	0	1	4	0	1	0	3	4
4	1997	2	16	3	1	1	1	0	1	0	1	5	1	2	1	4	2	3	2	3	4	2	3	3	3	4	2		1	2	3	4	23	529	0	0	0	1	0	1	0	0	1	4	0	0	1	2	1
3	1991	2	16	2	1	5	1	0	1	0	1	7	1	1	1	3	2	1	2	2	2	1	2	2	2	3	2		2	1	2	7	29	841	1	1	0	1	0	1	0	0	1	4	0	0	0	3	3
1	1980	4	18	2	1	0	1	1	1	0	1	7	1	1	1	3	2	2	2	2	2	2	2	2	3	3	1	3	1	4	2	5	40	1600	0	0	0	1	1	0	1	0	1	4	1	1	1	3	3
2	1984	3	15	1	1	7	1	5	1	7	1	7	1	1	1	3	2	2	2	3	2	2	2	2	3	3	2		1	4	5	6	36	1296	0	1	1	1	0	1	1	1	1	4	1	0	1	2	3
2	1979	4	12	2	1	7	1	2	8		1	2	1	1	1	3	2	2	2	2	2	2	2	4	3	3	1	2	2	4	5	6	41	1681	0	0	1	1	0	1	1		1	4	0	1	0	3	3
6	1990	3	17	3	8		8		8		1	3	1	1	1	3	3	2	2	3	3	3	2	2	3	3	2		2	2	1	2	30	900	0	0	1	1	0				1	4	0	0	0	2	2
2	1981	3	16	3	8		1	0	8		1	5	1	2	2	2	2	2	2	2	3	2	1	2	3	3	2		2	4	4	3	39	1521	0	0	0	1	0		0		1	4	0	0	0	3	2
1	1975	4	16	3	1	5	1	0	1	0	1	7	1	2	1	2	2	2	2	2	2	2	2	2	2	3	2		2	1	4	5	45	2025	1	0	0	1	1	1	0	0	1	4	0	0	0	3	3
5	1996	2	16	2	1	7	1	0	1	0	1	7	1	1	1	4	2	3	1	1	2	2	1	2	3	1	1	3	1	4	6	9	24	576	0	0	0	1	0	1	0	0	1	4	1	1	1	4	3
6	1989	3	16	2	1	0	8		1	0	1	6	1	1	1	3	3	4	1	3	2	3	3	2	3	2	2		2	1	4	6	31	961	1	0	0	1	0	0		0	1	4	1	0	0	2	3
3	1986	3	16	2	1	7	1	0	8		1	7	1	1	1	4	2	2	2	2	2	3	3	2	3	3	1	2	2	4	4	6	34	1156	0	0	0	1	0	1	0		1	4	0	1	0	3	3
3	1972	4	16	2	1	6	1	0	1	0	1	7	1	1	1	2	1	1	2	2	2	3	2	2	2	3	2		2	4	5	5	48	2304	0	0	0	1	0	1	0	0	1	4	1	0	0	3	3
5	1992	2	13	2	1	0	8		8		1	6	1	1	1	2	1	1	2	3	3	2	2	1	3	2	1	3	2	4	3	4	28	784	0	0	0	1	0	0			1	4	1	1	0	2	2
1	1994	2	20	2	1	0	1	0	1	0	1	5	1	1	1	3	2	3	2	2	2	2	2	3	4	3	2		1	2	4	6	26	676	0	0	0	1	1	0	0	0	1	4	0	0	1	3	3
2	1957	6	18	2	1	2	1	1	1	2	1	5	1	2	1	3	2	2	2	2	1	2	2	3	2	2	2		2	4	4	5	63	3969	0	0	1	1	0	1	1	1	1	4	0	0	0	3	4
2	1988	3	16	1	1	0	1	2	1	0	1	7	1	1	1	3	1	1	2	2	1	2	2	2	3	2	2		1	4	5	6	32	1024	0	0	0	1	0	0	1	0	1	4	1	0	1	3	4
4	1998	2	16	3	1	0	1	0	1	0	1	7	1	1	1	3	2	2	2	2	2	2	2	2	3	3	2		1	2	2	2	22	484	0	0	0	1	0	0	0	0	1	4	0	0	1	3	3
3	1962	5	18	1	1	7	1	0	1	0	1	7	1	1	1	3	2	2	8	2	2	3	3	3	3	3	2		1	4	5	6	58	3364	0	0	0	0	0	1	0	0	1	4	0	0	1	3	3
5	1970	5	18	2	1	0	1	5	1	7	1	7	1	1	1	3	2	2	2	2	2	2	3	2	3	2	2		1	1	5	5	50	2500	1	0	0	1	0	0	1	1	1	4	0	0	1	3	3
2	1996	2	16	3	1	3	1	1	1	0	1	7	2	3	3	2	3	4	3	3	3	4	4	2	4	3	1	3	1	4	5	7	24	576	0	1	0	0	0	1	1	0	1	3	1	1	1	2	2
1	1990	3	20	2	8		1	1	1	0	1	3	1	1	2	3	2	1	2	2	3	2	3	3	3	3	1	2	1	4	4	7	30	900	0	1	1	1	1		1	0	1	4	1	1	1	3	2
3	1990	3	12	2	1	4	1	0	1	0	1	5	1	2	2	3	2	2	2	2	2	2	2	3	2	3	2		2	2	1	6	30	900	0	0	0	1	0	1	0	0	1	4	0	0	0	3	3
1	1998	2	18	2	1	2	1	1	8		1	2	1	1	1	2	1	1	2	2	2	3	2	1	2	3	1	1	2	2	1	5	22	484	0	0	0	1	1	1	1		1	4	0	1	0	3	3
6	1986	3	16	2	1	7	1	3	1	0	1	7	1	2	1	3	2	2	2	2	2	2	3	1	8	2	2		2	4	4	7	34	1156	0	0	0	1	0	1	1	0	1	4	1	0	0	3	3
1	1996	2	16	2	1	7	1	0	1	0	1	7	1	1	1	3	1	1	2	3	3	2	3	1	3	3	2		1	2	2	5	24	576	0	0	0	1	1	1	0	0	1	4	0	0	1	2	2
2	1974	4	16	2	1	4	1	5	1	0	1	4	1	1	1	3	2	1	2	1	1	2	2	2	1	2	2		1	1	5	4	46	2116	1	1	1	1	0	1	1	0	1	4	0	0	1	4	4
4	1996	2	12	2	1	0	1	2	1	0	1	3	1	2	2	2	2	2	2	2	3	2	3	2	3	2	1	2	2	2	3	7	24	576	0	0	0	1	0	0	1	0	1	4	0	1	0	3	2
5	1992	2	16	2	1	0	1	0	1	0	1	5	1	1	1	3	1	3	2	2	2	3	2	1	2	2	1	2	2	4	4	7	28	784	0	0	1	1	0	0	0	0	1	4	0	1	0	3	3
4	1990	3	17	2	8		1	0	8		1	7	1	1	1	3	2	2	2	2	3	2	3	2	2	3	2		1	2	1	6	30	900	0	1	1	1	0		0		1	4	1	0	1	3	2
3	1986	3	17	3	1	0	1	0	1	0	1	7	1	2	2	8	2	2	2	2	2	3	3	2	2	3	2		1	1	1	2	34	1156	1	0	0	1	0	0	0	0	1	4	1	0	1	3	3
3	1997	2	18	2	1	0	1	0	1	0	1	7	2	2	1	3	2	3	1	2	3	2	2	2	3	2	2		2	2	5	5	23	529	0	1	1	1	0	0	0	0	1	3	0	0	0	3	2
1	1995	2	15	3	1	0	8		1	0	1	5	1	1	1	3	1	1	2	2	2	2	1	2	3	3	2		2	4	1	2	25	625	0	0	0	1	1	0		0	1	4	0	0	0	3	3
3	2000	2	16	2	1	0	1	0	8		1	4	1	1	1	3	3	2	2	2	3	2	3	2	3	4	1	3	2	2	1	3	20	400	0	0	1	1	0	0	0		1	4	0	1	0	3	2
3	1979	4	17	4	8		8		1	0	1	5	1	1	1	2	3	2	2	2	3	3	2	2	2	3	2		2	4	3	4	41	1681	0	1	1	1	0			0	1	4	0	0	0	3	2
2	1992	2	17	1	8		1	0	1	0	1	7	2	2	1	1	3	4	1	3	3	2	3	2	4	2	1	3	2	1	5	5	28	784	1	0	1	1	0		0	0	1	3	1	1	0	2	2
1	1979	4	16	2	1	6	1	0	1	0	1	7	1	2	2	1	3	2	2	2	3	3	3	8	2	2	2		2	4	4	3	41	1681	0	0	1	0	1	1	0	0	1	4	1	0	0	3	2
3	1994	2	16	2	1	5	8		8		1	7	1	1	1	2	2	1	2	2	2	2	2	1	3	3	2		1	2	4	4	26	676	0	0	0	1	0	1			1	4	0	0	1	3	3
3	1980	4	18	1	1	4	1	2	8		1	5	1	1	1	4	2	2	2	2	2	2	2	3	3	3	2		2	4	5	7	40	1600	0	0	0	1	0	1	1		1	4	0	0	0	3	3
3	1976	4	15	3	8		8		8		1	3	1	2	1	4	3	2	2	3	2	2	2	1	4	3	1	3	2	1	4	4	44	1936	1	0	0	1	0				1	4	0	1	0	2	3
3	1990	3	16	2	1	4	1	0	1	1	1	5	2	1	1	2	2	2	2	3	2	2	1	2	3	3	2		2	4	5	7	30	900	0	1	1	1	0	1	0	1	1	3	0	0	0	2	3
5	1989	3	16	2	1	5	1	2	1	0	1	5	2	2	1	8	3	3	8	3	3	4	3	2	3	2	2		2	4	5	5	31	961	0	0	0	1	0	1	1	0	1	3	0	0	0	2	2
3	1992	2	16	1	1	2	1	0	8		1	2	2	2	2	3	3	4	1	3	3	2	3	2	2	2	2		2	4	4	2	28	784	0	0	0	1	0	1	0		1	3	0	0	0	2	2
2	1966	5	16	2	8		1	0	1	0	1	7	2	1	2	4	2	2	2	2	2	2	1	3	2	3	1	3	1	4	4	8	54	2916	0	1	1	1	0		0	0	1	3	0	1	1	3	3
3	1996	2	16	2	1	3	1	0	1	0	1	5	1	2	1	3	2	3	2	2	2	3	3	3	3	2	1	2	1	2	8	5	24	576	0	0	1	1	0	1	0	0	1	4	0	1	1	3	3
2	1964	5	16	2	1	7	1	7	1	0	1	7	1	2	1	4	2	2	2	1	2	1	2	2	2	3	1	3	1	4	4	8	56	3136	0	0	1	1	0	1	1	0	1	4	1	1	1	4	3
3	1995	2	22	2	1	0	1	7	8		1	7	1	3	1	2	2	2	3	2	3	3	2	2	3	3	1	3	2	1	5	7	25	625	1	0	1	1	0	0	1		1	4	0	1	0	3	2
1	1988	3	19	3	1	3	1	0	1	0	1	7	1	2	2	3	2	2	2	2	2	3	2	3	3	3	2		1	4	4	6	32	1024	0	0	0	0	1	1	0	0	1	4	0	0	1	3	3
1	1990	3	12	2	1	2	1	1	8		1	4	1	1	1	3	2	1	2	1	2	2	3	3	1	2	1	3	1	4	5	7	30	900	0	0	0	1	1	1	1		1	4	0	1	1	4	3
5	1982	3	16	2	1	4	1	0	1	0	1	7	1	2	1	3	2	2	2	2	1	2	1	3	2	2	2		2	4	5	7	38	1444	0	0	0	1	0	1	0	0	1	4	1	0	0	3	4
4	1999	2	16	3	1	0	8		8		1	7	1	1	1	3	2	2	2	4	3	3	3	2	3	3	2		1	2	1	1	21	441	0	0	0	1	0	0			1	4	0	0	1	1	2
2	1993	2	16	2	1	0	1	1	1	1	1	5	1	1	1	4	1	1	2	2	1	3	3	2	2	2	2		1	1	4	7	27	729	1	0	0	0	0	0	1	1	1	4	0	0	1	3	4
3	1999	2	18	2	1	2	8		8		1	7	1	2	1	3	2	3	2	3	3	2	2	2	3	3	2		1	1	8	3	21	441	1	1	0	1	0	1			1	4	0	0	1	2	2
2	1958	6	13	4	8		1	1	8		8		1	1	2	2	2	3	2	2	2	2	3	3	3	3	1	1	2	4	3	5	62	3844	0	0		1	0		1			4	0	1	0	3	3
2	1992	2	16	2	1	1	1	0	1	0	1	6	1	1	1	4	2	8	2	2	2	3	8	2	3	8	2		2	4	4	5	28	784	0		1		0	1	0	0	1	4	1	0	0	3	3
1	1987	3	16	1	1	7	1	0	1	0	1	7	3	2	2	1	2	2	2	4	3	3	4	1	4	1	1	2	2	4	5	6	33	1089	0	1	1	0	1	1	0	0	1	2	0	1	0	1	2
5	1987	3	12	2	1	0	1	0	1	0	1	2	1	2	1	2	2	2	2	2	2	2	3	2	2	3	2		2	4	2	7	33	1089	0	0	1	0	0	0	0	0	1	4	0	0	0	3	3
3	1989	3	16	1	1	0	1	5	8		1	6	1	2	1	2	1	2	2	1	2	1	2	1	3	3	2		2	4	2	6	31	961	0	0	0	0	0	0	1		1	4	0	0	0	4	3
1	1973	4	19	1	1	7	1	0	1	1	1	5	1	1	1	3	2	2	8	2	2	2	3	2	3	2	2		1	4	4	4	47	2209	0	1	1	1	1	1	0	1	1	4	1	0	1	3	3
1	1990	3	9	1	1	6	1	0	1	0	1	7	1	1	1	2	2	2	2	2	2	2	2	1	2	3	2		1	4	4	6	30	900	0	0	0	1	1	1	0	0	1	4	1	0	1	3	3
2	1966	5	19	2	1	2	1	0	1	0	1	5	2	2	1	2	3	2	2	2	2	3	3	2	3	1	2		2	4	6	5	54	2916	0	1	1	0	0	1	0	0	1	3	0	0	0	3	3
3	1973	4	16	1	1	5	8		8		1	7	2	3	2	3	2	2	2	3	4	3	4	2	3	3	1	3	2	4	4	7	47	2209	0	0	1	1	0	1			1	3	0	1	0	2	1
2	1991	2	19	3	8		8		8		8		1	1	2	3	2	2	1	2	2	2	3	2	2	3	2		8	2	4	4	29	841	0	1	1		0					4	1	0		3	3
2	1980	4	16	2	1	0	1	1	8		1	5	1	2	1	3	2	1	2	2	1	2	2	2	3	3	1	2	1	4	2	4	40	1600	0	1	1	1	0	0	1		1	4	0	1	1	3	4
1	1976	4	16	1	1	3	1	6	1	0	1	7	1	1	1	3	2	1	2	2	2	2	2	1	3	1	2		1	1	5	5	44	1936	1	0	0	1	1	1	1	0	1	4	1	0	1	3	3
4	1980	4	16	2	1	3	1	0	1	0	1	5	1	2	2	3	2	2	2	2	3	2	2	1	3	3	2		2	4	2	4	40	1600	0	0	0	1	0	1	0	0	1	4	0	0	0	3	2
1	1986	3	17	2	8		8		1	0	1	3	1	1	2	8	2	2	2	2	3	3	2	8	2	3	2		2	4	3	5	34	1156	0	0		1	1			0	1	4	0	0	0	3	2
4	1968	5	15	2	1	5	1	0	1	0	1	5	1	2	2	4	1	2	2	2	1	2	2	2	1	3	2		2	4	4	8	52	2704	0	0	1	1	0	1	0	0	1	4	0	0	0	3	4
1	2001	2	15	3	1	0	1	0	8		8		1	1	1	3	3	2	3	2	3	3	3	2	3	3	2		8	2	8	2	19	361	0	0	1	0	1	0	0			4	0	0		3	2
5	1992	2	16	2	1	0	1	0	1	0	1	6	2	1	2	2	2	1	2	2	1	2	2	2	1	2	1	3	1	1	3	8	28	784	1	1	1	1	0	0	0	0	1	3	0	1	1	3	4
1	1995	2	16	1	8		8		1	2	1	5	1	1	1	2	1	1	2	2	2	2	3	2	2	2	2		2	2	3	4	25	625	0	0	0	1	1			1	1	4	1	0	0	3	3
1	1972	4	16	2	1	0	1	0	8		1	4	1	1	1	3	2	2	2	2	1	2	1	3	3	1	1	2	2	4	5	7	48	2304	0	0	0	1	1	0	0		1	4	1	1	0	3	4
5	1990	3	16	3	1	3	1	0	1	0	1	6	2	1	1	3	2	2	2	2	2	3	3	3	2	3	1	2	2	4	5	5	30	900	0	0	1	1	0	1	0	0	1	3	0	1	0	3	3
2	1978	4	13	2	1	4	1	0	1	2	1	7	1	1	2	1	2	2	2	2	2	1	2	1	2	2	2		1	4	4	7	42	1764	0	0	1	1	0	1	0	1	1	4	1	0	1	3	3
5	1973	4	12	2	1	0	1	0	1	0	1	7	1	2	2	4	2	2	2	2	1	2	1	3	2	2	1	3	2	4	4	6	47	2209	0	0	0	1	0	0	0	0	1	4	1	1	0	3	4
4	1982	3	16	2	1	5	1	0	1	0	1	7	1	2	2	3	2	2	2	2	2	1	2	3	2	2	1	3	2	4	4	6	38	1444	0	0	0	1	0	1	0	0	1	4	1	1	0	3	3
2	1998	2	16	2	1	3	1	0	8		1	7	1	2	1	3	2	1	2	1	2	1	2	2	3	3	2		1	2	4	7	22	484	0	0	1	1	0	1	0		1	4	0	0	1	4	3
1	1982	3	15	2	1	3	1	1	8		1	6	1	1	1	3	2	1	2	2	2	1	2	2	3	3	1	1	2	4	4	6	38	1444	0	0	1	1	1	1	1		1	4	0	1	0	3	3
5	1986	3	19	2	1	5	1	0	8		1	7	1	2	1	2	3	2	2	2	1	3	4	2	4	3	1	2	1	4	5	6	34	1156	0	0	1	0	0	1	0		1	4	1	1	1	3	4
2	1990	3	17	2	1	3	1	2	1	0	1	7	1	2	1	2	1	2	2	3	3	2	3	2	3	8	1	3	1	4	5	7	30	900	0	0	0	1	0	1	1	0	1	4	0	1	1	2	2
3	1990	3	16	3	1	3	1	0	1	0	1	3	1	1	1	4	2	1	2	2	2	1	2	2	3	3	2		2	4	4	6	30	900	0	0	0	1	0	1	0	0	1	4	1	0	0	3	3
2	1992	2	16	2	1	0	1	0	1	0	1	7	1	2	1	3	2	2	2	2	3	2	2	2	2	3	2		1	4	4	5	28	784	0	0	0	1	0	0	0	0	1	4	0	0	1	3	2
3	1975	4	16	3	1	2	8		1	0	1	3	1	2	2	3	2	1	2	2	1	1	2	3	2	3	2		1	1	5	6	45	2025	1	1	1	1	0	1		0	1	4	0	0	1	3	4
2	1969	5	16	2	1	5	1	6	1	0	1	6	1	1	1	2	2	3	2	2	2	2	3	1	3	3	1	2	2	3	6	6	51	2601	0	0	0	1	0	1	1	0	1	4	0	1	0	3	3
4	1973	4	16	2	1	5	1	0	1	0	1	7	1	2	2	4	2	2	2	2	1	1	2	3	2	2	2		2	4	4	6	47	2209	0	0	0	1	0	1	0	0	1	4	1	0	0	3	4
3	1980	4	16	3	1	0	1	0	1	0	1	2	1	2	2	2	2	2	2	2	2	2	3	3	2	3	2		1	4	4	5	40	1600	0	0	0	1	0	0	0	0	1	4	0	0	1	3	3
6	1982	3	16	2	1	5	1	0	1	0	1	7	1	2	1	3	2	2	2	2	1	2	1	3	2	2	2		2	4	4	6	38	1444	0	0	0	1	0	1	0	0	1	4	1	0	0	3	4
2	1975	4	16	1	1	5	8		1	0	1	7	1	1	2	3	2	2	2	3	2	3	1	2	2	3	2		2	4	4	6	45	2025	0	0	1	1	0	1		0	1	4	1	0	0	2	3
3	1990	3	15	2	8		8		8		8		1	1	1	2	2	2	2	3	2	2	2	2	3	3	2		1	4	4	3	30	900	0	1	1	1	0					4	1	0	1	2	3
2	1978	4	12	1	1	7	1	5	1	0	1	7	1	1	1	4	1	1	2	2	2	2	2	3	2	2	2		1	4	4	5	42	1764	0	1	1	1	0	1	1	0	1	4	0	0	1	3	3
2	1973	4	16	2	1	1	1	0	1	0	1	7	2	2	2	3	3	3	8	3	3	3	4	2	4	3	2		1	4	6	5	47	2209	0	0	1	1	0	1	0	0	1	3	1	0	1	2	2
2	1988	3	19	3	1	7	1	0	1	0	1	7	1	1	1	2	2	2	2	2	3	2	3	2	3	3	2		2	2	3	3	32	1024	0	0	0	0	0	1	0	0	1	4	0	0	0	3	2
3	1993	2	18	2	1	0	1	0	1	0	1	7	1	2	2	3	2	2	2	2	2	3	2	3	2	3	1	3	1	1	6	8	27	729	1	1	1	1	0	0	0	0	1	4	0	1	1	3	3
6	1983	3	16	2	1	5	1	0	1	0	1	7	1	2	1	3	2	2	2	2	1	2	1	3	2	2	1	3	2	4	4	6	37	1369	0	0	0	1	0	1	0	0	1	4	1	1	0	3	4
3	1997	2	18	2	1	0	1	1	8		1	6	1	1	1	4	2	2	2	2	8	2	2	8	2	3	1	1	1	2	3	5	23	529	0	1	1	1	0	0	1		1	4	0	1	1	3
4	1988	3	16	3	1	0	1	0	8		1	5	1	2	2	3	3	3	2	3	3	3	3	1	3	3	2		2	2	1	3	32	1024	0	0	0	1	0	0	0		1	4	0	0	0	2	2
3	1983	3	16	1	1	6	8		8		8		1	1	2	2	2	1	1	2	3	2	2	1	2	2	2		2	4	5	4	37	1369	0	0	0	0	0	1				4	0	0	0	3	2
3	1996	2	15	1	1	0	1	0	1	0	1	7	1	1	1	3	1	2	2	1	2	2	2	2	3	2	2		2	2	4	4	24	576	0	0	0	1	0	0	0	0	1	4	1	0	0	4	3
3	1996	2	16	2	1	7	1	0	1	0	1	7	1	1	1	2	2	2	2	2	3	3	2	2	2	3	2		1	4	5	7	24	576	0	1	1	1	0	1	0	0	1	4	1	0	1	3	2
1	1973	4	15	2	1	3	8		1	0	1	7	2	2	2	3	2	2	2	3	2	2	2	2	2	3	2		2	4	4	6	47	2209	0	0	0	1	1	1		0	1	3	1	0	0	2	3
5	1985	3	20	1	1	0	1	5	1	0	1	7	1	1	1	3	2	2	2	2	3	2	2	2	2	3	1	3	2	2	2	7	35	1225	0	0	0	0	0	0	1	0	1	4	0	1	0	3	2
1	1970	5	18	1	1	0	1	3	8		1	3	2	2	2	3	2	2	1	2	3	2	2	3	2	3	1	3	1	4	5	8	50	2500	0	1	0	1	1	0	1		1	3	1	1	1	3	2
2	1982	3	16	3	8		8		8		8		1	1	1	8	2	2	2	3	2	2	2	8	2	2	2		2	4	2	2	38	1444	0	0	1	1	0					4	0	0	0	2	3
4	1968	5	16	2	1	6	1	0	1	0	1	6	1	2	1	1	1	3	2	2	2	3	3	2	2	3	2		1	1	2	4	52	2704	1	1	1	1	0	1	0	0	1	4	1	0	1	3	3
1	1991	2	16	2	1	6	1	3	1	0	1	6	1	1	1	2	3	2	2	3	3	3	2	1	3	2	1	2	2	1	5	4	29	841	1	0	1	1	1	1	1	0	1	4	1	1	0	2	2
1	1951	6	15	3	1	5	1	0	1	0	1	7	1	1	2	3	2	2	2	1	2	2	2	3	2	2	2		2	4	3	6	69	4761	0	1	0	0	1	1	0	0	1	4	0	0	0	4	3
5	2000	2	17	3	1	0	1	0	1	0	1	7	1	1	1	3	1	1	2	2	2	3	2	2	2	3	2		1	2	6	4	20	400	0	1	0	1	0	0	0	0	1	4	0	0	1	3	3
5	1990	3	16	2	8		1	0	1	0	1	7	2	2	3	3	2	2	2	1	1	2	1	1	3	2	1	3	1	1	5	7	30	900	1	1	0	0	0		0	0	1	3	0	1	1	4	4
1	1971	4	18	2	1	5	1	3	1	0	1	6	1	2	1	1	2	1	2	1	2	1	2	2	1	2	2		2	4	5	4	49	2401	0	0	0	1	1	1	1	0	1	4	1	0	0	4	3
5	1994	2	16	4	1	0	1	0	1	0	1	2	2	1	2	2	4	2	2	4	2	2	2	2	2	2	2		2	2	3	2	26	676	0	0	0	1	0	0	0	0	1	3	0	0	0	1	3
2	1978	4	16	4	1	5	1	0	1	0	1	7	1	1	1	2	2	2	2	3	3	3	3	2	3	2	1	2	2	1	5	6	42	1764	1	0	1	1	0	1	0	0	1	4	0	1	0	2	2
2	1988	3	16	3	1	7	1	0	1	2	1	3	1	1	1	2	3	2	2	2	3	2	3	2	8	2	2		2	4	3	1	32	1024	0	0	0	1	0	1	0	1	1	4	0	0	0	3	2
5	1974	4	16	2	1	0	1	0	1	0	1	6	1	1	1	2	2	2	2	2	2	3	2	3	3	3	2		2	4	4	5	46	2116	0	0	1	1	0	0	0	0	1	4	0	0	0	3	3
2	1981	3	19	2	1	6	1	0	1	0	1	7	1	2	2	1	2	2	2	2	1	2	3	2	2	3	2		1	1	5	5	39	1521	1	0	0	1	0	1	0	0	1	4	0	0	1	3	4
1	1990	3	20	2	1	0	1	0	8		1	5	1	1	1	3	1	1	1	1	1	2	1	1	2	3	2		1	4	5	5	30	900	0	0	0	1	1	0	0		1	4	0	0	1	4	4
3	1960	6	12	3	1	4	1	0	8		1	6	1	2	2	3	2	2	2	2	2	3	2	2	3	3	2		1	4	6	7	60	3600	0	0	0	1	0	1	0		1	4	1	0	1	3	3
2	1994	2	16	1	1	7	1	5	1	0	1	7	1	1	1	3	1	1	2	1	1	2	2	3	1	3	2		2	4	4	6	26	676	0	0	0	1	0	1	1	0	1	4	1	0	0	4	4
2	1982	3	12	1	1	0	1	1	1	0	1	3	1	1	1	2	1	1	2	2	2	2	3	1	2	2	2		2	4	4	6	38	1444	0	0	0	1	0	0	1	0	1	4	1	0	0	3	3
1	1991	2	22	2	1	5	1	3	1	0	1	7	1	1	1	3	1	1	2	1	2	2	1	3	3	3	1	3	1	1	4	6	29	841	1	0	0	1	1	1	1	0	1	4	1	1	1	4	3
1	2001	2	16	3	1	3	8		8		1	7	1	1	1	3	2	3	2	3	3	2	3	2	2	2	2		2	2	8	5	19	361	0	0	1	1	1	1			1	4	0	0	0	2	2
1	1987	3	17	2	8		8		8		8		2	1	2	2	1	2	2	1	2	1	2	2	2	2	2		2	4	4	7	33	1089	0	1	1	1	1					3	1	0	0	4	3
1	1990	3	16	3	1	0	1	0	1	0	1	0	2	1	1	3	2	2	2	1	2	2	3	2	3	2	2		2	4	3	6	30	900	0	1	1	1	1	0	0	0	0	3	0	0	0	4	3
3	1997	2	20	2	1	2	1	3	1	2	1	5	1	1	1	4	2	2	2	3	3	2	2	2	1	4	1	3	1	2	1	3	23	529	0	0	0	1	0	1	1	1	1	4	0	1	1	2	2
2	1999	2	12	2	1	2	8		8		1	4	1	1	1	2	2	2	1	1	2	2	1	2	2	2	2		2	4	2	5	21	441	0	0	0	1	0	1			1	4	1	0	0	4	3
5	1992	2	16	2	1	5	1	4	1	0	1	7	1	2	1	3	2	2	2	2	2	1	2	2	3	2	2		2	1	4	6	28	784	1	0	0	1	0	1	1	0	1	4	0	0	0	3	3
5	1995	2	16	3	1	2	1	0	8		1	3	1	2	1	3	2	3	1	3	2	3	3	2	3	2	2		2	4	4	5	25	625	0	0	0	1	0	1	0		1	4	1	0	0	2	3
2	1985	3	16	2	1	7	1	0	1	0	1	7	1	1	2	3	2	1	2	3	2	4	3	3	2	3	2		2	4	5	5	35	1225	0	0	0	1	0	1	0	0	1	4	1	0	0	2	3
1	1985	3	18	1	1	0	1	5	1	2	1	7	1	1	1	3	2	2	2	2	1	2	1	2	2	3	1	2	2	1	5	5	35	1225	1	1	1	1	1	0	1	1	1	4	1	1	0	3	4
2	1988	3	16	2	1	2	1	0	8		1	2	1	1	2	3	2	1	2	2	2	1	2	3	2	4	1	2	2	4	4	5	32	1024	0	0	1	1	0	1	0		1	4	0	1	0	3	3
5	1975	4	13	2	1	4	1	2	1	0	1	5	1	1	1	3	3	2	2	2	3	3	3	3	2	3	2		2	4	4	3	45	2025	0	0	1	1	0	1	1	0	1	4	1	0	0	3	2
4	1975	4	8	2	1	0	1	2	1	0	1	1	1	2	1	3	2	1	2	2	1	2	2	2	1	2	2		2	4	5	7	45	2025	0	1	1	1	0	0	1	0	1	4	1	0	0	3	4
6	1988	3	16	2	1	5	1	0	1	0	1	7	2	1	2	3	2	2	2	2	2	3	3	2	2	8	2		2	4	5	7	32	1024	0	0	1	1	0	1	0	0	1	3	1	0	0	3	3
2	1990	3	16	3	1	2	8		8		1	6	2	2	2	1	2	3	2	3	4	3	4	2	3	2	2		2	4	5	6	30	900	0	0	0	1	0	1			1	3	0	0	0	2	1
5	1980	4	19	3	1	0	1	0	1	0	1	5	1	1	1	4	1	2	2	1	2	1	2	3	3	4	2		2	4	4	7	40	1600	0	0	0	1	0	0	0	0	1	4	1	0	0	4	3
1	1975	4	16	2	1	7	1	0	1	0	1	7	1	1	1	2	2	2	2	2	2	3	3	2	3	3	2		2	4	4	3	45	2025	0	0	0	1	1	1	0	0	1	4	1	0	0	3	3
5	1972	4	18	1	1	3	8		1	0	1	3	1	1	1	3	1	1	2	1	1	1	2	1	2	3	2		2	4	4	5	48	2304	0	0	0	1	0	1		0	1	4	1	0	0	4	4
1	1996	2	16	2	1	0	1	3	1	0	1	2	1	1	1	3	2	2	2	2	2	1	2	3	3	3	2		2	2	4	6	24	576	0	1	0	1	1	0	1	0	1	4	0	0	0	3	3
1	1994	2	16	2	1	1	1	0	8		1	3	2	1	2	1	2	2	2	2	2	3	2	2	3	3	2		2	4	4	3	26	676	0	0	0	1	1	1	0		1	3	1	0	0	3	3
6	1997	2	18	2	1	0	1	0	1	0	1	7	1	1	2	3	2	2	2	2	2	3	2	1	2	4	2		2	2	4	5	23	529	0	0	0	1	0	0	0	0	1	4	1	0	0	3	3
1	1993	2	16	1	8		1	0	8		8		1	1	1	4	1	1	2	1	1	1	2	1	2	2	1	2	2	2	4	6	27	729	0	0	0	1	1		0			4	0	1	0	4	4
1	1975	4	13	2	1	5	1	0	1	0	1	7	1	1	1	3	2	2	2	1	2	2	1	2	3	2	2		2	4	5	6	45	2025	0	0	0	1	1	1	0	0	1	4	1	0	0	4	3
5	1996	2	12	2	1	3	1	1	8		1	4	2	2	2	3	3	3	2	2	3	2	2	2	3	2	2		2	2	3	6	24	576	0	0	0	1	0	1	1		1	3	0	0	0	3	2
3	1977	4	16	1	1	4	1	2	1	0	1	5	1	1	1	3	2	1	2	2	1	2	3	3	2	3	2		1	4	5	5	43	1849	0	0	0	1	0	1	1	0	1	4	0	0	1	3	4
1	1988	3	16	2	1	3	1	0	8		1	2	1	1	1	2	3	2	2	3	3	3	2	3	2	3	2		2	4	5	4	32	1024	0	0	0	1	1	1	0		1	4	1	0	0	2	2
1	1985	3	16	2	8		1	5	8		1	5	2	2	1	3	1	2	2	2	1	2	2	2	1	2	1	3	2	4	3	6	35	1225	0			1	1		1		1	3	1	1	0	3	4
3	1968	5	15	2	1	0	8		1	0	1	2	1	1	2	2	2	2	2	2	2	3	2	2	3	3	2		2	4	5	6	52	2704	0	0	0	1	0	0		0	1	4	0	0	0	3	3
2	1976	4	18	2	1	5	1	2	1	0	1	7	1	1	1	3	2	1	2	2	2	2	1	1	2	2	2		2	4	3	4	44	1936	0	0	0	1	0	1	1	0	1	4	0	0	0	3	3
4	1983	3	17	1	8		1	1	1	0	1	1	1	1	1	4	2	1	2	1	1	2	2	2	4	2	2		2	1	3	7	37	1369	1	0	0	1	0		1	0	1	4	1	0	0	4	4
1	1990	3	16	4	8		8		8		8		2	3	1	3	2	3	2	2	1	3	3	2	3	2	2		1	4	4	7	30	900	0	1	0	1	1					3	0	0	1	3	4
4	1980	4	16	3	8		8		8		8		1	1	2	4	2	2	3	1	2	1	2	2	2	2	2		2	4	5	6	40	1600	0	1	1	1	0					4	1	0	0	4	3
4	1990	3	16	1	1	4	1	5	1	0	1	6	1	1	1	3	2	2	2	1	2	1	1	2	2	3	2		2	4	4	5	30	900	0	0	0	1	0	1	1	0	1	4	0	0	0	4	3
2	1992	2	20	1	1	0	1	0	1	0	1	7	1	1	1	4	2	1	2	2	1	2	1	4	1	4	1	1	1	2	5	6	28	784	0	0	0	1	0	0	0	0	1	4	0	1	1	3	4
5	1992	2	20	2	1	0	1	0	8		1	4	2	1	1	3	2	3	1	2	2	1	2	2	2	2	1	3	2	2	5	5	28	784	0	0	0	1	0	0	0		1	3	0	1	0	3	3
1	1990	3	15	4	8		8		8		8		2	3	2	1	3	3	1	4	3	4	4	2	3	2	2		2	4	3	2	30	900	0	0	1	1	1					3	1	0	0	1	2
3	1978	4	9	2	1	7	1	0	8		1	5	1	1	1	4	2	2	1	1	2	1	1	1	3	2	2		1	4	2	2	42	1764	0	0	1	1	0	1	0		1	4	0	0	1	4	3
1	1972	4	16	2	1	7	8		8		1	7	2	2	2	1	2	8	2	3	8	4	4	2	4	2	1	3	1	4	5	5	48	2304	0	1	1	0	1	1			1	3	0	1	1	2
5	1979	4	14	3	1	1	8		8		1	5	1	2	1	2	2	2	2	3	3	2	3	2	8	2	2		2	4	4	4	41	1681	0	0	1	1	0	1			1	4	1	0	0	2	2
4	1970	5	16	2	1	5	1	0	1	0	1	5	2	2	1	4	2	2	2	1	2	1	2	2	2	2	2		2	4	4	4	50	2500	0	1	1	1	0	1	0	0	1	3	1	0	0	4	3
2	1995	2	20	1	1	3	1	0	1	0	1	3	1	2	1	3	2	3	2	1	2	2	2	3	3	2	2		2	1	3	4	25	625	1	0	0	1	0	1	0	0	1	4	1	0	0	4	3
6	1996	2	16	3	8		1	0	8		1	5	1	2	2	3	2	2	8	3	3	2	2	2	2	3	2		2	2	2	4	24	576	0	0	0	1	0		0		1	4	0	0	0	2	2
2	1990	3	17	3	1	0	1	0	1	0	1	2	2	1	2	4	1	2	2	1	2	3	4	4	3	4	2		2	4	5	7	30	900	0	1	0	1	0	0	0	0	1	3	1	0	0	4	3
5	1988	3	15	2	1	2	1	0	1	0	1	4	1	2	2	3	2	2	2	3	2	1	3	1	2	2	2		2	4	4	5	32	1024	0	0	0	1	0	1	0	0	1	4	0	0	0	2	3
2	1972	4	13	3	1	5	1	0	1	0	1	7	1	1	1	3	2	1	2	1	2	2	1	2	3	2	2		2	4	5	6	48	2304	0	0	0	1	0	1	0	0	1	4	1	0	0	4	3
1	1980	4	18	1	1	5	1	2	1	0	1	7	1	1	1	3	2	2	2	2	1	2	2	2	2	3	2		1	4	5	5	40	1600	0	0	1	1	1	1	1	0	1	4	0	0	1	3	4
1	1996	2	16	2	1	4	1	0	1	0	1	6	1	1	1	3	1	1	2	2	2	2	1	3	2	4	2		2	4	1	5	24	576	0	1	1	1	1	1	0	0	1	4	1	0	0	3	3
3	1992	2	16	4	1	0	1	0	1	0	1	7	1	2	1	3	1	2	1	2	3	2	1	2	3	4	1	2	2	4	4	6	28	784	0	1	1	1	0	0	0	0	1	4	0	1	0	3	2
6	1986	3	16	2	1	3	8		1	3	1	7	2	2	1	3	2	3	2	1	2	3	2	2	3	3	1	1	1	4	3	6	34	1156	0	0	0	1	0	1		1	1	3	0	1	1	4	3
1	1990	3	16	2	1	2	1	0	1	0	1	4	1	2	1	2	1	2	3	2	1	2	1	1	2	1	1	2	2	4	4	9	30	900	0	1	1	1	1	1	0	0	1	4	1	1	0	3	4
2	1991	2	16	2	1	3	1	0	1	0	1	4	1	1	2	3	1	2	2	1	2	1	2	1	2	3	2		1	4	5	6	29	841	0	1	1	1	0	1	0	0	1	4	1	0	1	4	3
1	1978	4	12	3	1	0	1	1	1	0	1	5	2	2	2	3	2	2	2	2	3	2	3	2	2	3	1	2	1	4	4	8	42	1764	0	0	0	1	1	0	1	0	1	3	1	1	1	3	2
4	1990	3	12	2	1	5	1	0	1	0	1	5	1	1	1	4	2	2	3	2	1	1	1	3	2	3	2		2	4	4	5	30	900	0	0	0	1	0	1	0	0	1	4	1	0	0	3	4
2	1991	2	16	2	1	0	1	1	8		1	2	1	1	1	3	2	3	2	2	3	2	2	2	3	3	1	2	2	1	4	6	29	841	1	0	1	1	0	0	1		1	4	0	1	0	3	2
2	1992	2	18	2	1	0	1	0	1	0	1	4	1	2	1	4	2	2	2	2	2	2	1	3	3	3	2		1	1	5	5	28	784	1	1		1	0	0	0	0	1	4	0	0	1	3	3
1	1980	4	13	4	1	2	1	0	1	1	1	7	1	1	1	3	2	3	2	3	2	2	2	2	3	2	2		2	1	5	4	40	1600	1	0	0	0	1	1	0	1	1	4	1	0	0	2	3
3	2001	2	12	4	8		8		8		8		1	2	1	3	1	2	1	3	4	3	3	2	3	3	2		2	4	2	4	19	361	0	0	0	0	0					4	0	0	0	2	1
1	1996	2	20	2	1	4	1	5	8		1	5	1	1	1	3	2	2	2	2	2	3	2	2	2	3	1	2	2	1	5	5	24	576	1	0	0	1	1	1	1		1	4	1	1	0	3	3
3	1974	4	12	3	1	0	1	4	1	0	1	3	1	2	1	3	2	2	2	2	1	2	2	3	3	3	1	2	2	4	5	7	46	2116	0	0	0	1	0	0	1	0	1	4	0	1	0	3	4
5	1991	2	12	3	1	5	1	3	1	0	1	5	2	1	2	3	2	3	3	3	3	2	2	2	2	2	2		2	4	4	6	29	841	0	1	0	0	0	1	1	0	1	3	1	0	0	2	2
1	1990	3	19	2	8		8		8		1	3	1	2	1	3	2	3	2	2	3	2	2	1	3	2	2		2	4	5	6	30	900	0	1	0	1	1				1	4	1	0	0	3	2
3	1997	2	15	1	1	0	1	0	8		8		1	1	1	4	2	1	2	2	2	3	1	1	3	3	2		1	2	3	4	23	529	0	0	0	1	0	0	0			4	0	0	1	3	3
1	1997	2	16	2	1	0	1	0	1	0	1	7	1	2	1	3	2	1	2	2	3	1	2	3	4	3	2		2	4	5	8	23	529	0	1	1	1	1	0	0	0	1	4	0	0	0	3	2
1	1988	3	16	2	1	2	1	1	1	0	1	3	1	2	1	3	1	1	2	1	2	2	1	2	2	3	2		2	4	5	4	32	1024	0	0	0	1	1	1	1	0	1	4	1	0	0	4	3
2	1975	4	16	3	8		8		1	0	1	7	1	1	1	3	2	3	1	2	3	3	2	1	3	2	1	2	1	4	4	5	45	2025	0	0	0	1	0			0	1	4	0	1	1	3	2
4	1980	4	16	1	1	3	1	0	1	0	1	7	1	1	1	4	2	2	2	1	2	3	1	2	2	3	1	2	1	4	5	8	40	1600	0	1	1	1	0	1	0	0	1	4	0	1	1	4	3
4	1980	4	15	2	1	4	1	0	1	0	1	7	1	1	1	3	1	1	2	2	2	2	2	2	2	3	2		2	4	1	5	40	1600	0	0	0	1	0	1	0	0	1	4	1	0	0	3	3
1	1995	2	16	2	1	1	8		8		1	2	1	1	1	2	1	1	2	2	2	3	2	2	3	3	2		1	4	4	6	25	625	0	0	0	1	1	1			1	4	1	0	1	3	3
2	1997	2	15	1	1	3	1	0	8		1	4	1	2	1	3	2	2	2	2	4	2	1	2	3	1	2		2	4	5	5	23	529	0	0	0	1	0	1	0		1	4	0	0	0	3	1
3	1990	3	12	3	1	0	1	0	1	0	1	3	1	2	1	3	2	2	2	2	2	3	2	3	2	3	2		2	4	4	7	30	900	0	0	1	1	0	0	0	0	1	4	1	0	0	3	3
4	1986	3	14	1	1	2	1	1	1	0	1	1	1	1	1	4	2	1	2	1	2	3	2	2	4	2	1	3	1	4	3	7	34	1156	0	0	1	0	0	1	1	0	1	4	1	1	1	4	3
1	1985	3	16	2	1	3	1	2	1	0	1	5	1	1	1	2	1	1	2	2	2	3	3	2	2	3	1	3	2	4	5	5	35	1225	0	0	1	1	1	1	1	0	1	4	0	1	0	3	3
5	1994	2	16	2	1	0	1	0	1	0	1	5	1	2	2	2	2	2	2	2	2	3	3	2	3	2	2		2	4	4	8	26	676	0	0	0	1	0	0	0	0	1	4	0	0	0	3	3
5	1990	3	15	2	1	0	1	3	1	0	1	5	1	2	2	4	2	2	2	2	3	2	3	2	2	2	2		1	4	4	6	30	900	0	0	1	1	0	0	1	0	1	4	1	0	1	3	2
2	1990	3	15	3	1	0	1	0	1	0	1	6	1	2	2	3	2	2	3	2	2	1	2	3	2	3	1	3	2	4	2	3	30	900	0	0	1	1	0	0	0	0	1	4	1	1	0	3	3
5	1990	3	15	2	1	0	1	1	1	0	1	5	1	1	2	2	2	1	2	3	2	1	2	2	2	1	2		2	4	3	4	30	900	0	0	1	1	0	0	1	0	1	4	1	0	0	2	3
3	1985	3	16	1	1	0	1	0	1	0	1	3	1	1	1	2	1	1	2	1	1	2	1	2	1	1	2		2	1	6	6	35	1225	1	1	0	1	0	0	0	0	1	4	1	0	0	4	4
6	1982	3	16	1	1	0	1	0	1	0	1	4	1	1	2	4	1	1	2	1	2	1	2	2	2	2	1	2	2	4	6	8	38	1444	0	1	1	1	0	0	0	0	1	4	0	1	0	4	3
2	1988	3	17	2	1	1	1	0	1	0	1	7	1	1	1	3	1	1	2	1	1	2	2	2	3	3	2		1	1	2	5	32	1024	1	0	1	1	0	1	0	0	1	4	0	0	1	4	4
3	1980	4	16	2	1	7	1	2	1	0	1	7	1	3	2	2	3	2	2	3	2	3	3	3	3	2	2		2	4	4	5	40	1600	0	1	1	1	0	1	1	0	1	4	1	0	0	2	3
1	1988	3	15	1	1	4	1	0	1	0	1	6	1	1	1	2	1	2	2	1	2	2	3	3	3	4	2		2	4	4	7	32	1024	0	0	0	0	1	1	0	0	1	4	1	0	0	4	3
5	1985	3	16	2	8		8		8		8		1	1	1	4	2	2	2	2	3	1	2	3	2	3	1	1	2	4	2	4	35	1225	0	0	0	1	0					4	1	1	0	3	2
6	1991	2	16	2	1	3	8		8		1	7	1	2	1	2	2	3	1	3	4	2	3	1	3	2	2		2	4	4	4	29	841	0	0	1	0	0	1			1	4	1	0	0	2	1
2	1990	3	16	3	8		1	0	8		1	3	1	1	1	3	2	3	2	2	3	3	2	1	3	2	2		2	1	5	6	30	900	1	0	0	1	0		0		1	4	0	0	0	3	2
1	1970	5	13	2	1	0	1	2	1	4	1	5	1	2	2	4	2	2	2	2	2	1	1	2	2	3	2		1	1	4	5	50	2500	1	0	1	1	1	0	1	1	1	4	0	0	1	3	3
3	1995	2	16	1	1	0	1	0	1	2	1	5	1	1	1	3	2	2	2	1	1	2	2	3	2	3	1	2	1	4	4	9	25	625	0	1	1	1	0	0	0	1	1	4	0	1	1	4	4
2	1992	2	15	2	8		1	0	1	0	1	3	2	1	2	3	2	2	2	1	2	2	1	2	2	2	1	2	2	4	4	8	28	784	0	1	1	1	0		0	0	1	3	0	1	0	4	3
5	1992	2	16	2	1	0	1	0	1	0	1	7	1	2	2	3	2	2	2	2	2	1	2	2	3	3	2		2	4	4	4	28	784	0	0	0	1	0	0	0	0	1	4	1	0	0	3	3
4	1995	2	12	2	1	0	1	0	1	0	1	7	1	1	1	2	2	2	2	2	2	1	1	2	2	3	2		2	4	4	6	25	625	0	0	1	1	0	0	0	0	1	4	1	0	0	3	3
5	1989	3	15	2	1	3	8		8		1	2	1	2	1	2	2	2	2	2	1	3	4	2	3	2	2		2	4	4	5	31	961	0	0	0	1	0	1			1	4	0	0	0	3	4
1	1995	2	15	1	1	3	1	0	8		1	5	1	1	1	4	1	1	2	2	2	3	2	3	2	4	2		2	4	2	6	25	625	0	0	0	1	1	1	0		1	4	1	0	0	3	3
2	1994	2	15	3	1	3	8		8		1	5	2	2	1	3	1	2	2	3	4	4	2	2	3	2	2		1	4	4	7	26	676	0	0	0	1	0	1			1	3	1	0	1	2	1
1	1980	4	17	2	1	2	1	1	1	0	1	5	2	2	2	4	2	3	2	3	2	2	3	2	3	2	1	3	1	4	5	6	40	1600	0	0	0	1	1	1	1	0	1	3	0	1	1	2	3
3	1992	2	16	2	1	3	1	0	8		1	4	2	1	2	3	1	2	1	3	2	2	2	2	3	2	1	2	2	2	4	5	28	784	0	1	0	1	0	1	0		1	3	0	1	0	2	3
1	1987	3	19	2	1	3	8		1	0	1	7	1	1	1	3	2	2	2	1	2	2	1	1	2	2	2		1	4	4	5	33	1089	0	0	1	1	1	1		0	1	4	1	0	1	4	3
3	1992	2	16	2	1	3	1	0	1	0	1	5	1	2	1	3	2	1	2	2	3	1	2	2	2	3	1	3	1	4	3	4	28	784	0	0	0	0	0	1	0	0	1	4	0	1	1	3	2
5	1986	3	12	2	8		8		8		8		1	1	1	3	1	1	2	2	1	1	1	2	2	2	2		2	4	5	6	34	1156	0	1	1	1	0					4	0	0	0	3	4
5	1984	3	16	3	1	1	1	0	1	0	1	2	1	2	1	3	2	2	2	2	2	3	2	3	2	2	2		2	4	3	6	36	1296	0	1	1	1	0	1	0	0	1	4	0	0	0	3	3
2	1982	3	15	4	1	2	1	0	1	0	1	3	1	1	1	3	2	2	2	2	3	2	2	2	3	3	2		2	2	1	2	38	1444	0	1	0	1	0	1	0	0	1	4	0	0	0	3	2
1	1981	3	16	2	1	4	1	0	1	0	1	5	2	2	1	2	2	2	2	3	2	3	3	3	4	1	1	2	2	4	6	4	39	1521	0	0	0	0	1	1	0	0	1	3	1	1	0	2	3
5	1981	3	15	2	1	0	1	0	8		1	2	1	1	2	2	1	2	2	2	2	3	2	2	1	2	2		2	4	4	5	39	1521	0	0	0	1	0	0	0		1	4	1	0	0	3	3
1	1980	4	16	1	1	5	1	0	1	0	1	3	1	2	1	4	1	1	2	1	2	1	2	1	2	1	2		1	1	5	7	40	1600	1	0	0	1	1	1	0	0	1	4	1	0	1	4	3
2	1987	3	16	2	1	7	1	0	8		1	7	2	2	2	1	2	2	2	2	2	2	3	3	2	3	2		2	4	5	6	33	1089	0	1	1	1	0	1	0		1	3	1	0	0	3	3
6	1982	3	12	2	1	0	1	0	1	0	1	7	1	1	1	3	2	2	2	2	2	1	2	3	2	2	2		1	4	4	7	38	1444	0	0	0	1	0	0	0	0	1	4	1	0	1	3	3
4	1990	3	12	2	8		8		8		1	6	1	1	1	3	1	1	2	1	2	2	2	3	2	3	2		2	4	2	6	30	900	0	1	0	1	0				1	4	1	0	0	4	3
2	1975	4	12	3	1	0	8		1	0	1	5	2	4	1	3	1	3	1	2	1	4	1	1	4	2	1	2	1	4	5	7	45	2025	0	0	0	1	0	0		0	1	3	1	1	1	3	4
3	1992	2	16	2	8		8		8		1	1	2	1	2	4	2	1	2	3	1	3	2	4	2	2	2		1	2	4	5	28	784	0	1	1		0				1	3	0	0	1	2	4
2	1987	3	16	3	8		1	2	1	0	1	5	1	1	1	3	2	3	2	2	2	2	3	2	3	2	2		2	4	4	6	33	1089	0	0	0	1	0		1	0	1	4	0	0	0	3	3
5	1992	2	17	2	1	5	1	0	1	0	1	7	1	2	1	3	2	3	2	2	3	2	3	2	2	2	1	2	1	2	5	6	28	784	0	0	1	1	0	1	0	0	1	4	0	1	1	3	2
6	1980	4	13	2	8		8		8		1	4	1	1	1	3	2	2	2	2	2	1	2	1	2	2	2		2	4	4	4	40	1600	0	0	0	1	0				1	4	1	0	0	3	3
6	1977	4	16	2	8		1	2	1	0	1	7	1	1	1	3	2	3	2	2	2	3	3	2	2	3	2		2	4	5	5	43	1849	0	0	1	0	0		1	0	1	4	1	0	0	3	3
3	1971	4	15	3	1	3	1	2	1	3	1	4	2	3	1	2	2	1	2	2	1	1	2	2	1	2	2		1	4	4	8	49	2401	0	0	0	1	0	1	1	1	1	3	0	0	1	3	4
1	1972	4	15	2	1	0	1	0	1	0	1	7	1	2	2	1	2	3	1	3	3	2	2	2	3	3	1	1	2	4	4	4	48	2304	0	0	0	1	1	0	0	0	1	4	1	1	0	2	2
1	1982	3	15	2	1	0	1	0	1	0	1	7	1	2	2	1	2	3	1	3	3	2	2	2	3	3	2		2	4	4	5	38	1444	0	0	0	1	1	0	0	0	1	4	1	0	0	2	2
4	1997	2	17	2	1	3	1	2	1	0	1	5	1	1	1	4	2	2	2	2	3	3	2	2	3	3	1	1	1	1	3	7	23	529	1	0	1	1	0	1	1	0	1	4	0	1	1	3	2
3	1988	3	15	2	1	0	1	0	1	0	1	5	1	1	1	3	1	2	2	2	2	2	3	2	3	3	2		1	4	2	5	32	1024	0	0	0	1	0	0	0	0	1	4	0	0	1	3	3
3	1978	4	16	1	1	6	1	0	8		1	7	1	2	1	3	2	1	3	2	1	1	2	3	1	3	1	3	1	4	5	7	42	1764	0	0	0	1	0	1	0		1	4	1	1	1	3	4
1	1986	3	15	2	1	1	1	0	1	0	1	7	1	2	1	2	2	1	2	2	2	1	3	1	2	2	2		2	4	3	3	34	1156	0	0	0	1	1	1	0	0	1	4	1	0	0	3	3
6	1978	4	16	3	1	0	1	0	1	0	1	7	1	1	1	2	1	1	2	2	2	1	3	1	2	2	1	2	2	4	5	6	42	1764	0	0	0	1	0	0	0	0	1	4	1	1	0	3	3
1	1987	3	16	2	1	2	1	0	1	0	1	7	1	1	1	2	2	2	2	2	3	2	2	3	2	3	2		2	4	3	6	33	1089	0	0		1	1	1	0	0	1	4	0	0	0	3	2
3	1988	3	16	2	1	5	1	2	1	0	1	7	1	2	2	3	2	1	2	2	2	3	3	3	2	2	1	3	1	4	5	6	32	1024	0	1	1	0	0	1	1	0	1	4	1	1	1	3	3
5	1989	3	16	2	1	0	1	0	1	0	1	7	1	2	2	2	2	2	2	1	2	2	3	1	2	2	2		2	1	4	8	31	961	1	1	1	1	0	0	0	0	1	4	0	0	0	4	3
3	1986	3	16	3	1	2	1	0	1	0	1	3	1	2	1	2	3	2	3	4	3	2	4	2	3	2	1	2	2	4	4	6	34	1156	0	1	0	1	0	1	0	0	1	4	0	1	0	1	2
1	1972	4	16	3	1	0	1	0	1	0	1	7	1	1	1	3	2	3	2	3	2	2	3	2	3	2	2		2	4	5	5	48	2304	0	0	0	0	1	0	0	0	1	4	1	0	0	2	3
4	1992	2	16	3	1	3	1	0	8		1	7	2	2	1	2	2	1	2	2	1	3	3	2	4	2	2		2	4	6	7	28	784	0	0	0	1	0	1	0		1	3	1	0	0	3	4
3	1995	2	15	2	1	0	1	0	1	0	1	7	1	1	2	3	2	3	2	2	1	2	1	2	3	2	1	2	1	4	5	7	25	625	0	1	1	1	0	0	0	0	1	4	0	1	1	3	4
5	1982	3	15	2	1	3	1	0	8		1	7	2	2	1	1	2	2	2	2	2	3	4	1	3	2	2		2	4	4	3	38	1444	0	0	1	1	0	1	0		1	3	1	0	0	3	3
4	1993	2	16	2	1	5	1	5	1	0	1	7	1	1	2	3	2	2	2	1	2	2	2	2	2	2	1	2	2	1	4	7	27	729	1	0	0	0	0	1	1	0	1	4	0	1	0	4	3
5	1991	2	12	3	8		8		8		1	3	2	3	2	2	2	2	1	2	2	3	3	2	3	2	2		2	4	1	2	29	841	0	0	0	0	0				1	3	1	0	0	3	3
3	1993	2	16	2	1	3	1	0	1	0	1	7	1	1	1	4	2	1	2	2	1	2	2	1	3	3	2		1	4	4	3	27	729	0	0	0	1	0	1	0	0	1	4	1	0	1	3	4
1	1982	3	18	3	1	0	1	0	1	4	1	5	2	2	1	4	1	2	2	1	2	1	2	4	2	3	2		2	4	6	7	38	1444	0	1		1	1	0	0	1	1	3	0	0	0	4	3
2	1996	2	16	2	1	0	1	0	1	0	1	7	1	2	2	2	2	2	1	2	3	2	3	2	3	2	2		2	4	4	5	24	576	0	0	0	1	0	0	0	0	1	4	1	0	0	3	2
2	1990	3	12	1	1	1	1	1	1	0	1	5	2	1	1	8	2	2	2	3	3	2	2	1	3	2	2		1	4	5	6	30	900	0	0	0	1	0	1	1	0	1	3	1	0	1	2	2
1	1997	2	16	2	8		8		8		8		1	2	2	3	2	2	1	2	3	2	2	2	3	2	2		2	4	4	7	23	529	0	0	0	1	1					4	0	0	0	3	2
2	1997	2	18	2	1	0	1	0	1	0	1	7	1	1	1	4	2	2	2	2	3	2	2	2	2	1	1	2	1	4	4	5	23	529	0	0	1	1	0	0	0	0	1	4	0	1	1	3	2
2	1980	4	16	2	1	0	1	4	1	2	1	7	1	1	2	2	2	3	1	3	2	3	4	2	4	2	1	2	2	4	5	6	40	1600	0	0	0	1	0	0	1	1	1	4	0	1	0	2	3
4	1988	3	15	3	8		1	0	1	0	1	3	2	2	1	3	2	3	1	3	3	3	3	2	3	2	2		2	4	4	4	32	1024	0	1	1	1	0		0	0	1	3	1	0	0	2	2
1	1995	2	15	2	1	0	1	0	1	0	1	6	2	1	1	3	2	3	1	2	3	3	3	2	2	3	2		2	4	4	6	25	625	0	0	1	1	1	0	0	0	1	3	1	0	0	3	2
3	1985	3	17	2	1	2	8		1	0	1	5	1	2	1	4	1	3	2	1	2	3	3	2	2	2	2		1	4	5	8	35	1225	0	0	0	1	0	1		0	1	4	0	0	1	4	3
1	1995	2	17	2	1	5	1	1	1	0	1	4	1	2	1	4	1	1	2	2	3	2	2	3	2	3	1	1	1	2	4	5	25	625	0	0	0	1	1	1	1	0	1	4	1	1	1	3	2
2	1988	3	17	2	1	3	1	3	1	5	1	3	1	1	1	3	1	2	2	1	1	2	1	3	2	2	2		2	4	4	5	32	1024	0	0	0	1	0	1	1	1	1	4	1	0	0	4	4
3	1992	2	16	2	1	0	1	3	8		1	5	1	2	1	2	3	2	1	3	3	2	2	2	8	3	2		1	4	4	5	28	784	0	0	0	1	0	0	1		1	4	0	0	1	2	2
2	1983	3	15	3	1	0	1	0	1	2	1	4	2	1	1	2	1	2	2	1	2	3	4	4	2	3	2		2	4	6	8	37	1369	0	1	0	1	0	0	0	1	1	3	1	0	0	4	3
1	1985	3	16	2	1	0	1	1	1	0	1	7	1	1	1	3	2	2	2	2	3	3	3	3	3	3	1	2	2	4	4	2	35	1225	0	0	0	1	1	0	1	0	1	4	1	1	0	3	2
1	1981	3	15	2	8		8		8		8		1	1	1	3	2	2	3	2	2	2	2	8	3	8	1	2	2	4	1	7	39	1521	0		0	1	1					4	1	1	0	3	3
5	1990	3	16	1	1	0	1	0	1	0	1	7	1	1	1	2	3	2	1	2	1	1	3	1	1	1	1	2	2	1	4	5	30	900	1	0	0	1	0	0	0	0	1	4	0	1	0	3	4
1	1976	4	13	3	1	2	1	0	1	0	1	3	1	2	1	4	2	1	2	1	2	2	1	2	3	3	2		1	4	6	6	44	1936	0	0	0	1	1	1	0	0	1	4	1	0	1	4	3
6	1979	4	16	2	1	2	1	1	1	1	1	4	1	1	1	3	2	2	2	2	2	2	3	2	3	4	2		2	4	1	5	41	1681	0	0	0	1	0	1	1	1	1	4	1	0	0	3	3
6	1990	3	16	3	1	5	1	0	8		1	7	1	1	1	2	3	2	2	3	3	3	3	2	3	2	1	2	2	4	4	3	30	900	0	0	0		0	1	0		1	4	1	1	0	2	2
3	1989	3	16	2	1	2	1	1	1	0	1	3	2	1	2	1	2	2	2	2	1	2	1	2	1	2	2		1	4	5	6	31	961	0	0	0	1	0	1	1	0	1	3	1	0	1	3	4
5	1996	2	16	1	1	2	1	0	1	0	1	4	1	2	2	4	1	2	2	2	3	2	2	3	2	3	2		1	4	2	5	24	576	0	1	1	1	0	1	0	0	1	4	0	0	1	3	2
6	1998	2	15	2	1	7	1	3	8		1	7	1	1	1	3	2	2	2	2	3	3	3	1	4	3	2		2	4	4	4	22	484	0	1	1	1	0	1	1		1	4	0	0	0	3	2
4	1982	3	16	2	1	4	1	5	1	3	1	7	1	2	2	2	2	2	2	1	2	1	2	2	3	3	2		1	4	4	8	38	1444	0	0	0	1	0	1	1	1	1	4	1	0	1	4	3
2	1977	4	16	1	1	7	8		8		1	7	1	1	1	3	1	2	2	2	2	2	1	3	2	3	1	2	1	1	5	7	43	1849	1	0	0	1	0	1			1	4	0	1	1	3	3
1	1990	3	12	2	1	2	1	0	1	0	1	5	1	2	1	3	2	1	2	2	1	2	1	2	4	2	2		1	4	5	5	30	900	0	1	0	1	1	1	0	0	1	4	1	0	1	3	4
5	1975	4	8	4	1	0	1	2	1	1	1	2	1	2	1	4	2	3	2	3	4	2	4	1	4	3	2		1	4	3	8	45	2025	0	0	1	1	0	0	1	1	1	4	1	0	1	2	1
3	1990	3	16	1	1	3	1	4	1	0	1	7	1	1	1	2	1	1	2	1	2	1	2	2	3	3	2		1	4	4	6	30	900	0	0	0	1	0	1	1	0	1	4	1	0	1	4	3
3	1996	2	16	2	1	3	1	0	8		1	4	1	2	1	3	2	2	1	2	2	1	2	2	3	2	2		2	4	4	6	24	576	0	0	1	1	0	1	0		1	4	0	0	0	3	3
2	1990	3	16	1	1	0	1	0	8		1	5	1	1	2	3	1	1	2	2	2	1	1	2	1	2	2		1	4	4	7	30	900	0	1	1	1	0	0	0		1	4	1	0	1	3	3
2	1992	2	16	3	1	2	1	0	1	0	1	7	1	1	1	3	2	1	2	2	2	3	3	3	4	3	2		1	4	4	5	28	784	0	0	1	1	0	1	0	0	1	4	0	0	1	3	3
5	1975	4	16	3	1	1	1	0	1	0	1	3	1	1	1	2	2	2	2	3	2	2	2	2	3	2	2		2	4	5	5	45	2025	0	0	0	1	0	1	0	0	1	4	1	0	0	2	3
2	1990	3	15	3	8		8		8		1	5	2	2	1	3	2	2	2	2	3	2	3	2	3	2	2		2	4	5	7	30	900	0	0	1	1	0				1	3	1	0	0	3	2
3	1975	4	16	2	1	5	1	2	1	0	1	6	1	1	1	4	1	1	2	2	2	1	1	2	3	4	2		2	1	5	7	45	2025	1	0	0	1	0	1	1	0	1	4	1	0	0	3	3
1	1975	4	16	3	1	3	1	0	8		1	5	1	2	1	2	3	3	2	4	3	3	4	1	3	3	1	1	2	4	4	2	45	2025	0	0	0	1	1	1	0		1	4	0	1	0	1	2
3	1980	4	17	2	1	0	1	1	8		1	4	1	2	1	3	2	2	2	3	2	2	3	3	3	3	2		2	1	4	4	40	1600	1	1	1	1	0	0	1		1	4	1	0	0	2	3
3	1994	2	18	2	1	0	1	0	1	0	1	5	2	1	2	4	2	2	2	1	2	3	4	4	2	1	2		2	4	5	6	26	676	0	1	0	0	0	0	0	0	1	3	1	0	0	4	3
2	1992	2	15	2	1	0	1	0	1	0	1	7	1	1	1	3	2	2	2	2	2	2	2	8	8	3	2		2	4	4	6	28	784	0	0	1	1	0	0	0	0	1	4	0	0	0	3	3
2	1985	3	16	2	8		8		8		1	2	1	2	1	4	2	3	2	2	3	2	1	2	4	2	2		2	4	3	5	35	1225	0	0	0	1	0				1	4	0	0	0	3	2
4	1981	3	16	2	1	0	8		8		1	7	2	1	1	8	3	4	2	4	8	2	4	3	4	2	2		2	4	4	3	39	1521	0	1	1	0	0	0			1	3	0	0	0	1
2	1985	3	16	2	1	0	1	0	1	0	1	3	1	2	1	3	2	2	2	2	2	3	3	2	3	2	2		1	4	5	8	35	1225	0	1	0	1	0	0	0	0	1	4	0	0	1	3	3
4	1990	3	15	3	1	5	1	1	1	0	1	7	1	1	1	3	2	2	2	2	2	3	2	2	3	2	2		2	4	3	2	30	900	0	0	0	1	0	1	1	0	1	4	1	0	0	3	3
3	1992	2	15	2	1	4	1	0	1	0	1	7	1	1	1	3	2	2	2	2	2	2	2	3	3	3	2		2	1	4	6	28	784	1	0	0	1	0	1	0	0	1	4	1	0	0	3	3
3	1982	3	19	4	1	1	1	0	8		1	3	2	3	2	3	2	3	2	3	3	2	3	3	4	2	2		1	4	5	5	38	1444	0	0	1	1	0	1	0		1	3	1	0	1	2	2
4	1988	3	15	2	1	4	1	0	1	0	1	5	1	2	2	1	2	2	2	2	1	2	2	3	2	3	1	2	1	4	5	7	32	1024	0	0	0	1	0	1	0	0	1	4	1	1	1	3	4
3	1995	2	16	2	1	0	1	0	8		1	5	1	2	2	4	1	2	2	1	1	2	1	2	3	2	2		1	2	3	3	25	625	0	0	1	1	0	0	0		1	4	0	0	1	4	4
3	1992	2	16	1	1	4	1	3	1	0	1	5	1	1	1	4	2	1	2	2	1	2	3	3	2	3	2		1	4	5	5	28	784	0	0	0	1	0	1	1	0	1	4	0	0	1	3	4
3	1991	2	19	2	1	7	1	7	1	0	1	7	1	1	1	4	1	1	2	1	2	1	1	4	1	4	1	1	1	2	5	5	29	841	0	0	0	1	0	1	1	0	1	4	0	1	1	4	3
3	1983	3	16	3	1	0	1	1	1	0	1	7	1	1	1	3	1	2	2	2	3	3	3	2	3	3	2		1	2	4	5	37	1369	0	0	1	1	0	0	1	0	1	4	0	0	1	3	2
2	1991	2	16	1	1	2	1	0	8		1	6	1	2	1	3	2	2	1	1	2	1	2	2	3	2	2		2	4	5	8	29	841	0	1	1	1	0	1	0		1	4	1	0	0	4	3
5	1990	3	16	2	1	3	1	1	1	0	1	1	3	2	3	3	2	1	2	2	1	3	4	1	2	3	2		2	4	3	3	30	900	0	0	0	1	0	1	1	0	1	2	1	0	0	3	4
1	1997	2	20	3	8		1	0	1	0	1	3	1	2	2	2	1	3	2	2	2	3	3	2	3	3	2		2	2	1	5	23	529	0	1	1	1	1		0	0	1	4	0	0	0	3	3
5	1986	3	15	2	1	3	1	0	1	0	1	7	1	1	2	3	1	2	2	2	2	3	2	2	3	2	2		2	4	5	5	34	1156	0	0	0	0	0	1	0	0	1	4	1	0	0	3	3
5	1988	3	15	3	1	1	1	0	8		1	2	1	2	1	3	2	1	2	2	1	2	3	2	3	2	2		2	4	3	6	32	1024	0	0	0	1	0	1	0		1	4	1	0	0	3	4
2	1972	4	16	3	1	5	1	0	1	0	1	7	1	1	2	2	1	2	2	2	3	2	3	3	2	3	2		2	4	3	5	48	2304	0	0	0	1	0	1	0	0	1	4	0	0	0	3	2
1	1985	3	12	2	1	7	1	2	8		1	7	2	1	2	2	2	2	2	2	2	1	1	2	2	1	1	3	2	4	6	6	35	1225	0	1	1	1	1	1	1		1	3	1	1	0	3	3
2	1981	3	16	2	1	5	1	0	1	0	1	5	1	1	1	4	1	1	2	2	2	2	2	3	2	3	2		1	1	2	5	39	1521	1	0	0	1	0	1	0	0	1	4	1	0	1	3	3
2	1988	3	12	2	1	5	1	0	1	0	1	5	1	1	1	3	1	2	2	2	2	1	3	3	2	3	2		1	4	4	5	32	1024	0	0	0	1	0	1	0	0	1	4	0	0	1	3	3
5	1990	3	12	2	8		8		8		8		1	1	1	4	2	2	2	2	2	1	1	8	8	2	2		2	4	5	5	30	900	0	1	0	1	0					4	1	0	0	3	3
5	1993	2	15	2	1	7	8		1	0	1	3	1	1	1	2	1	1	1	2	2	2	2	2	2	2	2		2	4	3	5	27	729	0	0	0	1	0	1		0	1	4	0	0	0	3	3
5	1999	2	16	2	1	1	1	0	1	0	1	7	1	2	1	3	2	3	2	2	3	3	2	2	3	3	1	2	2	4	4	5	21	441	0	1	1	1	0	1	0	0	1	4	0	1	0	3	2
3	1984	3	18	2	1	3	1	0	1	0	1	5	1	1	1	2	2	2	2	2	3	3	2	2	3	3	2		2	4	4	5	36	1296	0	1	1	1	0	1	0	0	1	4	1	0	0	3	2
4	1991	2	12	2	1	4	1	2	1	0	1	5	1	1	1	4	2	2	2	2	2	2	2	3	2	3	2		1	4	6	7	29	841	0	0	1	1	0	1	1	0	1	4	1	0	1	3	3
4	1988	3	12	2	8		8		1	0	1	3	1	2	1	3	1	2	2	2	2	3	2	2	3	2	2		1	4	4	7	32	1024	0	0	0	1	0			0	1	4	1	0	1	3	3
3	1990	3	12	2	1	5	1	2	1	0	1	7	3	3	2	1	1	2	1	4	4	3	4	1	3	2	2		2	4	5	5	30	900	0	0	0	0	0	1	1	0	1	2	1	0	0	1	1
3	1995	2	19	3	1	0	1	0	1	0	1	7	1	1	1	3	2	2	2	2	2	2	3	1	3	2	2		2	2	4	6	25	625	0	0	1	1	0	0	0	0	1	4	0	0	0	3	3
4	1988	3	15	2	1	3	1	0	1	0	1	6	2	1	2	3	2	2	2	2	2	2	2	2	3	2	2		2	4	4	6	32	1024	0	0	0	1	0	1	0	0	1	3	1	0	0	3	3
5	1992	2	12	3	1	0	8		8		1	4	1	1	1	2	2	2	2	2	1	1	2	1	3	2	2		1	4	4	6	28	784	0	0	1	1	0	0			1	4	0	0	1	3	4
1	1996	2	16	2	1	0	1	3	1	0	1	7	1	1	1	3	3	3	2	2	2	1	1	2	3	3	2		2	1	4	5	24	576	1	0	0	1	1	0	1	0	1	4	1	0	0	3	3
5	1990	3	16	4	1	3	1	0	1	0	1	6	1	2	1	3	2	2	2	2	2	1	2	2	4	8	2		2	4	4	6	30	900	0	0	0	1	0	1	0	0	1	4	0	0	0	3	3
1	1996	2	18	3	1	3	1	0	8		1	4	1	1	1	3	2	2	1	3	3	2	2	2	3	2	2		2	2	2	3	24	576	0	0	1	1	1	1	0		1	4	0	0	0	2	2
2	1994	2	16	2	1	3	1	1	1	0	1	5	1	1	1	4	2	2	2	2	2	3	2	2	3	2	2		1	2	4	7	26	676	0	0	1	1	0	1	1	0	1	4	1	0	1	3	3
3	1998	2	16	8	8		8		8		8		1	1	1	8	8	8	8	8	8	3	8	8	8	8	2		2	4	2	3	22	484	0	0	0	1	0					4	1	0	0
5	1990	3	15	2	1	0	1	0	8		1	5	1	2	2	3	2	2	2	2	2	1	2	3	3	3	2		1	4	2	5	30	900	0	1	1	1	0	0	0		1	4	0	0	1	3	3
3	1999	2	17	2	8		1	0	1	0	1	4	2	2	1	3	2	2	8	2	3	2	2	2	2	3	2		2	4	8	4	21	441	0	0	0	1	0		0	0	1	3	0	0	0	3	2
2	1986	3	16	3	1	4	8		8		1	2	1	2	1	3	2	2	2	2	3	2	1	2	3	3	2		2	4	3	6	34	1156	0	1	0	0	0	1			1	4	0	0	0	3	2
1	1963	5	11	4	1	0	1	0	1	0	1	7	2	2	2	8	4	3	2	4	4	3	3	8	3	2	2		2	4	1	1	57	3249	0	0	0		1	0	0	0	1	3	0	0	0	1	1
1	1995	2	16	2	1	0	1	2	1	0	1	5	1	1	1	3	1	1	2	2	2	1	1	3	2	2	1	3	1	1	5	8	25	625	1	0	0	1	1	0	1	0	1	4	0	1	1	3	3
1	1988	3	19	3	8		8		8		8		2	2	2	3	2	2	2	2	2	3	3	3	3	2	2		2	2	8	10	32	1024	0	0	0	0	1					3	0	0	0	3	3
1	1994	2	16	3	1	1	1	0	8		1	5	1	3	1	4	1	1	2	2	3	3	3	2	3	3	2		2	2	5	6	26	676	0	0	1	1	1	1	0		1	4	0	0	0	3	2
1	1997	2	17	3	1	0	1	1	1	0	1	5	1	1	1	4	2	2	2	1	2	1	1	8	8	8	2		1	2	8	5	23	529	0	1	1	1	1	0	1	0	1	4	0	0	1	4	3
4	1985	3	16	3	1	0	1	0	1	0	1	5	1	1	1	3	2	2	2	3	3	2	3	2	3	2	2		2	4	4	5	35	1225	0	0	0	1	0	0	0	0	1	4	1	0	0	2	2
1	1987	3	16	2	8		1	0	1	1	1	5	1	3	1	1	2	1	2	3	2	3	4	1	3	2	2		1	4	5	4	33	1089	0	0	0	1	1		0	1	1	4	0	0	1	2	3
2	1988	3	16	2	1	0	8		1	0	1	7	1	3	3	4	2	3	1	2	1	2	3	2	3	2	2		1	1	5	6	32	1024	1	1	1	1	0	0		0	1	4	0	0	1	3	4
3	1994	2	16	1	1	5	1	0	1	0	1	7	1	1	1	2	1	2	2	1	2	1	2	1	1	2	1	1	1	4	5	10	26	676	0	1	1	1	0	1	0	0	1	4	0	1	1	4	3
5	1990	3	17	2	8		8		8		8		2	4	3	3	2	2	2	2	3	1	3	2	2	3	2		1	1	5	9	30	900	1	1	0	0	0					3	1	0	1	3	2
3	1990	3	16	1	1	2	1	0	1	0	1	5	1	2	1	3	1	2	2	1	2	1	2	3	2	3	1	2	1	4	5	6	30	900	0	0	1	1	0	1	0	0	1	4	1	1	1	4	3
6	1990	3	14	4	1	4	1	3	1	2	1	6	1	8	8	8	2	2	2	4	2	3	3	8	8	2	2		1	4	2	5	30	900	0	0	0	1	0	1	1	1	1	4	0	0	1	1	3
3	1991	2	16	2	1	5	8		8		1	4	1	1	1	2	1	2	2	2	2	2	1	2	3	3	2		2	1	4	3	29	841	1	0	0	1	0	1			1	4	1	0	0	3	3
5	1995	2	15	2	1	4	1	0	1	0	1	3	2	1	2	3	2	2	2	2	2	1	2	2	2	2	2		2	2	3	5	25	625	0	1	1	1	0	1	0	0	1	3	0	0	0	3	3
5	1978	4	12	3	1	2	1	1	1	0	1	7	1	2	1	4	2	2	2	2	2	1	3	2	4	3	1	2	2	4	4	3	42	1764	0	0	1	1	0	1	1	0	1	4	1	1	0	3	3
2	1989	3	15	2	1	5	8		1	0	1	7	1	1	1	2	2	2	2	2	2	3	3	3	2	1	2		2	4	4	1	31	961	0	0	0	1	0	1		0	1	4	1	0	0	3	3
2	1970	5	20	4	1	5	8		1	0	1	6	1	1	1	4	2	2	2	1	2	1	1	3	3	4	2		2	1	5	8	50	2500	1	0	0	1	0	1		0	1	4	1	0	0	4	3
3	1984	3	15	2	8		1	0	1	0	1	5	1	1	2	3	2	3	2	2	2	2	3	2	3	2	2		2	1	5	6	36	1296	1	1	0	1	0		0	0	1	4	1	0	0	3	3
1	1997	2	16	1	1	3	1	0	1	0	1	6	3	3	4	1	2	4	1	3	2	4	4	2	4	1	2		2	4	5	5	23	529	0	0	1	0	1	1	0	0	1	2	1	0	0	2	3
6	1992	2	16	2	8		8		8		8		2	3	2	3	2	3	2	3	2	2	3	2	3	2	2		2	2	4	5	28	784	0	1	0	1	0					3	0	0	0	2	3
1	1990	3	16	1	8		1	0	1	0	1	7	1	1	1	4	1	1	2	1	1	2	3	2	1	2	1	3	1	1	4	9	30	900	1	1	0	1	1		0	0	1	4	0	1	1	4	4
6	1995	2	16	2	1	3	1	3	1	0	1	5	1	1	1	3	2	2	2	2	3	2	2	2	3	3	2		1	4	4	5	25	625	0	0	0	1	0	1	1	0	1	4	0	0	1	3	2
2	1993	2	16	3	1	4	1	0	8		1	7	1	1	1	3	2	2	2	2	3	3	3	3	2	3	1	1	1	2	4	3	27	729	0	1	0	0	0	1	0		1	4	1	1	1	3	2
4	1972	4	16	1	1	0	1	2	1	0	1	3	1	1	2	3	2	1	2	1	2	3	2	2	3	1	2		1	4	3	8	48	2304	0	1	0	0	0	0	1	0	1	4	1	0	1	4	3
2	1988	3	19	3	1	3	1	2	1	0	1	3	1	2	1	3	2	1	3	2	1	3	3	3	4	3	2		1	4	4	4	32	1024	0	0	0	1	0	1	1	0	1	4	0	0	1	3	4
1	1992	2	16	1	8		8		1	0	1	7	1	1	1	4	1	1	2	1	1	2	3	1	1	2	1	2	1	1	4	7	28	784	1	0	0	1	1			0	1	4	0	1	1	4	4
3	1988	3	21	2	1	0	8		8		1	4	2	1	2	4	2	2	2	2	2	1	2	3	2	3	1	1	1	1	4	6	32	1024	1	1	1	1	0	0			1	3	0	1	1	3	3
2	1980	4	15	4	1	1	1	0	8		1	5	1	1	1	2	2	2	3	3	3	4	4	3	2	3	2		2	4	1	3	40	1600	0	0	0	1	0	1	0		1	4	1	0	0	2	2
3	1986	3	16	2	1	2	1	0	1	0	1	4	1	2	1	3	3	3	1	1	3	3	3	2	3	2	2		2	4	3	5	34	1156	0	1	1	1	0	1	0	0	1	4	0	0	0	4	2
5	1995	2	16	3	1	0	1	0	8		1	7	1	2	1	3	2	2	2	2	3	2	3	2	4	3	2		2	4	1	4	25	625	0	1	1	1	0	0	0		1	4	0	0	0	3	2
3	1975	4	16	2	1	2	1	0	8		1	5	1	1	1	2	1	1	2	2	1	2	1	2	1	3	1	2	2	4	2	6	45	2025	0	0	0	1	0	1	0		1	4	1	1	0	3	4
3	1982	3	16	2	8		8		8		8		2	3	4	3	2	2	2	2	1	1	1	2	3	2	2		2	4	3	2	38	1444	0	0	0		0					3	0	0	0	3	4
3	1990	3	12	3	1	0	1	1	1	1	1	1	1	1	1	3	2	2	2	3	2	3	2	3	3	4	1	1	2	4	2	3	30	900	0	0	0	1	0	0	1	1	1	4	1	1	0	2	3
2	1999	2	16	3	8		8		8		8		1	1	1	3	1	1	2	2	3	3	3	2	2	2	2		2	4	3	6	21	441	0	0	1	1	0					4	0	0	0	3	2
3	1996	2	16	3	1	1	1	1	8		1	1	1	2	1	3	2	2	2	2	3	3	4	1	1	2	1	2	2	4	3	3	24	576	0	0	0	0	0	1	1		1	4	0	1	0	3	2
1	1994	2	12	3	1	0	1	0	1	0	1	7	1	1	1	4	1	1	1	2	2	3	2	1	2	2	1	1	2	4	1	1	26	676	0		0	0	1	0	0	0	1	4	0	1	0	3	3
3	1999	2	12	2	8		8		8		8		4	3	4	2	2	2	1	2	3	4	4	2	1	3	2		2	4	1	3	21	441	0	0	0	1	0					1	0	0	0	3	2
5	1998	2	12	2	1	3	1	0	8		1	2	1	1	1	4	3	4	2	1	1	1	1	3	3	3	1	2	2	4	1	5	22	484	0	1	1	0	0	1	0		1	4	0	1	0	4	4
2	1988	3	15	2	1	4	1	0	1	0	1	6	1	1	2	3	1	2	2	2	2	2	3	3	2	1	2		1	4	5	8	32	1024	0	1	0	1	0	1	0	0	1	4	1	0	1	3	3
2	1981	3	16	1	1	6	1	0	1	3	1	7	1	2	1	2	1	1	2	1	2	1	2	2	1	3	2		2	4	4	5	39	1521	0	0	0	1	0	1	0	1	1	4	1	0	0	4	3
4	1987	3	16	2	8		8		8		1	5	1	1	1	4	3	2	2	3	3	2	3	2	3	3	2		1	4	4	7	33	1089	0	0	0	1	0				1	4	0	0	1	2	2
1	1972	4	12	3	1	2	8		1	0	1	5	1	1	1	3	2	3	1	3	2	3	2	2	2	3	2		2	4	5	6	48	2304	0	1	1	1	1	1		0	1	4	1	0	0	2	3
3	1983	3	16	3	8		8		8		8		1	1	2	3	2	2	1	1	3	2	2	1	2	2	2		1	4	4	3	37	1369	0	0	0	1	0					4	1	0	1	4	2
2	1986	3	12	2	1	0	1	0	1	0	1	3	1	1	1	2	2	2	2	2	2	3	3	2	3	2	2		2	4	5	8	34	1156	0	1	0	0	0	0	0	0	1	4	1	0	0	3	3
3	1996	2	16	4	8		1	0	8		8		1	2	1	3	2	3	2	2	2	3	1	2	3	2	2		1	4	4	6	24	576	0	0	0	1	0		0			4	1	0	1	3	3
3	1987	3	15	2	1	0	1	0	8		1	6	1	1	1	8	2	2	2	2	2	2	2	3	2	3	2		1	4	4	6	33	1089	0	0	0	1	0	0	0		1	4	1	0	1	3	3
5	1987	3	12	4	1	0	1	0	1	0	1	5	1	2	1	1	3	2	2	3	2	3	4	2	4	2	2		2	4	4	3	33	1089	0	0	1	1	0	0	0	0	1	4	1	0	0	2	3
2	1997	2	16	2	1	3	1	0	8		1	5	2	2	1	3	1	2	1	2	2	2	3	2	2	3	2		1	4	5	7	23	529	0	1	0	1	0	1	0		1	3	0	0	1	3	3
3	2000	2	17	2	1	4	1	0	1	0	1	6	1	1	1	2	2	2	2	1	2	1	1	2	3	2	2		2	2	1	4	20	400	0	0	0	1	0	1	0	0	1	4	0	0	0	4	3
1	1997	2	16	1	1	0	1	0	1	0	1	2	1	1	1	4	1	2	2	2	1	1	2	2	1	2	2		2	4	5	9	23	529	0	0	0	1	1	0	0	0	1	4	1	0	0	3	4
3	1995	2	16	3	1	1	1	0	1	0	1	2	1	1	2	3	2	3	1	2	2	3	2	2	3	2	1	1	2	4	4	4	25	625	0	0	0	1	0	1	0	0	1	4	1	1	0	3	3
5	1986	3	15	3	8		8		1	2	1	2	1	1	1	3	1	2	2	3	3	2	2	3	1	3	1	1	2	4	3	5	34	1156	0	0	0	1	0			1	1	4	0	1	0	2	2
3	1988	3	15	1	8		8		8		8		1	1	1	3	1	3	1	2	3	1	4	1	3	3	2		1	4	4	5	32	1024	0	0	1	1	0					4	1	0	1	3	2
3	1988	3	16	2	1	0	1	1	8		1	6	1	1	2	4	2	2	2	2	1	2	2	3	2	3	2		1	1	4	4	32	1024	1	1	1	1	0	0	1		1	4	0	0	1	3	4
1	1973	4	13	3	1	2	1	0	1	0	1	6	1	2	1	3	2	3	2	3	2	2	3	2	3	2	2		2	1	5	5	47	2209	1	0	0	1	1	1	0	0	1	4	1	0	0	2	3
3	1991	2	16	1	1	0	1	0	1	0	1	6	1	1	1	4	1	1	2	1	1	2	2	3	2	1	2		1	4	5	6	29	841	0	0	0	1	0	0	0	0	1	4	1	0	1	4	4
4	1986	3	15	2	1	2	8		8		1	5	1	2	2	2	3	2	2	2	3	2	2	3	4	3	2		2	4	4	4	34	1156	0	1	0	1	0	1			1	4	1	0	0	3	2
1	1970	5	12	1	1	0	1	2	1	4	1	3	2	1	2	4	2	1	2	1	2	3	4	2	1	3	2		2	4	5	6	50	2500	0	0	1		1	0	1	1	1	3	0	0	0	4	3
2	1998	2	16	2	8		1	0	8		1	5	1	1	2	3	1	2	2	2	1	2	2	2	2	3	1	2	2	4	5	7	22	484	0	0	1	1	0		0		1	4	0	1	0	3	4
2	1983	3	16	2	1	2	1	0	1	0	1	5	1	1	1	3	1	2	2	2	2	2	2	2	2	3	2		2	4	4	5	37	1369	0	0	0	1	0	1	0	0	1	4	1	0	0	3	3
6	1978	4	12	2	1	0	1	0	1	0	1	2	1	1	1	3	2	2	2	3	3	3	3	2	3	2	2		2	4	1	1	42	1764	0	0	0	1	0	0	0	0	1	4	0	0	0	2	2
4	1984	3	15	1	1	6	1	0	1	0	1	7	1	2	1	3	2	2	2	3	2	2	2	8	2	3	2		1	4	4	7	36	1296	0	1	1	1	0	1	0	0	1	4	0	0	1	2	3
3	1997	2	16	2	8		8		8		8		1	1	1	8	1	3	2	3	4	3	1	2	2	3	2		2	4	2	5	23	529	0	1	1	0	0					4	1	0	0	2	1
4	1997	2	15	3	1	2	8		8		1	1	1	1	2	3	1	2	2	2	3	2	1	2	3	3	2		2	4	8	5	23	529	0	0	1	1	0	1			1	4	1	0	0	3	2
1	1998	2	16	2	1	0	8		1	0	1	6	1	2	2	3	2	2	1	1	2	4	1	2	3	3	2		1	2	3	5	22	484	0	0	0	1	1	0		0	1	4	1	0	1	4	3
4	1988	3	16	2	1	2	1	2	1	0	1	7	1	1	1	3	2	2	2	1	2	2	2	2	2	3	2		2	4	5	6	32	1024	0	0	1	1	0	1	1	0	1	4	1	0	0	4	3
5	1993	2	16	2	1	7	1	0	1	0	1	7	1	2	1	2	2	2	1	2	2	2	3	1	2	2	1	3	1	4	6	8	27	729	0	0	0	1	0	1	0	0	1	4	1	1	1	3	3
3	1996	2	16	2	1	3	1	0	1	0	1	7	1	2	1	3	2	2	2	2	3	2	3	1	3	2	2		2	4	4	7	24	576	0	0	1	1	0	1	0	0	1	4	1	0	0	3	2
5	1991	2	12	2	1	7	1	0	8		8		1	1	1	4	1	2	2	3	3	2	2	3	3	3	2		2	4	2	3	29	841	0	0	0	1	0	1	0			4	0	0	0	2	2
3	1992	2	16	2	1	0	1	7	1	0	1	7	1	2	1	3	3	3	3	3	3	2	3	3	3	4	1	2	2	1	4	7	28	784	1	0	1	1	0	0	1	0	1	4	1	1	0	2	2
1	1993	2	16	2	1	1	1	2	1	1	1	1	1	1	1	2	1	2	2	2	2	1	2	2	2	2	2		2	4	4	7	27	729	0	0	0	1	1	1	1	1	1	4	1	0	0	3	3
3	1995	2	16	3	1	0	1	0	1	0	1	4	1	2	1	2	2	2	2	2	1	1	2	2	2	3	2		1	4	5	7	25	625	0	0	1	1	0	0	0	0	1	4	1	0	1	3	4
6	1985	3	16	2	1	5	1	0	8		1	6	1	1	1	3	1	1	2	2	3	3	2	1	3	2	1	1	1	4	4	6	35	1225	0	0	0	1	0	1	0		1	4	1	1	1	3	2
5	1985	3	9	2	8		1	0	1	0	1	4	1	2	1	3	2	3	2	2	2	2	2	2	3	2	2		1	4	2	5	35	1225	0	0	0	0	0		0	0	1	4	0	0	1	3	3
3	1970	5	17	2	1	7	1	0	1	0	1	7	1	2	2	2	2	1	2	3	3	2	3	2	3	2	1	2	2	4	4	5	50	2500	0	1	0	0	0	1	0	0	1	4	1	1	0	2	2
1	1982	3	16	5	8		8		8		8		2	2	3	8	8	1	8	2	3	1	8	3	2	1	1	2	2	4	5	5	38	1444	0	0	0	1	1					3	1	1	0	3	2
3	1995	2	16	3	1	0	1	0	8		8		2	1	2	1	2	1	1	2	3	4	8	3	2	1	1	1	8	4	5	8	25	625	0	1	0	0	0	0	0			3	0	1		3	2
2	1983	3	15	2	1	0	1	3	1	3	1	5	1	1	2	4	1	3	2	1	2	3	2	3	2	2	2		1	4	3	7	37	1369	0	0	1	1	0	0	1	1	1	4	1	0	1	4	3
1	1983	3	16	2	1	2	8		8		1	3	1	1	2	4	2	2	2	3	2	2	3	3	2	3	2		2	4	4	6	37	1369	0	0	0	1	1	1			1	4	0	0	0	2	3
1	1998	2	16	3	8		8		8		8		8	8	8	4	8	3	8	3	3	2	2	8	8	3	2		2	4	8	5	22	484	0	0	0		1						0	0	0	2	2
1	1995	2	16	3	1	0	1	0	8		1	1	1	2	1	2	2	3	3	3	3	2	3	2	3	3	1	2	1	4	3	2	25	625	0	1	0	1	1	0	0		1	4	0	1	1	2	2
1	1985	3	17	3	1	0	1	0	1	0	1	5	1	2	2	3	2	2	2	3	2	2	2	2	3	2	2		2	4	5	6	35	1225	0	0	0	1	1	0	0	0	1	4	1	0	0	2	3
6	1991	2	16	2	1	5	1	0	1	0	1	7	1	1	1	3	1	2	2	2	2	2	3	2	3	3	2		1	4	3	7	29	841	0	1	0	1	0	1	0	0	1	4	0	0	1	3	3
5	1978	4	15	2	1	2	8		1	0	1	3	1	1	1	2	1	2	2	2	2	1	1	3	3	2	2		2	4	1	6	42	1764	0	0	0	1	0	1		0	1	4	1	0	0	3	3
4	1992	2	17	1	1	0	1	5	1	0	1	7	1	2	1	3	2	1	2	2	1	3	4	1	1	3	2		2	4	5	5	28	784	0	1	1	1	0	0	1	0	1	4	0	0	0	3	4
2	1981	3	16	2	1	0	1	1	8		8		1	1	1	2	2	2	2	1	2	3	2	2	3	2	1	3	1	4	3	6	39	1521	0	0	1	1	0	0	1			4	1	1	1	4	3
4	1998	2	15	3	8		8		8		8		1	8	1	4	2	1	2	2	8	2	8	2	3	3	2		2	4	3	5	22	484	0	1	1	1	0					4	0	0	0	3
5	1990	3	15	3	8		8		8		8		1	1	1	3	1	2	3	1	2	1	1	1	2	1	2		2	4	8	5	30	900	0	0	0	1	0					4	1	0	0	4	3
2	1978	4	16	2	8		1	0	1	0	1	1	1	1	1	4	1	1	1	2	2	2	2	1	4	3	2		1	4	2	6	42	1764	0	0	1	1	0		0	0	1	4	1	0	1	3	3
1	1974	4	16	3	8		8		8		8		1	1	1	3	2	2	3	3	3	2	2	1	3	2	2		2	4	3	6	46	2116	0	1	1	1	1					4	1	0	0	2	2
1	1998	2	16	5	8		8		8		8		2	3	4	2	4	4	3	3	8	8	4	4	8	4	1	3	2	1	6	5	22	484	1	1	1	1	1					3	1	1	0	2
2	1988	3	16	2	1	3	1	0	1	0	1	6	1	2	2	1	2	2	1	1	3	3	2	2	3	2	1	3	1	4	5	8	32	1024	0	1	1	1	0	1	0	0	1	4	1	1	1	4	2
3	1975	4	15	3	8		8		8		1	1	1	1	1	8	2	3	2	2	3	2	2	2	3	8	2		2	4	3	5	45	2025	0	1	0	0	0				1	4	0	0	0	3	2
5	1985	3	12	2	1	5	1	3	1	0	1	2	1	2	1	3	2	2	2	2	1	2	2	3	2	3	2		2	4	3	6	35	1225	0	0	0	1	0	1	1	0	1	4	0	0	0	3	4
5	1988	3	16	1	8		8		8		8		1	1	1	3	2	3	2	2	3	2	2	2	3	2	2		1	4	5	7	32	1024	0	0	0	1	0					4	1	0	1	3	2
3	1998	2	16	2	1	2	1	0	1	0	1	5	2	2	2	3	2	2	2	2	2	1	2	3	2	2	1	2	2	4	3	8	22	484	0	1	1	1	0	1	0	0	1	3	1	1	0	3	3
1	1981	3	15	1	1	3	1	0	8		1	1	1	1	1	3	1	1	2	2	1	2	2	2	4	3	2		1	4	3	3	39	1521	0	0	0	1	1	1	0		1	4	1	0	1	3	4
3	1998	2	16	3	1	2	1	0	1	0	1	7	1	1	1	2	3	2	2	2	4	3	3	2	3	3	2		2	4	4	5	22	484	0	1	1	1	0	1	0	0	1	4	1	0	0	3	1
3	1997	2	16	1	1	5	1	0	1	0	1	3	1	1	1	3	1	1	2	1	2	1	1	1	1	4	2		1	4	5	10	23	529	0	1	1	1	0	1	0	0	1	4	0	0	1	4	3
1	1981	3	15	1	8		1	0	1	0	1	5	1	1	1	4	3	1	2	3	4	2	4	3	2	4	2		2	4	3	5	39	1521	0	0	0		1		0	0	1	4	0	0	0	2	1
4	1981	3	16	2	1	4	1	0	1	0	1	6	1	1	1	2	3	2	2	2	2	2	3	1	3	1	1	2	2	4	3	1	39	1521	0	0	0	1	0	1	0	0	1	4	1	1	0	3	3
5	2000	2	16	2	1	3	1	0	1	0	1	7	1	1	1	3	2	2	2	2	2	1	2	2	2	3	2		1	2	4	5	20	400	0	1	1	1	0	1	0	0	1	4	0	0	1	3	3
5	1995	2	16	3	1	0	1	0	1	0	1	7	1	2	2	3	2	2	2	2	2	2	2	3	2	3	2		2	4	4	5	25	625	0	0	0	1	0	0	0	0	1	4	1	0	0	3	3
1	1985	3	17	1	1	0	1	2	1	0	1	5	1	1	1	2	2	1	2	2	3	3	4	1	3	1	2		1	4	3	2	35	1225	0	1	0	1	1	0	1	0	1	4	1	0	1	3	2
1	1977	4	16	3	1	3	1	2	1	0	1	7	1	1	1	3	1	1	2	1	1	1	1	2	2	4	1	1	2	4	4	6	43	1849	0	1	0	0	1	1	1	0	1	4	1	1	0	4	4
1	1990	3	16	2	1	5	1	0	1	2	1	7	1	1	1	2	3	3	2	2	3	3	3	2	3	2	2		2	4	2	6	30	900	0	0	1	1	1	1	0	1	1	4	0	0	0	3	2
3	1984	3	11	2	1	6	8		1	0	1	5	1	2	1	4	1	2	2	2	2	1	2	4	2	3	2		2	4	3	5	36	1296	0	0	0	1	0	1		0	1	4	0	0	0	3	3
4	1986	3	16	2	1	4	8		8		8		1	1	1	3	2	2	2	2	2	2	3	2	3	2	1	2	2	4	4	4	34	1156	0	0	0	1	0	1				4	1	1	0	3	3
5	1986	3	12	3	1	0	1	0	1	0	1	7	2	2	2	3	2	3	1	3	3	4	3	2	3	3	2		2	4	5	6	34	1156	0	1	0	1	0	0	0	0	1	3	1	0	0	2	2
6	1985	3	15	2	1	5	1	0	1	0	1	4	1	1	1	3	2	1	2	2	2	3	2	2	2	3	2		1	4	4	4	35	1225	0	1	0	1	0	1	0	0	1	4	1	0	1	3	3
2	1989	3	19	3	1	0	1	0	1	0	1	7	1	2	2	8	2	2	2	3	3	2	2	2	3	2	1	1	1	4	3	6	31	961	0	0	0	0	0	0	0	0	1	4	0	1	1	2	2
5	1991	2	15	3	1	3	1	0	8		1	3	1	2	2	2	2	2	2	3	3	2	2	2	3	3	1	3	1	4	4	6	29	841	0	1	0	1	0	1	0		1	4	0	1	1	2	2
1	1991	2	16	1	1	3	1	0	8		1	4	1	1	2	3	2	2	2	2	2	3	3	3	2	3	2		2	4	4	7	29	841	0	1	0	1	1	1	0		1	4	1	0	0	3	3
2	1998	2	12	2	8		1	2	8		1	5	1	1	1	4	1	2	1	2	1	2	3	2	3	2	2		2	4	2	4	22	484	0	0	0	1	0		1		1	4	0	0	0	3	4
3	1998	2	16	3	1	2	1	1	8		1	1	1	1	1	2	1	3	1	3	3	2	3	1	3	2	2		2	4	8	4	22	484	0	0	0	0	0	1	1		1	4	1	0	0	2	2
1	1996	2	16	1	8		8		1	3	1	4	1	1	1	2	1	1	1	1	1	2	3	2	2	3	1	1	1	2	1	4	24	576	0	1	1	1	1			1	1	4	0	1	1	4	4
1	1995	2	16	2	1	3	1	0	1	0	1	7	1	1	1	3	2	2	2	2	2	3	2	2	3	3	2		2	4	4	5	25	625	0	0	0	1	1	1	0	0	1	4	1	0	0	3	3
2	1990	3	16	2	8		1	0	1	0	1	5	1	1	1	4	2	3	3	2	3	3	3	2	3	3	2		2	4	5	5	30	900	0	0	1	1	0		0	0	1	4	1	0	0	3	2
2	1982	3	16	2	1	4	1	0	1	0	1	6	1	1	1	2	2	1	2	2	2	3	2	2	3	3	2		2	4	5	5	38	1444	0	0	1	1	0	1	0	0	1	4	0	0	0	3	3
1	1978	4	16	3	1	2	1	0	8		1	3	1	1	1	4	2	2	2	2	2	2	1	2	1	3	2		2	4	2	7	42	1764	0	0	0	1	1	1	0		1	4	1	0	0	3	3
2	1992	2	16	2	1	0	1	4	1	0	1	7	1	2	1	3	2	2	2	2	3	2	3	2	2	3	2		1	4	5	7	28	784	0	1	1	1	0	0	1	0	1	4	1	0	1	3	2
5	1975	4	16	2	8		8		8		1	4	2	2	2	4	2	3	2	3	3	2	3	2	3	2	2		2	4	4	3	45	2025	0	1	1	0	0				1	3	1	0	0	2	2
1	1977	4	16	2	1	3	1	0	8		1	7	1	1	1	4	1	2	2	2	2	2	2	2	3	3	2		2	4	4	6	43	1849	0	0	0	1	1	1	0		1	4	1	0	0	3	3
6	1991	2	16	3	1	6	1	0	8		1	7	1	1	1	3	1	3	2	3	3	3	3	2	3	3	1	1	1	4	4	5	29	841	0	0	1	1	0	1	0		1	4	0	1	1	2	2
4	1974	4	12	2	1	3	1	0	1	0	1	6	2	2	3	1	3	3	1	2	3	3	4	2	3	2	2		2	4	4	4	46	2116	0	0	1	0	0	1	0	0	1	3	1	0	0	3	2
1	1993	2	15	2	1	2	1	0	1	0	1	4	1	1	1	3	2	2	2	2	2	3	3	1	3	2	2		2	4	3	4	27	729	0	0	0	1	1	1	0	0	1	4	1	0	0	3	3
5	1976	4	15	2	1	3	1	1	8		1	3	1	2	1	2	1	1	2	2	1	2	1	3	2	1	2		2	4	2	4	44	1936	0	1	0	1	0	1	1		1	4	1	0	0	3	4
1	1988	3	15	2	1	4	1	0	1	0	1	2	1	1	1	2	1	1	2	3	3	2	3	2	2	3	2		1	4	5	6	32	1024	0	0	0	1	1	1	0	0	1	4	1	0	1	2	2
1	1987	3	21	3	8		8		8		8		1	1	1	2	1	2	1	3	3	3	4	1	3	1	2		1	4	4	6	33	1089	0	1	1	0	1					4	1	0	1	2	2
5	1998	2	16	3	1	3	1	0	8		1	4	1	1	1	2	2	2	1	2	2	1	3	2	3	2	2		1	4	5	5	22	484	0	0	0	1	0	1	0		1	4	1	0	1	3	3
5	1990	3	15	2	1	5	8		8		1	7	1	1	1	4	3	2	2	2	2	2	2	3	3	2	2		1	4	4	5	30	900	0	0	0	1	0	1			1	4	1	0	1	3	3
2	1979	4	13	4	8		8		8		8		2	2	2	3	2	2	2	2	2	2	2	3	4	2	2		2	4	2	5	41	1681	0	0	0	1	0					3	1	0	0	3	3
5	1977	4	18	2	8		8		1	0	1	5	1	2	1	4	2	1	3	3	2	4	1	3	2	3	2		2	1	5	5	43	1849	1	1	1	0	0			0	1	4	0	0	0	2	3
3	1981	3	15	2	1	5	1	0	1	1	1	6	1	2	1	3	2	2	2	2	1	3	2	2	3	2	2		1	4	4	2	39	1521	0	0	0	1	0	1	0	1	1	4	1	0	1	3	4
1	1995	2	13	2	8		8		8		1	2	1	1	1	3	3	3	2	3	3	2	2	2	3	3	2		2	4	1	5	25	625	0	0	1	1	1				1	4	0	0	0	2	2
1	1998	2	16	1	8		8		8		8		1	1	1	2	1	1	1	3	2	2	3	1	1	3	1	2	2	4	8	6	22	484	0	0	0	0	1					4	1	1	0	2	3
1	1988	3	15	2	1	0	1	0	8		1	7	1	8	3	4	2	2	2	2	2	2	2	2	2	1	1	3	2	4	2	4	32	1024	0	1	1	0	1	0	0		1	4	1	1	0	3	3
3	1986	3	16	2	1	5	1	3	8		1	7	2	2	1	2	2	3	1	2	3	2	3	1	3	2	2		2	4	4	5	34	1156	0	0	0	0	0	1	1		1	3	1	0	0	3	2
3	1995	2	15	2	1	0	1	0	8		1	6	1	2	1	3	1	1	2	1	2	2	1	2	3	3	2		2	4	5	4	25	625	0	0	0	0	0	0	0		1	4	0	0	0	4	3
2	1987	3	15	3	8		8		8		1	7	1	1	1	4	2	2	2	2	2	2	3	8	3	3	2		2	4	4	4	33	1089	0	0	1	1	0				1	4	1	0	0	3	3
1	1995	2	16	2	1	4	1	0	1	0	1	7	1	2	1	2	2	3	1	3	2	2	1	2	3	2	2		2	4	3	4	25	625	0	0	1	1	1	1	0	0	1	4	1	0	0	2	3
5	1991	2	16	2	1	7	1	0	1	0	1	7	1	1	1	3	2	2	2	2	2	3	1	2	1	3	2		2	2	3	5	29	841	0	0	0	1	0	1	0	0	1	4	0	0	0	3	3
1	1998	2	16	3	8		1	3	1	0	1	5	1	2	3	8	8	3	1	4	1	4	4	4	8	1	2		1	4	3	6	22	484	0	1	0	0	1		1	0	1	4	0	0	1	1	4
1	1994	2	16	1	8		1	0	8		1	4	1	1	1	4	1	1	2	1	1	1	1	2	3	2	2		2	4	2	6	26	676	0	1	0	1	1		0		1	4	1	0	0	4	4
2	1992	2	16	2	8		8		8		1	7	1	2	2	3	3	3	1	3	4	3	4	3	4	2	2		1	4	1	3	28	784	0	0	1	1	0				1	4	0	0	1	2	1
2	1988	3	16	1	1	0	1	5	1	0	1	5	1	1	1	3	1	1	3	1	2	1	2	4	1	2	2		2	4	4	5	32	1024	0	0	1	1	0	0	1	0	1	4	1	0	0	4	3
3	1983	3	16	2	8		8		8		8		1	1	1	3	1	2	2	2	2	3	3	2	2	2	2		2	4	2	5	37	1369	0	0	1	1	0					4	1	0	0	3	3
1	1997	2	15	3	8		8		8		8		1	1	1	3	3	2	2	2	2	1	1	1	3	2	2		2	4	1	4	23	529	0	0	0	0	1					4	1	0	0	3	3
3	1985	3	16	2	1	4	1	3	8		1	3	2	2	2	1	2	2	2	3	2	2	3	3	3	3	2		2	4	4	5	35	1225	0	0	0	1	0	1	1		1	3	1	0	0	2	3
1	1995	2	12	2	1	0	1	0	1	0	1	4	2	2	1	2	1	1	2	2	3	2	2	2	2	3	2		1	2	2	3	25	625	0	0	1	1	1	0	0	0	1	3	1	0	1	3	2
1	1980	4	16	2	1	0	1	0	8		1	7	1	1	1	4	1	1	2	2	2	2	2	1	2	1	2		1	4	6	4	40	1600	0	0	0	1	1	0	0		1	4	1	0	1	3	3
2	1978	4	13	1	1	0	1	5	1	3	1	2	1	1	1	4	1	1	2	1	1	2	1	1	1	2	2		2	4	4	7	42	1764	0	0	0	1	0	0	1	1	1	4	1	0	0	4	4
2	1995	2	18	2	1	4	1	0	1	0	1	6	1	3	1	3	2	2	2	2	3	2	3	2	2	3	1	3	2	4	4	3	25	625	0	1	1	1	0	1	0	0	1	4	1	1	0	3	2
3	1988	3	15	3	1	5	1	0	8		1	6	1	1	1	4	2	2	2	2	1	1	2	1	2	2	2		1	4	3	5	32	1024	0	0	0	1	0	1	0		1	4	1	0	1	3	4
1	1975	4	19	2	1	2	1	1	1	0	1	6	2	2	2	3	1	3	1	3	3	2	2	2	3	3	1	3	1	4	6	7	45	2025	0	0	0	0	1	1	1	0	1	3	0	1	1	2	2
4	1987	3	20	1	1	0	1	0	1	0	1	1	1	1	1	3	1	1	2	1	1	1	2	1	1	2	2		2	4	5	6	33	1089	0	1	1	1	0	0	0	0	1	4	1	0	0	4	4
4	1984	3	16	2	8		1	0	8		1	2	1	1	1	4	1	2	2	1	2	2	1	2	3	2	2		2	4	5	7	36	1296	0	1	1	1	0		0		1	4	1	0	0	4	3
2	1983	3	16	2	1	0	8		8		8		1	3	1	4	2	1	1	1	2	2	1	2	1	1	2		2	4	4	6	37	1369	0	1	1	1	0	0				4	1	0	0	4	3
4	1990	3	16	3	8		8		1	0	1	7	1	1	1	3	1	2	2	2	3	3	3	2	2	3	1	2	1	4	5	6	30	900	0	0	1	1	0			0	1	4	0	1	1	3	2
5	1995	2	16	2	1	0	1	0	1	0	1	7	1	2	2	3	1	2	2	2	2	1	2	3	2	2	1	2	1	2	3	5	25	625	0	1	1	1	0	0	0	0	1	4	0	1	1	3	3
2	1997	2	16	2	8		8		8		8		1	1	1	3	2	2	2	2	2	2	3	2	3	2	1	3	2	2	3	7	23	529	0	0	0	0	0					4	1	1	0	3	3
2	1997	2	16	2	1	1	1	0	1	0	1	5	1	1	1	3	2	1	2	2	2	2	2	2	3	2	1	2	2	4	2	5	23	529	0	0	1	1	0	1	0	0	1	4	1	1	0	3	3
3	1990	3	15	2	1	0	1	2	1	0	1	4	1	2	2	4	2	1	2	2	3	2	2	2	3	3	1	1	2	4	3	7	30	900	0	0	1	1	0	0	1	0	1	4	1	1	0	3	2
3	1980	4	16	2	1	2	1	3	1	0	1	4	1	2	1	2	1	2	2	2	2	1	2	2	2	1	2		1	4	4	6	40	1600	0	0	0	1	0	1	1	0	1	4	1	0	1	3	3
6	1989	3	17	2	1	3	1	0	8		1	7	2	2	3	2	3	2	2	3	4	3	4	2	2	2	1	3	1	4	4	5	31	961	0	1	1	0	0	1	0		1	3	1	1	1	2	1
4	1990	3	12	3	1	4	8		1	0	1	7	1	1	1	3	3	2	1	2	3	2	2	2	3	3	2		1	4	3	8	30	900	0	0	0	1	0	1		0	1	4	1	0	1	3	2
2	1995	2	18	4	1	0	1	0	1	0	1	2	1	2	2	3	1	3	2	1	2	2	2	2	4	3	2		1	4	3	4	25	625	0	0	0	1	0	0	0	0	1	4	0	0	1	4	3
1	1980	4	16	2	1	0	1	0	1	0	1	7	1	1	1	3	2	1	2	2	2	2	1	2	2	2	1	2	1	1	5	8	40	1600	1	0	0	1	1	0	0	0	1	4	1	1	1	3	3
2	1998	2	15	3	1	2	8		8		8		1	1	1	3	2	2	2	2	2	2	2	2	2	3	2		2	4	2	4	22	484	0	0	0	1	0	1				4	1	0	0	3	3
4	1970	5	14	3	1	3	8		8		1	1	1	2	1	4	1	1	2	2	2	2	1	2	1	1	1	2	1	4	4	7	50	2500	0	0	1	1	0	1			1	4	1	1	1	3	3
6	1970	5	15	2	1	2	1	0	1	1	1	3	1	1	2	2	2	2	2	2	1	2	3	3	3	2	2		2	4	3	5	50	2500	0	0	0	1	0	1	0	1	1	4	0	0	0	3	4
6	1998	2	16	2	1	0	1	0	1	0	1	3	1	2	1	1	2	2	1	2	2	1	2	2	2	2	2		2	4	2	4	22	484	0	1	0	0	0	0	0	0	1	4	1	0	0	3	3
2	1984	3	17	2	1	3	1	0	1	0	1	5	1	1	1	2	2	2	2	2	2	3	2	3	3	2	2		1	1	5	6	36	1296	1	1	1	1	0	1	0	0	1	4	1	0	1	3	3
4	1968	5	16	2	1	2	1	0	1	0	1	2	1	1	1	3	2	2	2	2	2	1	2	3	2	2	2		2	4	5	6	52	2704	0	0	0	1	0	1	0	0	1	4	1	0	0	3	3
5	1989	3	16	2	1	1	1	1	1	0	1	5	1	1	1	3	1	2	1	1	2	3	2	2	3	1	2		1	4	2	4	31	961	0	1	1	0	0	1	1	0	1	4	1	0	1	4	3
1	1989	3	17	2	1	3	1	1	1	0	1	7	1	2	2	3	2	1	2	2	2	3	2	3	2	3	2		2	4	6	6	31	961	0	0	0	1	1	1	1	0	1	4	1	0	0	3	3
5	1988	3	12	2	1	3	1	0	1	1	1	6	1	1	1	3	2	2	3	2	3	2	3	2	2	3	2		2	4	2	2	32	1024	0	0	0	1	0	1	0	1	1	4	1	0	0	3	2
1	1980	4	12	2	1	3	1	2	1	2	1	2	1	1	1	2	2	2	2	3	2	2	3	1	3	3	1	1	1	4	3	5	40	1600	0	0	0	1	1	1	1	1	1	4	1	1	1	2	3
1	1978	4	16	2	1	0	1	2	1	0	1	2	1	2	3	4	1	1	2	3	4	2	8	3	2	4	1	1	1	4	6	9	42	1764	0	1	0		1	0	1	0	1	4	1	1	1	2	1
2	1987	3	15	3	1	2	1	0	1	0	1	3	1	1	1	3	2	2	2	2	3	2	3	2	3	3	2		2	4	4	6	33	1089	0	0	0	1	0	1	0	0	1	4	0	0	0	3	2
4	1985	3	12	4	1	0	8		8		1	2	1	2	1	3	1	1	1	2	1	3	3	1	2	2	1	2	2	4	3	4	35	1225	0	0	0	1	0	0			1	4	1	1	0	3	4
3	1989	3	16	2	1	5	1	1	1	0	1	7	1	2	1	4	2	2	2	2	2	3	2	3	2	3	1	2	1	4	3	6	31	961	0	0	1	1	0	1	1	0	1	4	0	1	1	3	3
4	1970	5	18	3	1	0	1	0	8		1	3	1	2	2	3	2	2	2	3	2	2	2	3	3	3	2		2	4	4	5	50	2500	0	1	0	1	0	0	0		1	4	0	0	0	2	3
4	1975	4	12	1	1	7	1	0	8		1	7	1	1	1	4	1	1	2	1	2	3	1	2	3	3	2		2	4	5	5	45	2025	0	1	0	1	0	1	0		1	4	1	0	0	4	3
1	1999	2	15	3	1	0	8		8		1	3	1	1	1	4	2	3	1	2	8	2	3	1	3	3	1	1	2	4	2	4	21	441	0	0	0	0	1	0			1	4	0	1	0	3
1	1970	5	16	2	1	5	1	0	1	0	1	7	1	1	1	3	2	2	2	2	2	3	4	2	3	2	2		1	4	5	6	50	2500	0	1	0	0	1	1	0	0	1	4	1	0	1	3	3
3	1994	2	16	2	1	2	1	0	1	0	1	7	1	2	1	4	2	2	2	3	2	3	3	3	2	3	2		2	4	4	5	26	676	0	1	1	0	0	1	0	0	1	4	0	0	0	2	3
6	1988	3	17	2	1	2	1	1	8		1	3	1	1	1	3	1	1	2	3	3	2	2	3	2	4	2		2	4	2	5	32	1024	0	1	1	1	0	1	1		1	4	0	0	0	2	2
3	1989	3	15	2	1	5	1	3	1	0	1	5	1	1	1	2	1	3	1	2	3	2	1	1	2	1	1	3	2	4	3	4	31	961	0	1	1	1	0	1	1	0	1	4	1	1	0	3	2
4	1985	3	15	2	1	5	1	2	8		1	7	1	1	1	4	2	2	2	2	2	1	2	3	3	2	2		2	4	4	5	35	1225	0	0	0	1	0	1	1		1	4	0	0	0	3	3
1	1972	4	16	3	8		8		8		1	3	1	1	1	3	1	1	2	2	2	1	1	2	3	2	2		2	4	3	8	48	2304	0	0	0	1	1				1	4	1	0	0	3	3
4	1999	2	17	2	8		1	0	8		1	7	1	1	1	4	2	2	2	3	2	2	3	1	3	4	2		2	1	1	2	21	441	1	0	1	1	0		0		1	4	0	0	0	2	3
3	1988	3	12	2	1	5	1	4	1	0	1	7	1	1	1	2	2	1	1	2	2	1	3	1	1	2	2		2	4	2	5	32	1024	0	1	0	1	0	1	1	0	1	4	1	0	0	3	3
3	1998	2	16	3	1	1	1	0	8		1	2	2	2	2	1	3	4	1	4	4	4	4	2	3	3	1	1	2	4	4	5	22	484	0	0	0	1	0	1	0		1	3	1	1	0	1	1
5	1990	3	13	2	1	0	1	0	8		1	7	2	2	1	2	3	3	3	4	4	2	4	2	4	3	2		1	4	1	3	30	900	0	0	1	1	0	0	0		1	3	0	0	1	1	1
4	1985	3	16	3	8		1	0	1	0	1	7	1	2	2	2	2	2	2	2	1	2	3	2	2	1	1	2	1	1	4	7	35	1225	1	0	0	1	0		0	0	1	4	0	1	1	3	4
3	1980	4	16	1	1	3	1	0	1	0	1	4	1	2	3	2	2	2	2	1	2	2	3	3	2	2	1	2	1	1	5	5	40	1600	1	0	0	0	0	1	0	0	1	4	1	1	1	4	3
5	1993	2	12	2	1	0	1	5	1	0	1	7	1	1	2	3	1	4	2	2	1	2	1	1	3	2	1	2	1	4	5	6	27	729	0	0	1	1	0	0	1	0	1	4	1	1	1	3	4
6	1980	4	18	1	1	5	1	1	1	0	1	1	1	2	1	3	2	2	2	2	3	2	2	3	2	3	2		1	4	5	7	40	1600	0	0	0	1	0	1	1	0	1	4	1	0	1	3	2
5	1980	4	16	3	1	3	1	0	1	0	1	6	1	1	1	4	3	3	2	3	4	2	4	3	3	2	1	3	2	1	3	2	40	1600	1	1	0	1	0	1	0	0	1	4	1	1	0	2	1
1	1996	2	16	3	1	0	1	0	1	0	1	4	1	1	1	4	2	2	2	2	3	2	3	2	3	3	2		2	2	4	5	24	576	0	0	1	1	1	0	0	0	1	4	0	0	0	3	2
3	1980	4	14	2	1	0	1	0	1	0	1	7	1	2	1	4	2	1	2	2	3	2	1	2	2	2	2		1	4	5	8	40	1600	0	0	1	1	0	0	0	0	1	4	0	0	1	3	2
4	1989	3	16	2	1	5	1	0	1	0	1	7	1	2	1	2	2	2	2	2	2	3	3	2	2	3	2		2	4	4	6	31	961	0	1	0	1	0	1	0	0	1	4	0	0	0	3	3
3	1990	3	16	2	1	2	1	0	1	0	1	2	1	2	1	4	2	1	2	2	2	1	2	4	2	2	2		1	4	4	6	30	900	0	1	1	1	0	1	0	0	1	4	0	0	1	3	3
5	1983	3	12	1	1	2	1	0	1	0	1	3	1	1	2	4	1	2	2	2	2	3	2	2	3	3	2		1	4	5	6	37	1369	0	0	0	1	0	1	0	0	1	4	1	0	1	3	3
2	2000	2	13	2	1	3	1	0	1	0	1	5	1	1	2	3	3	2	2	2	3	3	2	3	3	4	2		2	4	1	4	20	400	0	0	0	1	0	1	0	0	1	4	0	0	0	3	2
3	1989	3	16	3	1	5	8		8		8		1	1	2	2	2	2	2	2	3	2	2	2	3	3	2		2	1	5	4	31	961	1	0	0	1	0	1				4	1	0	0	3	2
1	1990	3	17	2	1	2	1	0	8		1	2	1	1	1	4	1	2	2	3	3	2	2	2	3	1	1	3	1	4	2	5	30	900	0	0	0	1	1	1	0		1	4	0	1	1	2	2
5	1988	3	16	2	1	4	1	0	1	0	1	7	1	1	1	3	2	1	2	2	3	3	3	3	3	2	1	2	2	4	4	5	32	1024	0	0	1	1	0	1	0	0	1	4	0	1	0	3	2
4	1995	2	18	2	1	0	1	0	8		1	6	2	1	3	2	3	2	2	2	1	2	3	2	2	2	2		2	4	4	7	25	625	0	1	1	1	0	0	0		1	3	1	0	0	3	4
4	1961	5	18	2	1	1	1	0	8		1	3	1	1	1	3	4	2	2	3	4	3	3	3	3	2	2		2	4	2	1	59	3481	0	0	0	1	0	1	0		1	4	1	0	0	2	1
6	1978	4	16	2	1	0	1	0	1	0	1	6	2	2	3	3	2	2	3	3	3	2	3	2	3	2	2		2	4	4	6	42	1764	0	1	1	0	0	0	0	0	1	3	1	0	0	2	2
4	1970	5	17	2	1	3	1	0	1	0	1	4	1	2	1	3	2	2	2	2	1	2	1	8	2	3	2		2	4	5	7	50	2500	0	0	1	1	0	1	0	0	1	4	1	0	0	3	4
3	1970	5	18	2	1	0	1	1	1	0	1	7	1	1	2	3	1	2	2	2	3	2	2	1	3	3	1	3	1	1	5	5	50	2500	1	0	0	1	0	0	1	0	1	4	1	1	1	3	2
1	1989	3	12	2	1	7	1	0	1	4	1	7	1	1	1	2	2	2	2	2	1	2	2	2	2	2	1	2	1	4	5	8	31	961	0	0	0	1	1	1	0	1	1	4	1	1	1	3	4
1	1980	4	16	2	1	1	1	0	8		1	3	1	1	1	3	2	2	2	2	8	2	2	8	8	2	1	2	2	8	2	4	40	1600	0	0	0	1	1	1	0		1	4	0	1	0	3
3	1980	4	15	2	1	3	1	0	1	0	1	5	1	2	1	1	2	1	2	2	2	3	3	2	2	1	2		1	4	2	5	40	1600	0	0	1	0	0	1	0	0	1	4	1	0	1	3	3
5	1989	3	14	2	1	4	1	1	1	0	1	7	2	1	2	1	2	1	2	2	1	2	1	3	2	2	1	3	2	4	5	6	31	961	0	1	1	1	0	1	1	0	1	3	1	1	0	3	4
5	1981	3	17	3	8		8		8		8		2	1	2	1	2	1	2	2	2	1	2	2	2	1	2		2	4	3	5	39	1521	0	0	0	1	0					3	1	0	0	3	3
2	2001	2	12	2	1	0	1	0	1	0	1	2	2	1	1	2	1	1	2	3	3	2	1	2	2	2	2		2	2	3	7	19	361	0	0	0	0	0	0	0	0	1	3	1	0	0	2	2
5	1990	3	16	3	1	6	1	0	8		1	4	1	1	1	4	3	2	2	2	2	2	3	2	3	3	2		2	4	2	4	30	900	0	0	1	1	0	1	0		1	4	0	0	0	3	3
4	1994	2	15	2	8		8		1	0	1	7	1	2	1	4	2	3	2	2	3	2	2	2	3	3	2		2	2	3	5	26	676	0	0	0	1	0			0	1	4	0	0	0	3	2
6	1980	4	16	3	1	3	1	0	1	5	1	6	1	1	8	3	2	2	1	2	1	1	2	2	3	3	1	2	1	4	4	7	40	1600	0	0	0	1	0	1	0	1	1	4	0	1	1	3	4
6	1973	4	16	2	1	3	1	0	1	0	1	5	1	2	1	4	2	2	2	2	2	1	2	2	3	2	2		2	4	4	6	47	2209	0	0	0	1	0	1	0	0	1	4	1	0	0	3	3
2	1991	2	16	2	1	3	1	0	1	2	1	5	2	2	1	3	3	3	2	2	2	3	3	2	3	3	2		1	4	5	4	29	841	0	1	0	1	0	1	0	1	1	3	0	0	1	3	3
6	1985	3	17	2	1	3	1	3	1	2	1	2	1	2	1	3	2	2	2	2	2	2	1	1	3	2	2		1	1	4	5	35	1225	1	1	1	1	0	1	1	1	1	4	0	0	1	3	3
6	1990	3	17	1	1	0	1	0	1	0	1	1	1	2	1	3	2	3	1	2	3	3	3	2	4	4	1	2	2	2	2	4	30	900	0	0	0	1	0	0	0	0	1	4	0	1	0	3	2
5	1983	3	16	2	1	3	1	1	1	0	1	3	1	1	1	3	2	2	2	2	2	2	2	2	3	2	2		1	4	4	5	37	1369	0	1	0	1	0	1	1	0	1	4	1	0	1	3	3
5	1968	5	15	2	1	2	1	0	1	0	1	3	1	1	1	3	2	2	2	2	2	1	2	8	2	2	2		2	4	5	6	52	2704	0	0	1	1	0	1	0	0	1	4	0	0	0	3	3
1	1979	4	17	2	1	0	8		8		1	3	1	2	1	4	2	2	2	2	2	2	3	3	2	3	2		2	4	4	7	41	1681	0		1	1	1	0			1	4	0	0	0	3	3
1	1966	5	12	2	1	5	1	2	1	0	1	6	1	2	1	3	2	2	2	2	2	3	2	2	2	2	2		2	4	4	7	54	2916	0	0	0	1	1	1	1	0	1	4	1	0	0	3	3
4	1968	5	15	2	8		8		8		1	3	1	1	2	3	1	1	2	2	2	2	2	2	2	1	1	1	2	4	3	4	52	2704	0	0	0	1	0				1	4	1	1	0	3	3
3	1992	2	18	2	1	4	1	0	1	0	1	6	1	1	1	2	2	2	2	1	1	2	3	2	2	3	2		1	4	6	6	28	784	0	0	0	1	0	1	0	0	1	4	1	0	1	4	4
1	1970	5	17	2	1	5	1	0	1	0	1	7	1	2	1	4	2	2	2	2	2	2	1	3	2	3	1	2	1	4	3	5	50	2500	0	1	1	1	1	1	0	0	1	4	1	1	1	3	3
1	1996	2	17	2	1	0	1	0	1	0	1	1	1	1	2	2	2	3	2	3	3	2	3	1	3	2	2		2	2	4	2	24	576	0	0	1	1	1	0	0	0	1	4	0	0	0	2	2
4	1970	5	15	1	8		1	0	1	0	8		3	4	3	3	2	3	2	3	4	3	3	2	3	2	2		2	4	2	4	50	2500	0	1	0	1	0		0	0		2	1	0	0	2	1
2	1994	2	16	4	8		8		8		1	2	1	2	1	3	1	2	2	1	2	2	2	2	2	3	2		8	2	1	6	26	676	0	0	1		0				1	4	0	0		4	3
2	1968	5	15	2	1	4	1	0	1	0	1	6	1	1	2	2	2	1	2	1	2	2	3	2	2	2	2		2	4	5	7	52	2704	0	0	0	1	0	1	0	0	1	4	1	0	0	4	3
6	1975	4	9	2	1	0	1	0	1	0	1	6	1	1	1	3	1	1	2	2	1	2	2	3	2	3	2		2	4	2	7	45	2025	0	0	0	1	0	0	0	0	1	4	1	0	0	3	4
1	1992	2	18	2	1	0	1	0	1	0	1	7	1	2	1	4	2	2	2	2	2	2	1	3	2	4	1	2	1	1	5	6	28	784	1	1	1	1	1	0	0	0	1	4	1	1	1	3	3
4	1990	3	9	2	1	2	1	2	1	0	1	2	2	2	1	4	2	2	2	4	4	4	3	2	2	2	2		2	4	4	4	30	900	0	0	1	1	0	1	1	0	1	3	0	0	0	1	1
5	1986	3	16	2	1	1	1	0	8		1	5	1	2	1	3	2	2	1	2	2	2	8	2	2	3	1	1	1	4	4	6	34	1156	0	1	1	1	0	1	0		1	4	1	1	1	3	3
4	1978	4	9	2	1	5	1	2	1	0	1	2	1	1	1	3	2	2	2	2	2	2	1	3	3	3	2		2	4	3	4	42	1764	0	0	0	1	0	1	1	0	1	4	1	0	0	3	3
5	1986	3	16	3	1	0	1	1	1	0	1	6	1	3	1	4	2	2	2	2	1	3	2	2	3	2	1	1	1	2	4	6	34	1156	0	0	0	1	0	0	1	0	1	4	0	1	1	3	4
1	1997	2	12	2	1	5	1	0	8		1	5	1	2	2	3	2	2	2	2	3	3	3	2	3	2	2		2	4	4	3	23	529	0	0	0	1	1	1	0		1	4	1	0	0	3	2
3	1995	2	20	2	1	4	1	0	1	0	1	5	1	1	1	4	2	2	2	2	3	2	2	3	3	2	2		2	4	3	5	25	625	0	0	0		0	1	0	0	1	4	0	0	0	3	2
3	1955	6	16	2	1	0	1	1	1	1	1	6	2	3	2	4	1	2	2	1	2	4	3	2	2	3	1	3	1	4	2	5	65	4225	0	1	0	0	0	0	1	1	1	3	0	1	1	4	3
1	1990	3	16	3	1	0	1	0	1	1	1	4	1	2	1	3	2	2	2	3	2	2	3	2	3	2	2		2	1	5	6	30	900	1	0	0	1	1	0	0	1	1	4	1	0	0	2	3
6	1980	4	16	2	1	1	1	0	1	0	1	3	1	1	1	4	2	2	2	2	1	2	1	3	2	2	2		2	4	6	6	40	1600	0	0	1	1	0	1	0	0	1	4	0	0	0	3	4
4	1980	4	12	3	1	0	8		8		1	7	1	2	2	4	2	2	2	2	3	3	2	3	2	3	2		2	4	3	4	40	1600	0	0	0	1	0	0			1	4	0	0	0	3	2
6	1985	3	14	4	1	2	8		8		8		2	8	2	3	2	1	2	2	3	1	1	3	2	8	2		2	4	3	2	35	1225	0	0	1	1	0	1				3	0	0	0	3	2
3	1997	2	20	2	1	5	1	0	1	0	1	7	1	2	1	3	2	2	2	1	2	2	3	3	2	3	2		1	1	2	5	23	529	1	0	1	1	0	1	0	0	1	4	0	0	1	4	3
4	1982	3	12	1	1	0	1	0	1	0	1	4	1	2	1	4	1	1	2	2	2	3	2	2	3	3	2		1	4	4	6	38	1444	0	0	0	1	0	0	0	0	1	4	1	0	1	3	3
1	1990	3	20	3	1	5	1	0	1	0	1	6	2	2	2	4	2	2	2	2	3	2	2	2	3	2	2		2	4	3	5	30	900	0	1	1	1	1	1	0	0	1	3	1	0	0	3	2
3	1995	2	16	2	1	6	1	0	1	1	1	7	1	2	2	3	2	2	2	2	1	2	2	3	3	2	2		1	1	5	7	25	625	1	0	0	1	0	1	0	1	1	4	0	0	1	3	4
1	1990	3	16	2	1	2	1	0	1	0	1	5	1	1	1	3	1	2	1	3	4	2	3	2	3	2	2		1	4	4	6	30	900	0	1	1	1	1	1	0	0	1	4	0	0	1	2	1
2	1991	2	16	2	1	3	1	0	1	0	1	5	1	2	2	3	3	2	2	2	3	4	3	2	2	3	2		1	1	5	4	29	841	1	1	0	1	0	1	0	0	1	4	0	0	1	3	2
1	1990	3	16	2	1	5	1	5	1	0	1	7	1	1	1	4	2	2	1	2	2	3	2	2	2	3	1	2	1	4	3	7	30	900	0	1	0	1	1	1	1	0	1	4	1	1	1	3	3
4	1986	3	12	2	1	4	8		1	0	1	4	1	2	1	3	2	2	2	2	2	1	3	3	2	2	2		1	4	4	6	34	1156	0	0	0	0	0	1		0	1	4	0	0	1	3	3
4	1990	3	12	2	1	0	1	0	1	0	1	5	2	2	1	3	2	2	2	2	2	3	3	2	2	3	1	2	1	4	4	6	30	900	0	0	1	1	0	0	0	0	1	3	0	1	1	3	3
3	1982	3	16	3	1	0	1	0	1	0	1	5	2	1	2	3	2	3	3	3	3	2	2	2	2	2	2		2	4	4	6	38	1444	0	1	0	0	0	0	0	0	1	3	1	0	0	2	2
2	1967	5	16	1	1	0	1	0	8		1	7	1	1	1	3	1	1	2	2	2	1	2	2	3	3	2		1	1	4	8	53	2809	1	1	1	1	0	0	0		1	4	0	0	1	3	3
6	1986	3	12	2	8		1	6	1	6	1	7	1	1	1	4	1	2	2	1	1	2	2	3	4	3	2		2	4	2	6	34	1156	0	0	0	1	0		1	1	1	4	0	0	0	4	4
5	1986	3	12	2	1	0	8		8		1	5	1	2	1	2	1	1	2	3	2	1	3	1	3	2	2		2	4	3	7	34	1156	0	0	1	1	0	0			1	4	1	0	0	2	3
2	1994	2	16	2	1	3	1	0	1	0	1	5	1	2	1	2	1	2	2	2	2	2	1	2	1	3	1	2	1	1	5	6	26	676	1	1	0	1	0	1	0	0	1	4	1	1	1	3	3
6	1995	2	9	3	1	2	1	0	8		1	4	1	1	1	2	3	3	2	3	3	2	3	2	3	3	2		2	4	3	3	25	625	0	0	0	1	0	1	0		1	4	1	0	0	2	2
6	1998	2	16	2	1	0	1	0	8		1	6	1	2	1	1	1	3	1	2	3	2	3	1	3	2	2		1	2	4	4	22	484	0	0	0	1	0	0	0		1	4	1	0	1	3	2
1	1995	2	9	2	8		1	0	8		1	3	1	1	1	4	2	2	2	2	2	1	1	8	2	3	2		2	4	8	3	25	625	0	1	1	1	1		0		1	4	0	0	0	3	3
5	1985	3	12	2	1	0	1	0	1	0	1	3	3	2	3	3	2	3	2	3	2	2	2	2	3	3	1	2	2	4	4	8	35	1225	0	1	1	1	0	0	0	0	1	2	0	1	0	2	3
2	1995	2	17	2	1	3	1	0	1	0	1	6	1	3	2	4	2	2	2	3	3	2	1	2	2	3	2		1	4	4	6	25	625	0	0	0		0	1	0	0	1	4	1	0	1	2	2
2	1980	4	18	2	1	3	1	0	1	0	1	6	1	1	2	3	2	2	2	2	2	3	3	1	3	2	2		2	4	5	7	40	1600	0	1	0	1	0	1	0	0	1	4	1	0	0	3	3
1	1976	4	16	2	8		1	0	8		1	3	1	1	2	4	1	2	2	3	2	3	2	1	3	1	2		2	4	4	6	44	1936	0	0	0	1	1		0		1	4	1	0	0	2	3
5	1995	2	12	2	1	0	1	0	1	0	1	7	2	1	1	2	1	2	3	1	2	1	2	2	1	3	2		2	4	4	7	25	625	0	1	0	1	0	0	0	0	1	3	0	0	0	4	3
1	1979	4	8	2	1	2	1	1	1	0	1	3	1	1	1	4	2	2	2	2	2	3	2	3	2	2	2		2	4	4	6	41	1681	0	0	0	1	1	1	1	0	1	4	1	0	0	3	3
3	1991	2	16	2	8		1	2	8		8		1	2	1	3	2	2	2	2	2	1	2	2	3	2	2		2	1	4	5	29	841	1	0	0	1	0		1			4	0	0	0	3	3
2	1991	2	16	2	1	2	1	0	1	0	1	5	2	2	2	3	2	2	2	2	3	4	3	2	3	3	2		1	4	5	4	29	841	0	1	0	1	0	1	0	0	1	3	0	0	1	3	2
1	1988	3	16	3	8		8		8		1	7	1	1	1	2	2	3	2	2	1	1	2	3	3	2	1	2	2	2	1	6	32	1024	0	1	0	1	1				1	4	0	1	0	3	4
5	1987	3	17	1	1	5	1	2	1	0	1	7	1	1	2	3	2	2	2	3	2	2	2	2	2	3	2		2	4	4	7	33	1089	0	1	1	1	0	1	1	0	1	4	1	0	0	2	3
4	1985	3	12	2	8		8		8		1	2	2	1	2	1	2	1	2	2	2	2	1	2	2	1	2		2	4	3	5	35	1225	0	1	0	1	0				1	3	1	0	0	3	3
1	1998	2	16	2	8		8		8		1	7	1	1	1	3	2	2	2	2	2	1	1	2	3	3	2		2	2	1	5	22	484	0	1	1	1	1				1	4	0	0	0	3	3
5	1985	3	16	2	1	2	1	1	8		1	6	2	1	2	3	3	2	2	3	3	2	3	3	2	3	2		2	1	3	3	35	1225	1	1	1	1	0	1	1		1	3	0	0	0	2	2
5	1962	5	9	2	8		8		8		1	3	1	2	1	3	1	1	2	1	2	2	1	1	2	1	2		1	4	5	6	58	3364	0	1	1	1	0				1	4	1	0	1	4	3
5	1999	2	16	2	8		1	0	1	3	1	4	2	3	2	3	2	2	3	1	3	4	4	2	2	3	2		1	2	3	4	21	441	0	1	0	1	0		0	1	1	3	1	0	1	4	2
5	1981	3	12	2	1	2	1	0	1	0	1	4	1	1	2	4	1	1	2	1	2	2	1	2	1	3	2		2	4	4	7	39	1521	0	0	0	1	0	1	0	0	1	4	1	0	0	4	3
5	1980	4	12	2	1	0	1	0	1	3	1	6	1	1	2	1	2	2	2	2	2	1	1	2	2	1	2		2	4	4	8	40	1600	0	0	0	1	0	0	0	1	1	4	1	0	0	3	3
6	1979	4	17	2	1	2	1	0	1	0	1	2	1	1	2	3	2	2	2	2	2	1	2	3	2	2	2		2	4	6	6	41	1681	0	0	1	1	0	1	0	0	1	4	0	0	0	3	3
6	1982	3	17	3	1	4	1	1	1	0	1	1	2	1	2	3	2	3	2	3	1	2	3	2	1	2	2		1	4	3	8	38	1444	0	1	1	0	0	1	1	0	1	3	0	0	1	2	4
1	1989	3	16	3	1	0	1	0	8		1	2	1	1	1	3	2	2	2	1	2	2	1	3	3	3	1	2	2	4	4	5	31	961	0	0	0	1	1	0	0		1	4	0	1	0	4	3
4	1980	4	12	2	1	2	1	0	1	0	1	5	1	2	1	2	2	1	2	2	1	2	2	2	2	1	2		2	8	5	5	40	1600	0	1	1	1	0	1	0	0	1	4	1	0	0	3	4
1	1999	2	16	2	1	0	1	0	1	0	1	3	2	1	1	2	2	2	2	2	2	1	2	2	2	2	1	1	2	4	5	6	21	441	0	1	0	1	1	0	0	0	1	3	0	1	0	3	3
2	1995	2	18	3	1	0	1	0	1	0	1	6	3	2	2	2	2	2	2	1	3	2	2	2	1	3	1	2	2	4	4	7	25	625	0	1	0	0	0	0	0	0	1	2	1	1	0	4	2
4	1990	3	12	3	1	0	1	5	1	0	1	7	1	1	1	4	2	2	1	2	3	3	3	2	3	2	2		2	4	1	2	30	900	0	0	0	0	0	0	1	0	1	4	1	0	0	3	2
5	1996	2	17	2	1	3	1	0	1	0	1	7	1	1	1	3	2	2	2	2	2	3	3	3	2	2	2		2	1	4	4	24	576	1	0	1	1	0	1	0	0	1	4	0	0	0	3	3
5	1984	3	16	3	8		8		8		1	3	2	4	3	1	2	3	2	3	1	2	2	2	2	2	2		2	4	4	7	36	1296	0	1	1	0	0				1	3	1	0	0	2	4
2	1994	2	20	2	1	0	1	0	1	0	1	7	1	2	3	1	2	2	2	2	3	2	3	3	3	2	1	2	2	4	4	6	26	676	0	0	0	0	0	0	0	0	1	4	0	1	0	3	2
2	1996	2	18	2	1	0	1	2	1	0	1	6	2	2	3	3	2	2	2	2	2	1	3	3	3	3	1	1	1	4	3	4	24	576	0	0	1	0	0	0	1	0	1	3	1	1	1	3	3
3	1970	5	9	2	1	0	1	2	1	0	1	5	1	1	2	2	2	2	2	3	3	2	2	2	4	3	2		1	4	3	2	50	2500	0	1	0	1	0	0	1	0	1	4	0	0	1	2	2
2	1998	2	16	4	8		8		8		1	3	1	1	1	3	1	3	2	2	1	2	2	3	3	3	1	2	2	4	4	5	22	484	0	0	0	1	0				1	4	0	1	0	3	4
3	1983	3	20	3	1	7	1	0	1	3	1	7	1	1	2	3	1	4	2	1	2	2	3	3	3	4	2		2	4	5	7	37	1369	0	0	0	0	0	1	0	1	1	4	0	0	0	4	3
6	1981	3	16	2	1	5	1	0	1	0	1	7	1	1	2	3	2	2	2	2	1	2	1	3	2	2	1	3	2	4	4	6	39	1521	0	0	1	1	0	1	0	0	1	4	1	1	0	3	4
1	1970	5	16	2	8		8		8		1	3	1	1	1	2	2	2	2	2	2	3	2	2	3	2	2		2	1	5	5	50	2500	1	0	0	1	1				1	4	0	0	0	3	3
3	1989	3	18	3	1	0	1	0	1	0	1	3	1	1	1	3	3	3	3	2	2	2	1	2	3	3	2		2	2	1	3	31	961	0	0	0	1	0	0	0	0	1	4	0	0	0	3	3
2	1993	2	18	3	1	0	1	0	1	0	1	5	3	2	2	3	2	2	2	2	2	1	3	3	2	3	1	1	2	4	5	5	27	729	0	0	0	0	0	0	0	0	1	2	1	1	0	3	3
3	1995	2	16	3	1	3	1	5	1	0	1	5	1	2	1	2	3	2	2	2	3	2	2	2	2	3	2		2	2	4	3	25	625	0	0	0	1	0	1	1	0	1	4	1	0	0	3	2
4	1988	3	12	2	8		8		8		1	4	1	1	1	3	1	1	8	2	2	1	1	2	2	8	2		2	4	3	5	32	1024	0	1	0	1	0				1	4	1	0	0	3	3
2	1992	2	16	1	1	3	1	0	1	0	1	4	1	1	2	3	1	2	2	2	2	3	1	2	3	1	1	1	1	1	6	7	28	784	1	0	0	1	0	1	0	0	1	4	0	1	1	3	3
1	1995	2	15	4	1	1	1	0	8		8		1	1	1	3	1	2	1	2	3	2	2	2	3	3	2		2	2	3	5	25	625	0	0	0	0	1	1	0			4	0	0	0	3	2
3	1992	2	16	2	1	2	1	0	8		1	2	1	1	1	4	1	2	2	2	2	1	2	2	3	2	2		2	4	4	7	28	784	0	0	0	0	0	1	0		1	4	0	0	0	3	3
4	1995	2	12	2	1	0	1	0	1	0	1	3	1	2	2	3	2	2	2	2	3	3	3	2	3	2	2		2	4	4	6	25	625	0	0	0	1	0	0	0	0	1	4	0	0	0	3	2
2	1991	2	12	2	1	4	1	0	1	0	1	7	1	1	1	4	3	2	2	2	3	2	2	3	2	3	2		2	4	1	3	29	841	0	0	1	1	0	1	0	0	1	4	0	0	0	3	2
3	1970	5	21	1	1	7	1	2	1	0	1	7	1	1	1	2	1	2	2	2	2	1	3	2	2	3	2		1	1	5	7	50	2500	1	0	1	1	0	1	1	0	1	4	1	0	1	3	3
5	1996	2	16	3	1	4	1	0	1	0	1	7	1	1	1	2	3	2	3	1	3	3	2	1	3	3	2		2	2	2	4	24	576	0	0	0	1	0	1	0	0	1	4	1	0	0	4	2
2	1998	2	16	2	8		8		8		1	7	1	2	1	1	2	2	2	1	2	2	1	3	3	3	2		2	2	1	5	22	484	0	1	1	1	0				1	4	0	0	0	4	3
3	1993	2	18	2	1	3	1	0	1	0	1	4	2	2	1	2	3	2	2	2	2	3	3	2	2	2	2		2	4	3	5	27	729	0	0	0	1	0	1	0	0	1	3	1	0	0	3	3
5	1991	2	18	2	1	3	1	0	1	0	1	7	1	1	1	3	3	1	2	2	2	2	2	8	2	3	2		1	4	5	6	29	841	0	0	1	1	0	1	0	0	1	4	0	0	1	3	3
1	1991	2	16	2	1	0	1	1	1	0	1	3	1	1	1	4	1	2	3	1	2	2	1	3	2	2	1	2	2	4	6	10	29	841	0	0	0	1	1	0	1	0	1	4	0	1	0	4	3
2	1992	2	18	2	1	2	1	0	1	0	1	1	1	1	2	1	2	1	2	2	2	1	2	3	3	2	1	2	2	1	5	6	28	784	1	0	0	1	0	1	0	0	1	4	0	1	0	3	3
2	1997	2	20	3	1	5	8		8		1	7	1	2	1	3	2	2	8	2	3	3	3	3	3	3	2		1	2	1	4	23	529	0	0	1	1	0	1			1	4	0	0	1	3	2
2	1992	2	18	2	1	2	1	0	1	2	1	1	2	1	1	2	2	2	2	1	2	1	2	2	3	1	1	2	2	1	5	7	28	784	1	0	0	1	0	1	0	1	1	3	1	1	0	4	3
3	1992	2	16	2	1	2	1	1	8		1	1	1	1	1	4	2	2	2	2	2	1	2	3	3	2	2		2	4	4	6	28	784	0	0	0	0	0	1	1		1	4	0	0	0	3	3
2	1980	4	5	8	8		8		8		8		2	1	1	4	4	1	2	1	1	2	1	4	2	4	2		2	4	3	4	40	1600	0	1	1	1	0					3	1	0	0	4	4
2	1993	2	17	2	1	2	1	0	1	0	1	2	1	2	2	2	2	2	2	1	2	2	1	2	3	2	2		1	1	5	6	27	729	1	1	0	0	0	1	0	0	1	4	0	0	1	4	3
3	1994	2	16	1	1	5	1	0	1	4	1	7	1	1	1	4	2	2	2	3	2	2	2	1	3	2	2		2	4	6	4	26	676	0	0	0	1	0	1	0	1	1	4	1	0	0	2	3
3	1979	4	15	2	1	1	8		8		1	6	3	8	2	8	3	3	1	3	8	3	3	1	3	2	2		2	4	8	5	41	1681	0	1	0	0	0	1			1	2	1	0	0	2
2	1994	2	17	2	1	0	1	0	1	1	1	3	1	2	1	2	1	1	2	2	2	3	2	2	3	3	1	3	2	4	3	5	26	676	0	0	0	1	0	0	0	1	1	4	0	1	0	3	3
2	1992	2	20	2	1	3	1	2	1	0	1	1	1	2	2	1	2	2	2	2	1	2	2	3	3	2	1	2	1	1	5	5	28	784	1	0	0	1	0	1	1	0	1	4	1	1	1	3	4
5	1991	2	16	2	8		8		8		8		1	1	1	3	1	8	8	2	2	1	2	2	8	8	1	3	2	4	3	6	29	841	0	1		1	0					4	1	1	0	3	3
2	1994	2	17	2	1	0	1	0	1	0	1	2	1	1	1	3	1	1	2	2	2	3	2	2	2	3	1	3	2	4	3	5	26	676	0	0	0	1	0	0	0	0	1	4	0	1	0	3	3
4	1970	5	16	2	1	2	1	0	1	0	1	5	2	2	1	3	2	2	2	2	2	3	3	3	3	2	2		2	4	5	6	50	2500	0	1	0	1	0	1	0	0	1	3	1	0	0	3	3
2	1992	2	17	2	1	0	1	0	1	0	1	6	2	3	2	2	2	2	2	3	2	2	1	2	2	3	1	1	1	4	4	6	28	784	0	0	1	0	0	0	0	0	1	3	1	1	1	2	3
4	1995	2	18	3	1	0	8		1	0	1	3	1	1	2	1	1	2	2	1	2	1	1	1	3	3	2		1	1	5	7	25	625	1	0	0	1	0	0		0	1	4	1	0	1	4	3
2	1991	2	18	3	1	0	1	0	1	0	1	5	2	3	3	2	2	3	2	2	2	1	3	3	2	2	2		2	4	4	6	29	841	0	1	0	1	0	0	0	0	1	3	1	0	0	3	3
3	1996	2	19	3	1	0	1	0	8		8		1	2	1	3	1	1	2	2	2	2	3	2	2	3	2		2	2	2	4	24	576	0	0	1	1	0	0	0			4	0	0	0	3	3
1	1995	2	19	2	1	3	1	3	1	0	1	5	1	1	1	2	2	2	2	2	2	3	2	3	2	3	2		2	2	2	7	25	625	0	0	0	1	1	1	1	0	1	4	0	0	0	3	3
4	1991	2	18	2	1	4	1	0	1	0	1	5	2	2	2	4	2	2	2	2	2	2	1	4	2	3	1	3	1	1	5	6	29	841	1	1	0	1	0	1	0	0	1	3	1	1	1	3	3
1	1992	2	18	1	1	0	1	2	1	0	1	6	1	1	1	4	2	2	2	2	2	2	1	3	3	2	2		1	1	6	7	28	784	1	0	0	1	1	0	1	0	1	4	1	0	1	3	3
6	1993	2	20	2	1	0	1	0	1	0	1	5	1	2	1	2	2	1	2	2	1	3	3	2	4	2	2		2	4	5	7	27	729	0	0	0	1	0	0	0	0	1	4	1	0	0	3	4
1	1960	6	9	1	1	7	1	4	1	0	1	7	3	3	3	4	3	2	2	3	4	4	4	4	3	2	1	1	2	4	3	2	60	3600	0	1	1	0	1	1	1	0	1	2	1	1	0	2	1
4	1991	2	18	2	1	0	1	0	1	0	1	7	1	1	2	4	2	2	2	2	2	3	2	4	2	4	1	3	2	1	5	5	29	841	1	0	0	1	0	0	0	0	1	4	0	1	0	3	3
6	1976	4	9	3	1	0	1	0	1	0	1	5	2	1	2	8	3	4	1	4	4	3	4	2	3	3	2		1	4	3	5	44	1936	0	0	0	1	0	0	0	0	1	3	0	0	1	1	1
6	1960	6	9	2	1	7	1	4	1	0	1	7	1	2	1	4	2	2	2	2	2	2	1	3	2	2	2		2	4	2	5	60	3600	0	0	0	0	0	1	1	0	1	4	1	0	0	3	3
4	1969	5	9	2	1	3	1	4	1	2	1	7	1	1	1	4	3	2	2	3	3	2	3	2	3	2	2		1	4	4	7	51	2601	0	0	0	1	0	1	1	1	1	4	1	0	1	2	2
2	1992	2	16	2	1	0	1	2	8		1	7	1	2	1	2	2	2	2	3	3	2	3	1	3	3	1	2	1	2	5	5	28	784	0	0	1	1	0	0	1		1	4	0	1	1	2	2
4	1978	4	15	2	1	6	1	3	1	0	1	7	1	2	1	3	2	2	2	2	1	2	1	4	2	2	2		2	4	4	6	42	1764	0	0	0	1	0	1	1	0	1	4	0	0	0	3	4
2	1991	2	15	2	1	0	1	2	1	0	1	4	1	2	2	4	2	2	2	2	2	1	2	2	3	3	2		2	4	4	6	29	841	0	0	0	1	0	0	1	0	1	4	0	0	0	3	3
1	1985	3	16	1	1	0	1	2	1	0	1	3	1	1	2	3	2	2	2	2	3	2	2	1	3	2	2		1	4	1	1	35	1225	0	1	1	1	1	0	1	0	1	4	0	0	1	3	2
6	1991	2	18	2	1	2	1	0	1	0	1	7	1	2	2	4	2	2	2	2	2	3	2	3	2	4	2		2	1	5	5	29	841	1	1	0	1	0	1	0	0	1	4	0	0	0	3	3
2	1956	6	6	3	8		1	0	1	4	1	7	1	1	1	3	2	3	2	2	3	3	2	2	4	2	2		2	4	1	4	64	4096	0	0	1		0		0	1	1	4	0	0	0	3	2
3	1961	5	11	2	1	3	1	5	1	5	1	5	1	2	1	2	2	2	2	2	2	3	2	2	3	2	2		1	4	2	5	59	3481	0	0	1	0	0	1	1	1	1	4	1	0	1	3	3
2	1975	4	9	2	1	3	1	3	8		1	4	1	1	2	2	1	1	2	2	2	1	2	1	2	2	2		2	4	3	6	45	2025	0	0	1	1	0	1	1		1	4	1	0	0	3	3
6	1992	2	16	2	1	2	1	0	8		1	3	1	1	2	3	3	2	2	3	3	2	2	3	2	3	2		2	4	4	4	28	784	0	1	0	1	0	1	0		1	4	1	0	0	2	2
2	1975	4	12	3	1	0	1	0	1	0	1	5	1	2	1	3	3	2	2	2	3	2	2	2	2	3	2		2	4	3	6	45	2025	0	0	0	1	0	0	0	0	1	4	0	0	0	3	2
2	1992	2	16	3	1	3	8		1	0	1	2	2	1	2	3	2	1	3	3	2	3	4	1	2	2	2		2	1	5	7	28	784	1	0	0	1	0	1		0	1	3	1	0	0	2	3
4	1962	5	6	4	1	4	1	0	1	0	1	0	1	1	2	4	1	2	2	2	1	1	2	2	3	3	2		2	4	4	7	58	3364	0	0	0	1	0	1	0	0	0	4	0	0	0	3	4
1	1965	5	6	3	1	1	1	0	8		1	5	1	3	1	4	2	2	2	3	8	2	3	2	3	3	2		2	4	1	4	55	3025	0	1	1	1	1	1	0		1	4	1	0	0	2
2	1992	2	15	1	1	3	1	0	1	0	1	2	1	1	1	3	1	2	1	3	3	2	2	2	2	3	2		2	2	2	4	28	784	0	0	0	1	0	1	0	0	1	4	1	0	0	2	2
5	1987	3	12	2	1	6	1	0	1	0	1	7	1	1	1	3	1	2	2	2	3	2	2	2	2	3	2		1	2	3	3	33	1089	0	0	1	1	0	1	0	0	1	4	0	0	1	3	2
5	1992	2	16	2	1	3	8		8		1	3	2	2	3	2	2	3	8	3	3	3	2	3	3	3	2		1	1	4	5	28	784	1	1	1	1	0	1			1	3	1	0	1	2	2
2	1992	2	16	2	1	7	1	0	1	0	1	7	1	2	1	1	2	3	1	3	2	2	4	1	4	2	2		2	2	4	3	28	784	0	0	1	1	0	1	0	0	1	4	0	0	0	2	3
3	1991	2	15	2	1	0	1	2	1	0	1	4	1	1	1	4	2	2	2	2	2	1	2	2	2	2	2		2	4	5	6	29	841	0	0	0	1	0	0	1	0	1	4	0	0	0	3	3
4	1965	5	16	3	1	0	1	0	1	0	1	6	1	1	2	4	2	2	2	2	2	3	2	2	3	2	2		2	4	6	8	55	3025	0	0	0	1	0	0	0	0	1	4	1	0	0	3	3
2	1985	3	17	2	8		1	0	1	0	1	3	1	1	1	4	2	1	2	2	2	1	2	2	3	1	1	3	2	1	4	6	35	1225	1	0	0	1	0		0	0	1	4	1	1	0	3	3
3	1965	5	8	2	1	6	1	2	1	0	1	5	1	2	1	3	1	2	2	2	2	3	3	2	3	3	2		2	4	5	7	55	3025	0	1	1	1	0	1	1	0	1	4	1	0	0	3	3
1	1995	2	18	2	1	6	1	0	1	0	1	7	1	1	1	3	1	1	2	2	2	2	2	2	2	2	2		1	1	4	6	25	625	1	1	1	1	1	1	0	0	1	4	0	0	1	3	3
6	1982	3	18	2	1	5	1	0	1	0	1	7	1	2	1	4	2	2	2	3	2	2	2	4	2	3	2		1	1	5	5	38	1444	1	0	1	1	0	1	0	0	1	4	0	0	1	2	3
1	1998	2	16	3	1	0	8		8		1	3	1	2	1	2	2	1	3	3	2	1	1	2	2	3	1	3	1	2	3	4	22	484	0	0	0	1	1	0			1	4	1	1	1	2	3
5	1968	5	12	3	1	0	1	1	8		1	5	1	1	1	4	2	2	2	2	3	3	4	3	3	4	2		2	4	4	6	52	2704	0	0	0	1	0	0	1		1	4	1	0	0	3	2
4	1960	6	6	1	1	4	1	1	1	2	1	5	2	1	1	3	2	1	1	2	2	1	1	1	2	2	2		2	4	4	5	60	3600	0	1	0	1	0	1	1	1	1	3	1	0	0	3	3
6	1965	5	22	1	1	3	8		8		1	2	1	1	2	4	1	1	2	1	2	1	1	4	2	3	2		1	1	5	7	55	3025	1	1	1	1	0	1			1	4	0	0	1	4	3
2	1985	3	18	1	1	3	1	2	1	0	1	4	1	3	1	3	2	2	2	2	3	1	3	2	2	3	1	1	2	2	4	3	35	1225	0	0	0	1	0	1	1	0	1	4	1	1	0	3	2
1	1982	3	20	4	8		1	0	1	0	1	7	1	2	1	3	3	2	2	3	3	2	2	2	2	3	2		2	4	8	4	38	1444	0	0	0	0	1		0	0	1	4	0	0	0	2	2
5	1992	2	18	2	1	5	1	0	1	4	1	6	1	1	1	4	3	2	2	3	3	2	3	3	2	3	1	3	1	1	5	5	28	784	1	1	1	0	0	1	0	1	1	4	0	1	1	2	2
2	1990	3	16	3	1	2	1	0	1	0	1	2	1	3	2	4	2	2	2	2	3	2	3	3	3	3	2		2	1	2	3	30	900	1	0	0	1	0	1	0	0	1	4	1	0	0	3	2
4	1984	3	15	1	8		8		8		8		1	1	1	4	1	1	1	1	1	1	1	1	1	1	1	2	2	2	5	6	36	1296	0	1	0	0	0					4	1	1	0	4	4
4	1980	4	13	3	1	0	1	0	8		1	7	2	2	1	4	2	2	2	2	2	2	3	2	3	1	2		2	4	5	5	40	1600	0	0	0	1	0	0	0		1	3	0	0	0	3	3
6	1960	6	9	2	1	2	1	0	1	1	1	3	2	1	2	2	2	3	2	4	4	4	3	2	3	2	2		2	4	4	3	60	3600	0	0	0	1	0	1	0	1	1	3	0	0	0	1	1
5	1991	2	19	2	1	6	1	0	1	0	1	7	1	2	2	4	2	2	2	2	2	3	2	4	2	4	1	2	1	1	5	5	29	841	1	1	0	1	0	1	0	0	1	4	0	1	1	3	3
5	1982	3	16	3	8		8		8		8		1	1	1	8	2	8	2	2	1	1	2	8	8	8	2		2	4	3	8	38	1444	0	1		1	0					4	1	0	0	3	4
4	1969	5	15	2	1	4	1	0	1	0	1	7	1	1	2	4	2	2	2	2	1	2	1	3	2	2	2		2	4	4	6	51	2601	0	0	0	1	0	1	0	0	1	4	0	0	0	3	4
4	1958	6	12	3	1	4	1	0	1	0	1	6	1	1	1	3	2	2	2	2	1	2	2	2	3	3	2		2	4	1	4	62	3844	0	0	0	1	0	1	0	0	1	4	1	0	0	3	4
6	1959	6	3	3	1	2	1	2	8		1	3	1	2	2	3	2	2	2	2	2	3	2	3	2	3	2		1	4	3	5	61	3721	0	0	0	1	0	1	1		1	4	1	0	1	3	3
3	1973	4	9	1	1	7	1	5	1	0	1	7	1	2	2	4	2	1	1	3	3	2	3	2	3	1	2		2	4	1	4	47	2209	0	1	1	1	0	1	1	0	1	4	1	0	0	2	2
5	1970	5	6	2	1	1	1	0	1	0	1	2	1	1	1	3	1	2	2	4	3	2	3	3	3	2	2		1	4	5	5	50	2500	0	0	0	0	0	1	0	0	1	4	1	0	1	1	2
4	1960	6	6	1	1	0	1	0	1	1	1	5	2	1	1	1	2	1	1	2	1	2	1	1	1	2	2		2	4	4	8	60	3600	0	0	0	1	0	0	0	1	1	3	1	0	0	3	4
1	1983	3	18	2	1	0	1	2	1	0	1	6	1	1	1	3	1	2	2	3	2	2	3	2	2	2	1	2	1	4	4	5	37	1369	0	0	1	1	1	0	1	0	1	4	0	1	1	2	3
5	1977	4	12	5	8		8		8		8		1	1	1	4	2	2	2	4	3	2	8	2	8	3	2		2	4	2	4	43	1849	0	1	0	1	0					4	0	0	0	1	2
5	1965	5	9	3	1	3	8		1	0	1	7	1	1	1	2	2	1	2	2	2	3	3	2	3	2	2		2	4	1	6	55	3025	0	0	1	1	0	1		0	1	4	0	0	0	3	3
5	1977	4	15	2	1	6	1	0	8		1	6	1	1	2	4	2	2	2	2	2	3	2	3	2	4	2		2	4	3	5	43	1849	0	0	0	1	0	1	0		1	4	0	0	0	3	3
5	1966	5	5	2	1	2	8		1	0	8		1	2	2	2	1	2	1	2	2	3	3	2	2	1	2		2	4	2	4	54	2916	0	1	0	1	0	1		0		4	1	0	0	3	3
5	1970	5	4	4	1	0	1	0	8		1	7	1	2	1	2	2	2	1	3	2	3	3	2	3	3	2		2	4	3	1	50	2500	0	0	0	1	0	0	0		1	4	1	0	0	2	3
5	1968	5	4	3	1	2	1	0	1	0	1	1	1	2	2	2	2	2	1	2	3	2	2	2	2	2	1	1	2	4	4	5	52	2704	0	1	1	0	0	1	0	0	1	4	1	1	0	3	2
2	1955	6	5	3	8		8		8		1	3	1	2	1	4	2	2	2	2	2	8	3	3	2	3	2		2	4	4	7	65	4225	0	0	0	1	0				1	4	0	0	0	3	3
5	1966	5	15	2	1	1	1	0	1	0	1	2	2	1	2	3	4	1	2	1	3	2	2	1	2	2	2		1	4	4	5	54	2916	0	1	1	1	0	1	0	0	1	3	1	0	1	4	2
5	1965	5	6	3	1	3	1	0	1	0	1	6	1	1	1	4	2	2	2	2	1	1	2	2	1	2	2		1	4	3	4	55	3025	0	0	0	1	0	1	0	0	1	4	1	0	1	3	4
4	1967	5	15	2	1	5	1	0	1	0	1	7	1	2	2	4	2	2	2	2	1	2	1	2	2	2	2		2	4	4	6	53	2809	0	0	0	1	0	1	0	0	1	4	0	0	0	3	4
4	1966	5	16	3	1	1	1	0	8		1	5	1	1	1	3	2	2	8	2	2	3	3	1	4	2	2		2	4	5	6	54	2916	0	0	0	1	0	1	0		1	4	0	0	0	3	3
2	1971	4	9	3	1	2	1	0	1	0	1	3	1	1	2	2	4	3	3	3	4	3	4	2	2	2	2		2	4	4	2	49	2401	0	0	0	1	0	1	0	0	1	4	1	0	0	2	1
5	1965	5	5	3	1	3	1	2	1	0	8		1	2	1	2	1	1	3	2	3	2	2	1	2	1	2		2	4	3	5	55	3025	0	0	0	1	0	1	1	0		4	1	0	0	3	2
1	2001	2	16	2	1	7	1	5	1	0	1	5	1	1	1	3	1	2	2	2	2	1	2	1	3	3	2		1	1	3	7	19	361	1	0	1	1	1	1	1	0	1	4	0	0	1	3	3
2	1991	2	17	2	1	0	8		8		1	7	1	2	1	3	2	2	2	2	3	2	3	3	3	3	1	2	1	4	5	5	29	841	0	0	1	1	0	0			1	4	1	1	1	3	2
5	1955	6	9	2	1	0	1	1	1	0	1	3	2	2	1	2	2	3	1	3	4	2	4	2	3	3	2		1	4	1	4	65	4225	0	0	1	1	0	0	1	0	1	3	0	0	1	2	1
5	1974	4	9	2	1	5	1	0	8		1	7	1	1	2	4	2	2	2	2	1	1	3	2	3	1	2		2	4	3	5	46	2116	0	0	0	1	0	1	0		1	4	1	0	0	3	4
2	1994	2	17	2	1	3	8		8		1	3	1	2	1	3	2	2	2	1	2	1	2	2	2	2	1	3	2	1	4	5	26	676	1	1	0	1	0	1			1	4	1	1	0	4	3
2	1995	2	17	2	1	0	1	0	1	0	1	5	2	2	1	4	2	2	2	1	2	1	2	2	1	2	1	3	2	1	4	5	25	625	1	0	0	1	0	0	0	0	1	3	1	1	0	4	3
1	1960	6	6	2	1	1	1	0	8		1	3	2	1	1	3	2	1	2	3	2	2	3	2	3	2	2		2	4	2	3	60	3600	0	0	0	1	1	1	0		1	3	1	0	0	2	3
2	1969	5	16	2	1	5	1	2	8		1	7	2	1	2	2	2	2	2	2	1	2	3	2	8	2	2		1	1	5	6	51	2601	1	0	0	1	0	1	1		1	3	1	0	1	3	4
5	1968	5	9	4	1	0	1	0	1	0	1	5	1	2	1	1	3	3	1	3	3	3	3	2	3	3	2		2	4	2	2	52	2704	0	0	0		0	0	0	0	1	4	0	0	0	2	2
5	1997	2	13	2	1	0	1	0	1	0	1	7	1	1	2	4	2	1	2	2	2	2	1	3	2	2	2		1	4	4	8	23	529	0	0	1	1	0	0	0	0	1	4	0	0	1	3	3
5	1992	2	12	2	1	2	1	0	8		1	5	1	1	1	3	1	2	2	1	1	2	1	2	3	2	2		2	4	3	2	28	784	0	0	0	0	0	1	0		1	4	0	0	0	4	4
6	1959	6	12	2	1	0	8		8		1	7	1	8	2	4	2	1	8	2	1	3	3	2	8	4	2		2	4	4	5	61	3721	0	0	0	1	0	0			1	4	1	0	0	3	4
5	1968	5	6	5	8		8		8		1	2	1	2	2	2	2	2	2	2	3	2	3	1	3	1	2		2	4	2	6	52	2704	0	0	0	1	0				1	4	0	0	0	3	2
5	1976	4	16	3	1	0	1	0	1	2	1	7	1	1	1	4	2	2	3	2	3	2	3	2	3	3	2		1	4	5	7	44	1936	0	0	0	1	0	0	0	1	1	4	0	0	1	3	2
5	1974	4	12	1	1	0	1	0	1	1	1	1	1	2	2	3	1	2	2	3	2	3	2	1	1	1	2		1	1	4	8	46	2116	1	1	1	1	0	0	0	1	1	4	1	0	1	2	3
5	1973	4	16	2	1	3	1	0	1	0	1	1	2	1	2	2	3	2	2	2	3	1	2	2	3	3	2		2	4	5	7	47	2209	0	0	1	0	0	1	0	0	1	3	1	0	0	3	2
5	1962	5	17	3	1	2	1	3	1	0	1	3	1	2	2	3	2	2	1	2	1	1	2	3	3	2	2		2	1	4	6	58	3364	1	0	0	1	0	1	1	0	1	4	1	0	0	3	4
2	1981	3	16	3	1	5	8		8		8		1	2	2	2	2	2	2	2	2	1	2	2	3	3	2		2	1	4	3	39	1521	1	0	0	1	0	1				4	1	0	0	3	3
5	1998	2	19	2	1	0	1	0	1	0	1	7	1	1	1	3	2	3	1	2	2	2	3	2	4	3	2		2	2	1	5	22	484	0	0	0	1	0	0	0	0	1	4	0	0	0	3	3
5	1959	6	9	1	1	4	1	2	1	0	1	5	1	1	1	4	1	2	2	2	1	2	2	3	2	3	2		2	4	3	4	61	3721	0	0	0	1	0	1	1	0	1	4	1	0	0	3	4
5	1969	5	12	4	8		8		8		1	3	1	1	1	3	2	2	2	3	3	2	3	3	3	3	2		2	4	2	2	51	2601	0	0	0	1	0				1	4	1	0	0	2	2
5	1960	6	4	2	1	2	1	2	8		1	1	1	1	2	2	2	2	2	2	2	3	2	2	2	2	2		2	4	3	5	60	3600	0	1	0	1	0	1	1		1	4	0	0	0	3	3
2	1989	3	12	2	1	2	8		8		1	1	1	1	1	3	2	3	2	2	2	1	2	3	3	4	2		2	4	2	5	31	961	0	0	0	1	0	1			1	4	1	0	0	3	3
3	1970	5	16	2	1	2	8		8		1	6	1	1	2	4	1	2	2	2	1	2	1	4	2	3	2		1	1	4	4	50	2500	1	1	1	1	0	1			1	4	0	0	1	3	4
5	1997	2	16	2	1	3	1	0	1	0	1	7	1	3	2	3	2	2	2	2	2	1	1	3	3	2	2		2	1	5	7	23	529	1	0	0	1	0	1	0	0	1	4	0	0	0	3	3
3	1980	4	16	2	1	0	8		8		1	6	1	1	2	4	2	2	2	2	1	2	1	4	2	3	2		1	1	4	4	40	1600	1	1	1	1	0	0			1	4	0	0	1	3	4
2	1980	4	20	2	1	2	1	3	1	0	1	3	1	1	1	3	2	2	2	2	1	2	1	3	3	3	2		1	1	5	7	40	1600	1	0	0	1	0	1	1	0	1	4	0	0	1	3	4
2	1970	5	20	2	1	2	1	0	1	0	1	3	1	1	1	3	2	2	2	1	2	2	1	3	3	2	2		1	1	6	6	50	2500	1	0	0	1	0	1	0	0	1	4	1	0	1	4	3
5	1969	5	6	4	8		8		1	0	1	2	1	1	1	2	2	2	2	1	2	2	2	1	2	2	2		2	4	1	5	51	2601	0	0	0	1	0			0	1	4	1	0	0	4	3
6	1968	5	13	2	1	2	8		8		1	5	1	1	1	4	1	2	1	1	2	2	1	2	2	2	2		2	4	4	5	52	2704	0	0	0	1	0	1			1	4	1	0	0	4	3
1	1980	4	15	2	1	2	1	0	1	0	1	4	1	3	2	2	2	1	8	2	3	4	3	2	2	1	2		2	4	2	5	40	1600	0	0	1	1	1	1	0	0	1	4	1	0	0	3	2
6	1969	5	16	2	8		8		1	0	1	5	1	1	1	3	1	1	1	2	2	1	2	1	2	1	2		2	4	5	7	51	2601	0	0	0	1	0			0	1	4	1	0	0	3	3
6	1968	5	16	2	8		8		8		1	5	1	1	1	4	2	1	1	2	2	1	1	2	2	2	2		2	4	5	7	52	2704	0	1	0	1	0				1	4	1	0	0	3	3
1	1995	2	18	1	1	7	1	3	1	0	1	7	1	1	1	3	1	1	2	1	1	1	2	1	2	3	2		1	1	5	7	25	625	1	0	0	1	1	1	1	0	1	4	1	0	1	4	4
2	1992	2	16	2	1	5	1	2	1	1	1	7	1	1	1	4	2	2	2	2	2	2	8	3	2	2	2		1	2	6	7	28	784	0	1	0	1	0	1	1	1	1	4	1	0	1	3	3
4	1976	4	15	2	1	6	1	0	1	3	1	7	1	2	1	3	2	2	2	2	1	1	2	3	2	2	2		2	4	4	6	44	1936	0	0	0	1	0	1	0	1	1	4	0	0	0	3	4
5	1963	5	5	4	8		8		8		1	5	1	2	2	3	3	3	1	2	3	2	2	2	3	2	2		2	4	3	2	57	3249	0	0	0		0				1	4	1	0	0	3	2
2	1970	5	16	2	1	5	1	3	8		1	5	1	2	1	1	2	3	2	3	2	3	3	2	4	1	1	2	1	4	5	6	50	2500	0	0	0	1	0	1	1		1	4	1	1	1	2	3
6	1981	3	15	3	1	3	1	0	1	0	1	4	1	1	1	2	2	1	2	2	2	2	2	2	2	3	1	2	1	2	4	5	39	1521	0	0	0	1	0	1	0	0	1	4	1	1	1	3	3
1	1992	2	19	1	1	5	1	0	1	0	1	6	1	1	1	4	2	2	2	1	1	2	1	2	3	3	2		1	1	6	4	28	784	1	0	0	1	1	1	0	0	1	4	0	0	1	4	4
1	1990	3	17	3	1	3	1	0	1	0	1	6	1	1	1	3	2	2	2	2	2	1	2	2	2	3	2		2	2	1	3	30	900	0	1	0	1	1	1	0	0	1	4	1	0	0	3	3
5	1992	2	18	2	1	5	1	3	1	0	1	7	1	2	1	4	3	2	2	2	2	3	3	4	2	4	2		1	1	5	5	28	784	1	0	1	1	0	1	1	0	1	4	1	0	1	3	3
5	1985	3	19	1	1	5	1	3	1	0	1	1	2	2	1	1	1	3	1	3	3	4	4	1	3	1	1	3	1	4	6	7	35	1225	0	0	1	0	0	1	1	0	1	3	1	1	1	2	2
3	1961	5	11	2	1	0	1	4	1	5	1	5	2	1	2	1	2	2	2	2	2	3	2	2	3	2	2		2	4	2	6	59	3481	0	0	1	0	0	0	1	1	1	3	0	0	0	3	3
6	1977	4	16	2	1	4	1	0	1	0	1	6	1	1	1	2	3	2	2	4	4	2	4	1	3	2	2		1	4	5	5	43	1849	0	0	0	1	0	1	0	0	1	4	1	0	1	1	1
5	1995	2	12	1	1	0	1	0	1	0	1	7	1	2	1	4	2	3	1	2	3	1	2	2	4	2	2		2	2	3	1	25	625	0	1	0	1	0	0	0	0	1	4	1	0	0	3	2
5	1991	2	16	1	1	0	1	0	1	0	1	7	1	1	1	3	1	1	2	2	2	3	2	2	2	3	2		2	1	5	5	29	841	1	1	1	1	0	0	0	0	1	4	1	0	0	3	3
1	1997	2	14	2	1	0	1	0	1	0	1	7	1	1	1	4	2	2	3	2	3	2	2	3	3	3	2		1	4	1	6	23	529	0	1	1	1	1	0	0	0	1	4	1	0	1	3	2
1	2000	2	17	4	1	3	1	0	1	0	1	5	1	1	1	4	3	2	2	3	3	2	3	3	2	3	2		2	2	1	3	20	400	0	1	0	1	1	1	0	0	1	4	1	0	0	2	2
6	1992	2	18	2	1	4	1	0	1	0	1	6	1	2	2	4	2	2	2	2	2	2	3	3	2	3	2		1	1	5	5	28	784	1	1	1	1	0	1	0	0	1	4	1	0	1	3	3
6	1965	5	13	2	1	2	8		8		1	5	2	1	1	4	1	1	2	1	2	3	2	2	2	2	2		2	4	4	6	55	3025	0	0	0	1	0	1			1	3	1	0	0	4	3
5	1970	5	12	2	1	3	1	5	1	2	1	3	2	1	1	3	2	2	2	2	2	1	2	2	2	2	1	2	2	4	4	5	50	2500	0	1	1	0	0	1	1	1	1	3	1	1	0	3	3
5	1969	5	16	3	1	0	1	3	1	0	1	2	2	2	2	3	1	1	1	2	1	3	2	2	2	2	2		2	1	4	7	51	2601	1	0	0	0	0	0	1	0	1	3	1	0	0	3	4
5	1978	4	17	2	1	0	1	0	1	3	1	1	1	2	2	4	2	2	1	2	3	1	2	1	1	2	1	1	1	1	5	6	42	1764	1	0	0	1	0	0	0	1	1	4	1	1	1	3	2
5	1977	4	12	1	1	2	1	0	1	0	1	3	2	1	2	3	3	2	2	1	3	2	1	1	1	1	2		2	4	4	6	43	1849	0	1	0	1	0	1	0	0	1	3	1	0	0	4	2
5	1967	5	16	3	1	2	8		8		1	6	1	2	2	3	2	2	2	2	2	2	3	1	3	2	2		2	4	5	6	53	2809	0	0	0	1	0	1			1	4	1	0	0	3	3
2	1992	2	17	2	1	5	1	0	1	0	1	7	1	1	1	3	2	2	2	2	3	2	2	2	3	2	2		2	1	5	6	28	784	1	0	0	1	0	1	0	0	1	4	1	0	0	3	2
5	1998	2	16	1	1	0	1	0	1	1	1	7	1	2	1	1	1	2	2	1	2	1	1	1	2	1	2		2	1	5	9	22	484	1	0	0	1	0	0	0	1	1	4	1	0	0	4	3
2	1991	2	18	2	1	2	1	0	1	0	1	6	2	1	2	4	3	2	3	2	3	1	2	2	4	3	2		2	2	5	5	29	841	0	0	1	0	0	1	0	0	1	3	1	0	0	3	2
5	1991	2	12	2	1	5	1	2	1	0	1	7	1	2	2	1	1	1	2	2	2	3	2	2	2	3	2		2	4	5	7	29	841	0	0	0	1	0	1	1	0	1	4	1	0	0	3	3
3	1970	5	16	2	1	0	1	0	1	0	1	4	2	2	2	3	2	2	2	2	2	2	2	2	2	2	2		1	4	4	6	50	2500	0	1	1	1	0	0	0	0	1	3	1	0	1	3	3
6	1994	2	18	2	1	0	1	0	1	0	1	5	1	1	1	4	2	2	2	2	1	2	1	3	2	3	2		2	4	1	5	26	676	0	0	0	1	0	0	0	0	1	4	0	0	0	3	4
5	1993	2	16	3	1	0	1	2	8		1	5	1	1	1	4	2	2	2	2	2	1	2	8	3	3	2		2	2	3	6	27	729	0	0	0	1	0	0	1		1	4	0	0	0	3	3
3	1970	5	20	2	1	3	1	0	1	0	1	3	1	1	1	3	2	2	2	2	1	2	2	2	2	2	1	2	2	1	5	7	50	2500	1	0	0	1	0	1	0	0	1	4	1	1	0	3	4
4	1960	6	6	3	1	5	8		8		1	5	1	1	2	2	2	2	1	2	2	3	3	2	3	8	2		2	4	4	4	60	3600	0	0	1	1	0	1			1	4	1	0	0	3	3
3	1970	5	20	2	1	2	1	0	1	0	1	3	1	2	1	3	2	2	2	1	1	2	1	3	2	2	1	3	2	1	5	6	50	2500	1	0	0	1	0	1	0	0	1	4	1	1	0	4	4
2	1995	2	18	2	1	4	1	0	1	0	1	3	2	2	1	3	2	2	2	2	2	2	1	3	2	2	2		2	4	4	5	25	625	0	0	0	1	0	1	0	0	1	3	0	0	0	3	3
5	1974	4	6	3	1	2	1	0	1	0	1	4	1	2	2	3	2	2	2	2	2	2	3	2	3	2	2		2	4	3	6	46	2116	0	0	1	1	0	1	0	0	1	4	1	0	0	3	3
2	1993	2	19	3	1	3	1	0	1	0	1	2	1	2	2	3	2	2	2	2	1	1	2	2	2	2	2		2	4	4	4	27	729	0	0	0	1	0	1	0	0	1	4	0	0	0	3	4
2	1991	2	18	2	1	3	1	0	1	0	1	4	2	1	2	4	3	2	2	2	2	3	2	3	2	3	2		2	4	3	5	29	841	0	0	1	1	0	1	0	0	1	3	0	0	0	3	3
2	1975	4	14	1	1	0	1	0	8		1	5	1	8	1	4	2	3	1	1	2	2	3	1	4	3	2		2	4	8	5	45	2025	0	0	0	1	0	0	0		1	4	1	0	0	4	3
5	1962	5	12	2	1	3	8		8		1	7	1	2	2	3	2	2	2	3	3	2	3	2	3	2	2		2	4	5	5	58	3364	0	0	0	1	0	1			1	4	0	0	0	2	2
5	1976	4	10	2	1	0	1	2	1	0	1	3	2	2	1	4	2	2	2	1	2	1	1	2	2	2	2		2	4	4	7	44	1936	0	0	0	0	0	0	1	0	1	3	1	0	0	4	3
5	1965	5	9	1	1	3	1	0	1	1	1	1	1	1	2	4	2	1	1	2	1	1	1	1	2	2	2		1	4	5	6	55	3025	0	1	1	1	0	1	0	1	1	4	1	0	1	3	4
5	1964	5	15	3	1	0	1	3	1	2	1	1	1	2	2	3	1	2	2	2	3	1	2	3	3	1	2		2	4	5	7	56	3136	0	0	0	1	0	0	1	1	1	4	1	0	0	3	2
5	1973	4	16	2	1	3	1	4	1	0	1	2	2	2	2	4	1	1	1	1	2	1	3	2	1	2	2		2	4	4	6	47	2209	0	1	1	1	0	1	1	0	1	3	1	0	0	4	3
5	1962	5	19	1	1	1	1	2	8		8		2	2	2	4	3	2	2	2	2	3	1	4	2	3	2		2	4	6	9	58	3364	0	0	1	1	0	1	1			3	1	0	0	3	3
4	1966	5	14	2	1	0	1	2	1	0	1	4	1	1	1	3	3	2	2	3	3	3	3	2	3	2	2		1	4	5	6	54	2916	0	0	0	1	0	0	1	0	1	4	1	0	1	2	2
5	1974	4	9	3	1	1	1	0	1	0	1	6	1	1	1	2	2	2	2	2	3	2	2	2	3	2	2		2	4	2	4	46	2116	0	1	0	1	0	1	0	0	1	4	0	0	0	3	2
3	1970	5	20	2	1	5	1	1	1	0	1	6	1	1	2	2	2	3	2	1	2	2	3	3	4	3	1	2	2	4	4	5	50	2500	0	0	0	0	0	1	1	0	1	4	0	1	0	4	3
2	1995	2	17	2	1	5	1	0	1	0	1	7	1	1	1	3	2	1	1	1	2	1	2	2	3	3	1	2	2	1	5	6	25	625	1	1	0	1	0	1	0	0	1	4	0	1	0	4	3
2	1958	6	9	1	1	5	1	0	1	0	1	7	1	2	2	3	3	2	2	2	2	1	2	2	2	4	2		2	4	1	5	62	3844	0	0	0	1	0	1	0	0	1	4	0	0	0	3	3
6	1979	4	13	1	1	5	1	0	1	0	1	7	1	1	1	4	1	2	2	1	2	1	2	2	2	3	2		2	4	2	7	41	1681	0	1	1	1	0	1	0	0	1	4	1	0	0	4	3
5	1973	4	4	4	1	3	1	0	1	0	1	2	1	3	1	8	1	2	8	3	4	2	2	1	4	1	2		2	4	3	6	47	2209	0	0	0	1	0	1	0	0	1	4	1	0	0	2	1
1	1992	2	23	2	1	0	8		8		1	7	1	1	1	2	2	2	2	2	2	3	3	1	4	3	2		1	4	5	5	28	784	0	0	1	1	1	0			1	4	0	0	1	3	3
5	1997	2	20	2	1	5	1	0	1	0	1	7	1	1	1	3	2	2	2	2	2	1	2	2	3	3	2		2	2	1	5	23	529	0	0	0	1	0	1	0	0	1	4	0	0	0	3	3
1	1995	2	19	2	8		8		8		8		1	2	2	3	1	3	2	2	2	3	3	3	2	3	2		1	1	5	7	25	625	1	1	1	1	1					4	1	0	1	3	3
5	1985	3	16	1	1	5	1	1	1	0	1	3	2	3	2	1	1	3	1	3	3	3	2	1	2	2	1	3	1	4	6	7	35	1225	0	0	0	0	0	1	1	0	1	3	1	1	1	2	2
4	1996	2	17	2	1	7	1	0	1	0	1	7	1	1	1	4	2	3	2	1	2	1	1	2	3	2	2		2	1	5	7	24	576	1	0	0	1	0	1	0	0	1	4	0	0	0	4	3
6	1973	4	12	3	1	1	1	1	1	0	1	6	2	2	2	3	2	2	2	2	2	2	3	2	3	2	2		2	4	6	6	47	2209	0	0	0	1	0	1	1	0	1	3	1	0	0	3	3
6	1968	5	13	1	1	6	1	7	1	7	1	7	1	1	1	4	1	1	2	1	2	1	2	2	2	2	2		2	4	2	4	52	2704	0	1	1	1	0	1	1	1	1	4	1	0	0	4	3
3	1980	4	16	3	8		8		8		1	1	1	1	1	3	2	2	2	2	3	2	2	2	2	2	2		2	4	4	3	40	1600	0	0	0	1	0				1	4	1	0	0	3	2
3	1965	5	16	1	1	0	1	0	1	0	1	7	1	1	2	1	1	1	2	1	2	1	1	1	2	1	2		2	1	5	6	55	3025	1	0	0	1	0	0	0	0	1	4	1	0	0	4	3
5	1998	2	12	3	8		8		8		8		1	1	1	3	2	3	2	3	3	4	4	2	2	1	2		2	4	1	3	22	484	0	0	0	0	0					4	0	0	0	2	2
5	1961	5	8	3	1	1	1	0	1	2	1	5	1	2	2	3	1	1	1	2	1	3	2	1	2	1	2		2	4	4	6	59	3481	0	1	0	1	0	1	0	1	1	4	1	0	0	3	4
5	1970	5	15	2	1	3	1	0	1	0	1	3	1	2	1	2	1	2	2	3	1	2	2	2	2	2	2		1	4	5	7	50	2500	0	1	1	1	0	1	0	0	1	4	1	0	1	2	4
5	1969	5	16	2	1	4	1	2	1	0	1	4	2	1	2	4	2	3	1	1	3	2	2	2	1	3	1	2	2	4	4	8	51	2601	0	1	1	0	0	1	1	0	1	3	1	1	0	4	2
1	1992	2	17	2	1	0	1	0	1	0	1	7	1	2	1	4	3	3	2	2	3	3	3	2	3	3	2		2	2	4	3	28	784	0	0	0	1	1	0	0	0	1	4	1	0	0	3	2
6	1978	4	16	3	1	5	8		8		1	6	2	2	2	3	2	3	8	2	2	2	3	1	4	1	2		2	4	5	8	42	1764	0	0	0	1	0	1			1	3	1	0	0	3	3
2	1960	6	16	2	1	1	1	0	1	1	1	5	3	3	3	4	2	3	2	3	4	2	4	3	2	2	2		1	4	4	5	60	3600	0	1	1	0	0	1	0	1	1	2	1	0	1	2	1
5	1981	3	18	3	8		1	0	1	0	1	4	2	2	2	3	2	2	2	3	3	2	3	2	3	4	2		2	4	4	5	39	1521	0	0	0	1	0		0	0	1	3	0	0	0	2	2
5	1960	6	5	2	1	4	1	4	1	0	1	1	1	2	1	4	1	1	2	2	3	1	2	2	3	4	2		2	4	4	6	60	3600	0	0	0	1	0	1	1	0	1	4	1	0	0	3	2
4	1956	6	6	2	8		8		8		1	2	2	1	2	3	2	8	3	2	3	2	2	2	3	4	2		2	4	3	4	64	4096	0	0	1	1	0				1	3	0	0	0	3	2
6	1961	5	5	4	1	5	1	0	8		1	7	1	1	2	4	2	3	2	2	3	2	2	2	2	2	2		2	4	2	4	59	3481	0	1	0	1	0	1	0		1	4	0	0	0	3	2
1	1960	6	8	3	1	1	8		8		1	1	1	2	1	3	2	2	2	2	2	1	2	2	3	2	1	3	2	4	4	6	60	3600	0	0	0	1	1	1			1	4	1	1	0	3	3
2	1978	4	9	2	1	2	1	4	1	0	1	3	1	2	2	3	3	3	2	2	3	3	3	2	3	3	2		1	4	4	3	42	1764	0	1	0	1	0	1	1	0	1	4	0	0	1	3	2
4	1960	6	11	3	1	3	1	0	1	0	1	5	2	2	1	3	2	2	2	3	2	3	3	2	3	3	2		2	4	4	6	60	3600	0	0	1	1	0	1	0	0	1	3	1	0	0	2	3
6	1956	6	12	3	1	4	1	0	8		1	7	1	2	2	3	2	2	2	2	2	3	3	2	3	3	2		2	4	4	4	64	4096	0	0	0	1	0	1	0		1	4	1	0	0	3	3
3	1960	6	9	2	1	3	1	2	1	1	1	2	1	2	2	2	2	2	2	2	3	2	3	2	2	1	2		1	4	3	4	60	3600	0	0	1	1	0	1	1	1	1	4	0	0	1	3	2
1	1970	5	12	3	1	3	1	1	1	0	1	5	1	1	1	4	2	2	2	2	2	1	2	2	3	3	2		2	4	4	6	50	2500	0	0	0	1	1	1	1	0	1	4	1	0	0	3	3
3	1960	6	12	3	1	7	1	0	1	0	1	7	1	1	1	3	2	2	2	2	2	2	3	3	2	3	2		2	4	2	7	60	3600	0	0	0	1	0	1	0	0	1	4	1	0	0	3	3
2	1978	4	16	3	1	3	1	2	1	2	1	5	1	2	2	2	2	2	2	2	3	2	2	2	3	2	2		2	4	4	4	42	1764	0	0	0	1	0	1	1	1	1	4	0	0	0	3	2
6	1961	5	9	2	1	3	1	0	1	0	1	3	1	1	2	4	1	2	2	2	2	3	2	2	3	4	2		1	4	4	6	59	3481	0	0	0	1	0	1	0	0	1	4	1	0	1	3	3
2	1969	5	9	3	1	2	1	0	1	1	1	5	1	1	1	4	2	2	2	2	2	1	2	2	3	3	2		2	4	4	6	51	2601	0	0	0	1	0	1	0	1	1	4	1	0	0	3	3
1	1995	2	16	1	1	6	1	0	1	0	1	7	1	1	1	4	1	1	2	1	2	2	2	1	2	2	2		1	4	5	8	25	625	0	1	1	1	1	1	0	0	1	4	1	0	1	4	3
1	1960	6	12	2	1	3	1	0	8		1	7	2	1	1	2	2	2	2	2	1	2	1	2	2	1	2		2	4	3	5	60	3600	0	0	0	1	1	1	0		1	3	1	0	0	3	4
6	1960	6	9	3	1	0	1	1	8		1	3	1	1	2	4	2	3	2	2	3	2	2	2	2	4	2		2	4	4	3	60	3600	0	0	0	1	0	0	1		1	4	0	0	0	3	2
3	1976	4	9	2	8		8		8		8		2	2	1	2	2	1	2	2	1	2	1	2	2	1	2		2	4	4	6	44	1936	0	0	0	1	0					3	1	0	0	3	4
6	1959	6	12	5	8		1	2	1	0	8		1	2	1	8	4	2	2	2	1	2	3	3	8	1	2		2	4	3	1	61	3721	0	0	0	0	0		1	0		4	0	0	0	3	4
2	1975	4	20	1	1	5	1	3	1	0	1	6	1	1	1	4	2	2	2	2	2	1	2	1	2	3	2		2	1	4	7	45	2025	1	1	0	1	0	1	1	0	1	4	0	0	0	3	3
1	1995	2	16	1	1	5	1	0	1	0	1	7	1	1	1	4	2	1	2	1	2	2	2	2	4	1	2		2	4	5	5	25	625	0	1	1	1	1	1	0	0	1	4	1	0	0	4	3
5	1970	5	16	4	1	5	1	0	1	0	1	6	1	1	1	3	1	2	2	1	2	1	1	3	2	3	2		2	4	4	6	50	2500	0	0	0	1	0	1	0	0	1	4	0	0	0	4	3
1	2000	2	15	3	8		8		8		1	2	1	2	1	8	3	2	3	3	3	2	3	2	3	3	2		2	4	1	5	20	400	0		0	1	1				1	4	0	0	0	2	2
6	2000	2	16	2	1	0	1	0	1	0	1	7	1	2	2	1	1	3	1	2	3	2	2	2	3	3	2		1	4	2	5	20	400	0	0	0	1	0	0	0	0	1	4	1	0	1	3	2
2	1970	5	18	2	1	0	1	0	1	0	1	1	1	1	1	4	2	2	2	2	2	3	3	2	4	2	2		1	3	6	6	50	2500	0	0	0	1	0	0	0	0	1	4	0	0	1	3	3
1	2000	2	16	2	1	0	1	0	1	0	1	4	1	1	1	4	2	2	2	2	2	3	2	3	2	3	1	2	1	2	3	5	20	400	0	0	0	1	1	0	0	0	1	4	0	1	1	3	3
6	1960	6	6	3	8		8		8		1	3	2	1	2	3	3	3	1	3	3	2	3	2	3	3	2		2	4	3	5	60	3600	0	0	1	1	0				1	3	1	0	0	2	2
5	1961	5	9	2	8		8		8		8		2	1	2	2	2	1	2	2	2	1	2	2	2	1	2		2	4	3	5	59	3481	0	0	0	1	0					3	1	0	0	3	3
2	1959	6	11	2	8		8		8		8		2	1	1	4	2	1	2	1	2	2	1	2	3	2	2		2	1	4	8	61	3721	1	0	1	1	0					3	1	0	0	4	3
5	1967	5	12	2	1	2	1	3	1	1	1	2	2	1	1	3	2	2	2	2	3	1	2	2	2	3	2		1	4	4	7	53	2809	0	1	1	1	0	1	1	1	1	3	1	0	1	3	2
5	1976	4	9	3	1	1	1	0	1	0	1	3	1	1	2	4	1	1	1	2	3	2	2	1	1	2	2		2	4	5	6	44	1936	0	0	1	0	0	1	0	0	1	4	1	0	0	3	2
5	1965	5	12	2	1	3	1	1	1	1	1	1	2	1	2	2	2	2	2	1	2	2	1	2	3	2	2		2	1	4	6	55	3025	1	1	0	1	0	1	1	1	1	3	1	0	0	4	3
1	1960	6	16	3	1	1	8		1	1	8		2	1	3	3	2	1	8	2	2	3	3	3	2	2	2		2	1	4	5	60	3600	1	0	1	0	1	1		1		3	0	0	0	3	3
6	1972	4	9	3	1	0	1	0	1	0	1	5	1	1	1	3	2	2	1	4	4	3	3	1	2	3	2		2	4	3	3	48	2304	0	1	0	1	0	0	0	0	1	4	0	0	0	1	1
6	1968	5	16	2	1	2	1	0	1	0	1	5	1	1	1	4	1	1	2	2	3	2	2	2	2	3	2		2	4	2	5	52	2704	0	1	0	1	0	1	0	0	1	4	0	0	0	3	2
2	1968	5	20	2	1	2	1	2	1	0	1	5	1	1	2	4	3	2	2	2	3	1	3	2	4	3	2		1	1	4	5	52	2704	1	0	0	1	0	1	1	0	1	4	1	0	1	3	2
5	1995	2	16	2	1	0	1	0	8		1	7	1	1	1	3	2	2	2	2	2	1	3	3	3	3	2		1	2	2	5	25	625	0	0	0	1	0	0	0		1	4	0	0	1	3	3
4	1995	2	18	2	1	0	1	0	1	0	1	4	1	1	2	3	2	1	2	1	2	2	2	2	3	2	2		2	2	5	4	25	625	0	0	0	1	0	0	0	0	1	4	0	0	0	4	3
1	1960	6	9	2	1	3	1	2	1	0	1	7	1	1	1	2	3	3	2	3	3	2	3	2	3	2	2		2	4	3	5	60	3600	0	0	0	1	1	1	1	0	1	4	1	0	0	2	2
6	1960	6	6	3	8		8		8		1	3	2	1	2	3	3	3	1	3	3	3	4	2	3	2	2		2	4	3	5	60	3600	0	0	1	1	0				1	3	1	0	0	2	2
5	1960	6	8	2	1	2	1	0	1	0	1	5	2	2	2	3	2	1	2	3	2	2	1	3	3	2	2		2	4	4	6	60	3600	0	1	0	0	0	1	0	0	1	3	1	0	0	2	3
5	1975	4	16	2	1	2	1	0	1	1	1	5	1	2	1	3	2	2	2	2	2	1	3	2	3	1	2		2	4	4	6	45	2025	0	0	0	1	0	1	0	1	1	4	1	0	0	3	3
1	1995	2	16	2	1	3	1	4	1	0	1	6	1	1	1	2	1	2	2	1	2	2	1	2	2	3	2		2	2	3	5	25	625	0	1	0	1	1	1	1	0	1	4	0	0	0	4	3
6	1959	6	12	2	1	7	1	0	1	0	1	6	1	1	1	2	2	2	2	2	2	3	2	2	2	2	2		2	4	4	6	61	3721	0	0	1	1	0	1	0	0	1	4	1	0	0	3	3
1	1996	2	16	1	1	5	1	5	1	0	1	7	1	1	1	4	1	1	2	1	2	1	2	2	4	1	1	3	1	4	5	6	24	576	0	0	1	1	1	1	1	0	1	4	0	1	1	4	3
1	1959	6	6	2	1	0	8		1	1	8		2	1	3	1	2	2	2	2	3	2	1	2	2	2	2		2	4	3	7	61	3721	0	1	1	1	1	0		1		3	1	0	0	3	2
4	1980	4	15	3	1	5	1	1	1	0	1	6	1	2	1	1	2	2	2	2	2	3	3	2	2	2	1	2	2	4	3	5	40	1600	0	0	0	1	0	1	1	0	1	4	0	1	0	3	3
5	1998	2	12	2	1	0	1	5	1	0	1	5	1	2	1	2	1	2	1	2	3	2	3	1	3	2	2		1	4	3	5	22	484	0	1	1	1	0	0	1	0	1	4	1	0	1	3	2
1	1995	2	16	1	1	3	1	3	1	4	1	7	1	2	1	4	1	1	2	1	3	2	2	3	4	2	2		1	4	5	5	25	625	0	0	1	1	1	1	1	1	1	4	0	0	1	4	2
5	1980	4	9	2	1	2	1	1	1	0	1	3	2	1	2	4	2	2	2	2	2	1	1	2	2	2	2		2	4	3	5	40	1600	0	1	0	0	0	1	1	0	1	3	1	0	0	3	3
5	1979	4	13	1	1	3	1	0	1	0	1	2	2	1	1	4	1	1	1	1	2	3	2	1	1	1	2		2	4	4	5	41	1681	0	1	1	0	0	1	0	0	1	3	1	0	0	4	3
5	1978	4	13	3	1	0	1	0	1	3	1	3	1	1	2	3	2	2	2	2	3	3	2	2	2	3	2		1	4	4	6	42	1764	0	0	0	1	0	0	0	1	1	4	1	0	1	3	2
5	1967	5	14	3	1	0	1	0	1	0	1	5	2	2	1	3	1	1	1	1	2	2	2	3	2	2	1	1	2	1	5	7	53	2809	1	0	1	1	0	0	0	0	1	3	1	1	0	4	3
6	1959	6	8	1	1	3	1	0	1	0	1	6	1	1	1	4	2	2	2	2	2	3	3	2	3	1	2		2	4	3	5	61	3721	0	0	0	1	0	1	0	0	1	4	1	0	0	3	3
6	1960	6	9	3	1	3	1	2	8		1	5	1	2	1	2	2	2	2	2	3	2	2	2	3	2	2		2	4	3	5	60	3600	0	0	0	1	0	1	1		1	4	0	0	0	3	2
6	1960	6	12	2	8		1	5	1	0	1	7	1	2	1	3	2	2	2	2	3	1	2	2	2	3	2		2	4	3	4	60	3600	0	0	1	1	0		1	0	1	4	0	0	0	3	2
1	1995	2	19	2	8		8		8		1	7	1	1	1	3	1	2	2	2	3	2	1	2	2	3	2		1	2	1	5	25	625	0	1	1	1	1				1	4	0	0	1	3	2
2	1960	6	12	1	1	7	1	0	1	4	1	5	1	1	2	2	1	1	2	1	2	2	2	1	2	1	2		2	4	3	4	60	3600	0	0	0	1	0	1	0	1	1	4	1	0	0	4	3
6	1999	2	15	1	8		8		8		1	4	1	1	1	3	3	3	2	1	2	2	2	2	3	3	2		2	2	1	1	21	441	0	0	1	1	0				1	4	0	0	0	4	3
1	1996	2	16	2	1	0	1	0	1	0	1	7	1	1	2	3	2	2	1	2	3	3	2	1	3	2	2		2	2	3	2	24	576	0	0	0	1	1	0	0	0	1	4	1	0	0	3	2
5	1958	6	12	2	1	2	1	0	1	0	1	4	1	1	2	3	1	2	2	2	2	3	2	2	3	3	2		1	1	4	5	62	3844	1	0	0	1	0	1	0	0	1	4	1	0	1	3	3
5	1979	4	20	3	1	5	1	0	1	0	1	4	1	1	1	4	2	2	2	2	1	1	2	3	3	3	1	2	1	4	5	7	41	1681	0	0	0	1	0	1	0	0	1	4	1	1	1	3	4
6	1960	6	9	3	1	4	8		1	0	1	3	1	1	1	2	1	1	2	2	2	2	1	1	2	1	2		2	4	3	6	60	3600	0	0	0	1	0	1		0	1	4	1	0	0	3	3
5	1966	5	10	2	1	3	1	3	1	0	1	3	2	1	2	2	2	1	2	2	3	1	2	2	2	1	2		2	4	3	7	54	2916	0	1	1	1	0	1	1	0	1	3	1	0	0	3	2
5	1965	5	12	3	1	2	1	0	1	0	1	2	1	1	2	3	2	3	1	2	1	2	3	1	1	2	2		2	4	4	6	55	3025	0	1	0	0	0	1	0	0	1	4	1	0	0	3	4
5	1964	5	15	3	1	4	1	2	1	3	1	3	2	1	2	4	3	2	2	2	3	2	2	2	2	3	2		2	4	5	7	56	3136	0	0	1	1	0	1	1	1	1	3	1	0	0	3	2
5	1973	4	16	1	1	0	1	0	1	0	1	3	2	1	2	3	1	1	1	1	2	2	1	3	1	2	2		2	1	5	8	47	2209	1	0	1	0	0	0	0	0	1	3	1	0	0	4	3
5	1970	5	12	2	1	4	1	0	1	1	1	7	1	1	1	3	2	2	2	1	2	2	2	2	2	2	2		2	4	4	4	50	2500	0	0	1	1	0	1	0	1	1	4	0	0	0	4	3
5	1961	5	9	3	1	4	1	0	8		1	4	1	2	2	2	1	1	2	3	3	2	3	2	3	2	2		2	4	3	4	59	3481	0	0	0	1	0	1	0		1	4	1	0	0	2	2
1	1960	6	7	3	8		8		8		8		1	1	1	2	2	3	2	3	3	3	2	2	4	3	2		2	4	4	7	60	3600	0	0	0	1	1					4	1	0	0	2	2
3	1959	6	12	2	1	2	1	0	1	0	1	3	1	1	2	3	1	1	2	2	2	2	1	2	3	3	2		2	1	4	5	61	3721	1	0	0	1	0	1	0	0	1	4	1	0	0	3	3
3	1972	4	9	2	1	3	1	0	1	0	1	2	2	1	2	1	2	2	2	2	1	2	1	2	3	2	2		2	4	4	6	48	2304	0	0	0	1	0	1	0	0	1	3	1	0	0	3	4
3	1976	4	12	3	1	2	1	0	8		1	5	1	1	1	4	2	2	2	2	2	1	2	2	3	2	2		2	4	3	4	44	1936	0	0	1	1	0	1	0		1	4	0	0	0	3	3
4	1960	6	4	3	1	3	1	1	1	1	1	5	1	2	1	3	2	2	2	3	3	2	3	2	3	1	2		2	4	3	4	60	3600	0	0	0	1	0	1	1	1	1	4	0	0	0	2	2
4	1959	6	6	2	1	3	1	0	8		1	6	1	1	2	1	2	1	2	2	3	3	2	2	4	1	2		2	4	3	4	61	3721	0	0	0	1	0	1	0		1	4	1	0	0	3	2
2	1956	6	11	4	8		8		8		1	2	1	2	1	4	1	2	2	2	2	2	3	3	2	3	2		2	4	4	7	64	4096	0	0	0	0	0				1	4	0	0	0	3	3
5	1992	2	16	3	8		8		1	0	1	5	1	1	1	3	1	3	2	3	3	3	3	2	3	3	2		2	2	4	6	28	784	0	0	1	1	0			0	1	4	0	0	0	2	2
2	1957	6	17	1	1	0	1	0	1	0	1	7	2	2	2	1	2	4	8	3	4	3	4	1	4	8	2		2	4	5	5	63	3969	0	0	0	0	0	0	0	0	1	3	1	0	0	2	1
2	1957	6	12	1	1	2	1	0	1	0	1	4	1	1	2	4	1	1	2	2	2	2	1	2	3	3	2		1	1	4	5	63	3969	1	0	0	1	0	1	0	0	1	4	1	0	1	3	3
5	1968	5	9	2	1	3	1	0	1	0	1	4	1	2	1	2	1	1	2	2	1	1	2	2	2	2	2		2	4	3	6	52	2704	0	0	1	1	0	1	0	0	1	4	1	0	0	3	4
4	1975	4	9	2	1	0	1	0	1	0	1	3	2	1	2	2	2	2	1	2	1	2	2	1	3	1	2		2	4	4	5	45	2025	0	0	1	1	0	0	0	0	1	3	0	0	0	3	4
5	1966	5	6	4	1	0	1	1	1	0	1	5	1	1	1	3	2	1	2	1	2	2	2	2	3	2	2		2	4	3	3	54	2916	0	1	0	1	0	0	1	0	1	4	1	0	0	4	3
1	1960	6	9	2	8		1	2	1	5	8		2	1	2	1	2	1	2	3	1	2	1	2	3	2	2		2	4	4	7	60	3600	0	1	0	1	1		1	1		3	1	0	0	2	4
5	1968	5	16	2	8		8		8		8		1	1	1	3	2	2	2	2	2	1	1	2	2	1	2		2	4	4	5	52	2704	0	1	1	1	0					4	0	0	0	3	3
5	1967	5	16	3	1	0	1	3	1	0	1	4	1	1	1	4	2	2	2	2	2	1	2	1	2	4	2		2	1	4	5	53	2809	1	0	0	1	0	0	1	0	1	4	0	0	0	3	3
5	1997	2	16	2	1	7	1	0	8		1	7	2	1	1	3	3	2	2	2	2	3	2	2	2	4	2		2	2	3	2	23	529	0	0	0	1	0	1	0		1	3	1	0	0	3	3
5	1959	6	17	2	1	0	1	0	1	0	1	1	1	2	2	8	2	2	3	1	2	2	1	8	8	2	1	2	2	4	5	5	61	3721	0	1	1	0	0	0	0	0	1	4	1	1	0	4	3
5	1959	6	16	4	1	0	1	0	1	0	1	1	2	2	1	8	1	3	3	2	1	2	3	3	3	2	2		2	4	4	3	61	3721	0		1	0	0	0	0	0	1	3	1	0	0	3	4
6	2000	2	9	3	8		8		8		1	3	3	2	3	2	4	4	3	3	3	3	3	2	3	2	2		2	4	1	2	20	400	0	0	1	1	0				1	2	0	0	0	2	2
5	1958	6	16	3	1	0	1	0	1	0	1	0	1	2	2	3	2	3	2	2	1	3	3	2	8	2	2		2	4	4	6	62	3844	0		1	0	0	0	0	0	0	4	1	0	0	3	4
3	1967	5	16	2	1	5	1	0	1	0	1	7	2	2	1	2	2	2	2	2	1	1	2	3	3	2	1	1	1	4	5	6	53	2809	0	0	0	1	0	1	0	0	1	3	1	1	1	3	4
1	1958	6	16	2	1	2	1	0	1	0	1	4	2	2	1	2	2	2	2	2	3	3	4	2	3	2	2		1	4	4	6	62	3844	0	0	1	1	1	1	0	0	1	3	0	0	1	3	2
1	1995	2	17	2	1	7	1	0	1	0	1	7	2	1	3	4	2	2	2	4	4	4	3	1	4	3	2		1	2	4	6	25	625	0	1	0	0	1	1	0	0	1	3	0	0	1	1	1
1	1981	3	16	3	1	2	1	0	8		1	3	1	1	1	3	2	2	2	2	2	2	2	3	3	2	1	3	1	1	4	4	39	1521	1	1	0	0	1	1	0		1	4	0	1	1	3	3
5	1999	2	16	3	1	3	1	2	1	0	1	6	1	1	2	4	3	2	2	2	3	2	3	3	2	4	2		2	2	1	4	21	441	0	0	1	1	0	1	1	0	1	4	0	0	0	3	2
4	1994	2	17	2	1	0	1	0	1	0	1	7	2	1	2	1	1	2	2	1	2	2	2	1	2	4	2		2	2	1	5	26	676	0	0	0	1	0	0	0	0	1	3	1	0	0	4	3
6	1982	3	16	3	8		1	0	8		1	5	1	2	1	3	2	2	3	3	2	2	1	2	3	3	2		2	4	2	3	38	1444	0	0	0	1	0		0		1	4	1	0	0	2	3
4	1985	3	16	1	1	6	1	0	1	0	1	7	1	1	1	3	2	2	2	2	2	2	2	2	3	4	2		2	1	4	7	35	1225	1	1	0	1	0	1	0	0	1	4	0	0	0	3	3
3	1960	6	11	2	1	7	8		1	0	1	6	2	4	1	1	3	3	2	3	2	2	1	2	3	4	2		1	3	2	4	60	3600	0	0	0		0	1		0	1	3	0	0	1	2	3
4	1985	3	12	2	1	4	1	0	1	3	1	7	1	1	1	2	2	2	2	2	2	2	1	3	2	3	2		1	2	4	5	35	1225	0	0	0	1	0	1	0	1	1	4	1	0	1	3	3
3	1974	4	11	3	1	3	8		1	0	1	6	1	1	2	2	1	1	2	2	2	2	1	1	3	1	2		2	4	3	6	46	2116	0	0	0	1	0	1		0	1	4	1	0	0	3	3
4	1958	6	8	2	1	5	1	2	1	3	1	6	1	1	2	4	2	1	2	2	2	1	1	4	2	2	2		1	1	4	7	62	3844	1	0	0	1	0	1	1	1	1	4	1	0	1	3	3
4	1975	4	5	2	1	3	8		1	2	1	5	2	3	1	2	1	3	2	1	2	2	4	3	2	4	2		2	4	4	6	45	2025	0	1	0	1	0	1		1	1	3	1	0	0	4	3
6	1966	5	16	3	1	0	1	0	1	0	1	6	1	1	1	3	2	1	2	2	3	2	3	2	2	2	2		1	4	4	7	54	2916	0	0	0	1	0	0	0	0	1	4	0	0	1	3	2
6	1975	4	16	2	1	2	1	0	1	0	1	6	1	1	1	2	1	1	2	2	3	2	3	1	2	2	1	2	2	4	4	5	45	2025	0	0	0	1	0	1	0	0	1	4	0	1	0	3	2
1	1975	4	16	2	1	2	1	0	1	0	1	4	2	1	2	3	2	2	2	2	1	3	2	3	3	3	1	2	1	4	6	7	45	2025	0	1	1	1	1	1	0	0	1	3	1	1	1	3	4
4	1995	2	17	2	8		8		8		8		1	2	1	4	1	2	2	1	2	1	2	1	3	2	1	2	2	1	4	5	25	625	1	0	0	0	0					4	1	1	0	4	3
4	1994	2	17	2	1	0	1	0	8		1	4	1	2	2	4	2	1	1	1	2	2	1	2	3	1	2		2	1	4	5	26	676	1	0	0	1	0	0	0		1	4	1	0	0	4	3
4	1960	6	16	1	1	0	1	0	1	0	1	2	1	2	1	2	2	1	8	1	2	3	2	2	3	3	2		2	4	3	5	60	3600	0	0	1	1	0	0	0	0	1	4	1	0	0	4	3
6	1958	6	12	2	1	7	1	3	1	4	1	7	1	2	1	2	2	2	2	2	2	2	3	2	2	2	2		2	4	4	6	62	3844	0	0	0	1	0	1	1	1	1	4	1	0	0	3	3
4	1966	5	11	3	1	6	1	0	1	0	1	3	1	1	1	4	2	2	2	2	2	3	2	3	2	4	2		2	4	4	6	54	2916	0	0	1	1	0	1	0	0	1	4	0	0	0	3	3
1	1970	5	17	2	1	7	1	0	1	0	1	7	1	2	2	3	2	3	2	1	3	2	2	4	3	3	1	1	2	4	4	5	50	2500	0	0	0	0	1	1	0	0	1	4	0	1	0	4	2
4	1960	6	8	2	1	1	1	2	1	0	1	2	1	2	2	2	2	2	2	2	2	2	3	2	3	2	2		2	4	2	3	60	3600	0	0	1	1	0	1	1	0	1	4	0	0	0	3	3
4	1981	3	18	2	1	5	1	0	1	0	1	5	1	1	1	3	2	2	2	1	1	3	3	2	4	3	2		1	4	5	6	39	1521	0	0	1	1	0	1	0	0	1	4	1	0	1	4	4
4	1993	2	18	2	8		8		1	0	1	3	1	2	2	4	2	3	2	1	2	1	2	2	3	2	2		2	2	5	7	27	729	0	0	0	1	0			0	1	4	1	0	0	4	3
4	1994	2	18	2	1	0	8		1	0	1	5	2	1	1	4	2	2	2	1	2	2	3	2	3	2	1	1	2	1	4	5	26	676	1	0	1	0	0	0		0	1	3	1	1	0	4	3
1	1965	5	12	2	1	6	1	3	1	0	1	4	1	2	2	3	2	3	2	1	3	2	1	3	4	2	1	2	2	4	3	5	55	3025	0	0	0	0	1	1	1	0	1	4	0	1	0	4	2
4	1994	2	17	2	1	0	1	6	1	0	1	4	1	2	2	4	2	1	2	1	4	1	2	3	3	3	1	2	1	2	2	4	26	676	0	1	0	1	0	0	1	0	1	4	1	1	1	4	1
6	1995	2	19	3	1	0	1	0	1	0	1	5	2	2	2	4	2	2	2	2	2	2	3	2	2	2	2		1	4	4	5	25	625	0	1	1	1	0	0	0	0	1	3	0	0	1	3	3
6	1993	2	16	2	1	2	1	0	1	0	1	1	1	1	1	4	2	2	2	2	2	1	1	8	3	2	2		2	4	4	6	27	729	0	0	0	1	0	1	0	0	1	4	0	0	0	3	3
6	1998	2	19	3	1	0	1	0	1	3	1	5	1	2	2	4	2	2	2	2	2	2	3	2	2	2	1	2	1	4	4	5	22	484	0	0	1	0	0	0	0	1	1	4	0	1	1	3	3
6	1991	2	16	2	1	1	1	0	8		1	2	2	1	1	4	2	2	2	2	2	1	1	3	2	2	2		2	4	4	7	29	841	0	0	0	0	0	1	0		1	3	0	0	0	3	3
4	1992	2	18	2	1	0	1	0	1	0	1	7	1	1	1	4	2	2	2	2	2	3	2	4	2	4	1	2	1	1	5	5	28	784	1	0	0	1	0	0	0	0	1	4	1	1	1	3	3
4	1983	3	17	2	1	2	1	0	1	0	1	3	1	1	1	3	1	1	2	2	2	3	2	3	2	3	1	3	1	4	5	7	37	1369	0	0	0	1	0	1	0	0	1	4	0	1	1	3	3
4	1993	2	17	2	1	1	1	0	1	0	1	2	1	1	1	3	1	1	2	2	2	3	2	3	2	3	2		1	4	5	6	27	729	0	0	0	1	0	1	0	0	1	4	0	0	1	3	3
4	1991	2	18	2	1	5	1	0	1	0	1	4	1	1	1	4	2	2	2	2	3	2	2	3	2	3	1	2	1	1	5	5	29	841	1	0	1	1	0	1	0	0	1	4	1	1	1	3	2
6	1970	5	16	3	1	0	1	1	1	1	1	5	3	1	1	4	4	2	2	1	3	1	2	2	2	3	2		2	4	4	6	50	2500	0	1	1	0	0	0	1	1	1	2	1	0	0	4	2
6	1979	4	13	4	1	2	1	1	1	0	1	5	2	3	2	2	2	2	2	1	1	1	2	4	4	2	2		2	4	3	7	41	1681	0	1	0	0	0	1	1	0	1	3	1	0	0	4	4
4	1992	2	18	2	1	0	1	0	1	0	1	6	1	1	1	4	2	2	2	2	2	2	3	3	2	3	1	2	1	1	5	5	28	784	1	0	1	1	0	0	0	0	1	4	0	1	1	3	3
6	1975	4	9	2	1	2	1	1	1	1	1	4	2	2	2	1	1	2	2	3	1	2	2	1	2	1	2		2	4	3	4	45	2025	0	0	1	1	0	1	1	1	1	3	1	0	0	2	4
4	1991	2	18	2	1	0	1	0	1	3	1	5	1	1	1	3	2	2	2	2	2	2	3	2	2	2	2		1	1	5	5	29	841	1	0	0	1	0	0	0	1	1	4	0	0	1	3	3
4	1993	2	17	2	1	1	1	0	1	0	1	2	1	1	1	3	1	2	2	2	2	3	2	3	2	3	1	3	1	4	5	8	27	729	0	0	0	1	0	1	0	0	1	4	0	1	1	3	3
6	1996	2	19	3	1	3	1	4	1	0	1	5	2	2	2	4	2	2	2	2	2	2	3	2	2	2	2		2	4	4	5	24	576	0	1	1	0	0	1	1	0	1	3	0	0	0	3	3
4	1992	2	14	2	1	0	1	0	1	0	1	5	1	1	1	3	2	2	2	2	2	3	2	3	2	4	2		1	4	5	5	28	784	0	1	1	1	0	0	0	0	1	4	0	0	1	3	3
6	1995	2	19	3	1	0	1	4	1	0	1	4	2	2	2	4	2	2	2	2	2	3	2	2	2	2	2		2	4	4	5	25	625	0	0	1	0	0	0	1	0	1	3	0	0	0	3	3
4	1993	2	17	2	1	1	1	0	1	0	1	2	1	1	1	3	1	2	2	2	2	3	2	3	2	3	2		1	4	5	7	27	729	0	0	0	1	0	1	0	0	1	4	0	0	1	3	3
4	1983	3	17	2	1	1	1	0	1	0	1	2	1	1	1	8	1	2	2	2	2	3	2	3	2	3	1	3	1	4	5	7	37	1369	0	0	0	1	0	1	0	0	1	4	0	1	1	3	3
4	1994	2	18	2	1	1	1	0	1	0	1	2	1	1	1	3	1	2	2	2	2	3	3	3	2	3	1	3	2	4	5	7	26	676	0	0	0	1	0	1	0	0	1	4	0	1	0	3	3
6	1967	5	18	2	1	6	1	3	1	0	1	6	1	2	2	3	2	2	2	2	3	1	2	3	2	3	1	3	1	4	5	7	53	2809	0	1	0	1	0	1	1	0	1	4	1	1	1	3	2
6	1996	2	19	3	1	0	1	0	1	0	1	6	2	3	2	2	3	3	2	2	3	2	3	3	3	2	1	1	2	1	4	6	24	576	1	0	0	1	0	0	0	0	1	3	0	1	0	3	2
4	1994	2	18	2	1	1	1	0	1	0	1	2	1	1	1	3	1	2	2	2	2	3	2	3	2	3	2		1	4	5	5	26	676	0	0	0	1	0	1	0	0	1	4	0	0	1	3	3
4	1992	2	18	2	1	3	1	0	1	0	1	7	1	2	1	4	2	2	3	2	1	1	2	2	2	3	2		2	4	4	5	28	784	0	0	0	0	0	1	0	0	1	4	0	0	0	3	4
4	1978	4	16	2	1	7	1	2	1	3	1	6	1	2	2	2	2	4	3	1	2	2	3	3	4	2	1	1	2	4	5	4	42	1764	0	0	0	0	0	1	1	1	1	4	0	1	0	4	3
6	1995	2	19	3	1	0	1	0	1	0	1	6	2	3	3	3	3	3	2	2	3	2	3	3	3	3	1	1	2	2	4	7	25	625	0	0	0	1	0	0	0	0	1	3	0	1	0	3	2
6	1994	2	19	3	1	3	1	0	1	0	1	5	2	2	2	4	2	2	2	2	3	2	2	2	3	2	2		2	4	4	5	26	676	0	1	0	1	0	1	0	0	1	3	0	0	0	3	2
4	1991	2	14	1	1	0	1	0	1	0	1	6	2	1	1	3	3	3	2	2	2	2	3	2	3	2	2		1	4	4	6	29	841	0	0	0	1	0	0	0	0	1	3	1	0	1	3	3
6	1997	2	19	3	1	0	1	0	1	2	1	2	2	2	2	4	2	2	2	2	3	2	2	2	3	2	1	3	1	4	4	5	23	529	0	1	1	0	0	0	0	1	1	3	0	1	1	3	2
4	1991	2	16	1	1	3	1	0	1	0	1	6	1	1	1	4	2	2	2	1	1	2	2	3	2	1	2		1	4	5	5	29	841	0	0	0	1	0	1	0	0	1	4	1	0	1	4	4
6	1964	5	13	3	1	3	1	0	1	6	1	5	4	2	3	2	3	2	2	1	2	3	4	4	2	1	2		2	1	3	6	56	3136	1	0	1	1	0	1	0	1	1	1	1	0	0	4	3
4	1993	2	19	2	1	2	1	0	1	0	1	5	1	2	1	2	3	2	2	1	1	3	3	1	3	2	2		2	2	4	5	27	729	0	0	1	0	0	1	0	0	1	4	1	0	0	4	4
6	1996	2	19	3	1	3	1	0	1	0	1	3	2	2	2	3	2	2	2	2	2	3	2	2	2	2	2		2	4	4	5	24	576	0	1	0	1	0	1	0	0	1	3	0	0	0	3	3
4	1994	2	17	2	1	1	1	1	1	0	1	2	1	1	1	3	1	2	2	2	2	3	2	3	2	3	2		1	4	5	5	26	676	0	0	0	1	0	1	1	0	1	4	0	0	1	3	3
6	1987	3	19	3	1	3	1	3	1	0	1	4	2	2	2	3	2	2	2	2	3	3	2	2	2	2	1	1	2	4	4	5	33	1089	0	1	1	0	0	1	1	0	1	3	0	1	0	3	2
4	1991	2	18	2	1	0	1	0	1	0	1	7	1	1	2	1	2	2	3	2	2	1	3	2	4	2	2		2	4	4	6	29	841	0	0	0	1	0	0	0	0	1	4	0	0	0	3	3
4	1996	2	12	2	1	0	1	0	1	0	1	6	1	2	1	2	2	1	2	1	2	2	1	2	1	2	2		2	4	4	7	24	576	0	0	0	1	0	0	0	0	1	4	0	0	0	4	3
4	1981	3	16	3	1	0	1	0	1	0	1	5	1	1	1	2	2	1	2	2	2	1	2	2	3	1	2		2	4	3	4	39	1521	0	0	0	1	0	0	0	0	1	4	0	0	0	3	3
4	1994	2	17	2	1	1	1	1	1	0	1	2	1	1	1	3	1	2	2	2	2	3	2	3	2	3	2		1	4	5	5	26	676	0	0	0	1	0	1	1	0	1	4	0	0	1	3	3
4	1992	2	16	2	1	4	1	0	1	0	1	6	1	1	1	4	2	2	2	1	2	2	1	3	2	2	2		1	1	5	8	28	784	1	0	0	1	0	1	0	0	1	4	1	0	1	4	3
6	1982	3	15	2	8		8		1	0	1	5	1	1	1	4	2	2	2	2	2	1	2	3	3	3	2		2	4	4	4	38	1444	0	0	0	1	0			0	1	4	1	0	0	3	3
6	1985	3	19	3	1	0	1	0	1	0	1	6	3	3	3	2	3	3	2	3	3	2	3	3	3	3	1	1	2	2	4	5	35	1225	0	0	0	1	0	0	0	0	1	2	0	1	0	2	2
4	1964	5	12	2	1	7	1	0	1	3	1	5	1	1	3	2	2	4	3	1	2	2	3	4	4	2	2		2	4	3	4	56	3136	0	0	0	0	0	1	0	1	1	4	1	0	0	4	3
4	1972	4	15	3	1	5	1	0	1	0	1	7	1	3	2	2	1	3	3	1	3	2	3	4	3	2	1	3	2	4	4	5	48	2304	0	0	0	0	0	1	0	0	1	4	0	1	0	4	2
6	1996	2	19	3	1	0	1	4	1	0	1	6	3	2	3	3	3	3	2	3	3	2	3	3	3	3	1	1	2	2	4	8	24	576	0	0	0	1	0	0	1	0	1	2	1	1	0	2	2
6	1994	2	19	3	1	0	1	0	1	0	1	3	2	2	2	3	2	2	2	2	2	3	2	2	2	2	1	1	2	4	4	5	26	676	0	1	0	1	0	0	0	0	1	3	0	1	0	3	3
4	1995	2	18	3	1	0	1	0	1	0	1	7	2	1	2	3	3	2	8	2	3	2	2	1	4	3	2		2	2	4	6	25	625	0	0	0	1	0	0	0	0	1	3	0	0	0	3	2
4	1993	2	17	2	1	0	1	0	1	0	1	5	1	2	2	3	3	3	2	2	2	1	2	2	2	2	2		2	4	4	4	27	729	0	1	1	0	0	0	0	0	1	4	0	0	0	3	3
6	1992	2	15	2	1	1	1	0	1	0	1	2	1	1	1	4	2	2	2	1	2	2	1	3	3	3	2		2	4	4	7	28	784	0	0	0	0	0	1	0	0	1	4	0	0	0	4	3
6	1993	2	16	2	1	1	1	1	1	0	1	2	1	1	1	3	2	2	2	1	2	1	2	3	3	2	2		2	4	4	7	27	729	0	0	0	1	0	1	1	0	1	4	0	0	0	4	3
6	1965	5	18	2	1	6	1	4	1	6	1	6	2	2	2	4	1	3	3	2	3	2	3	3	2	2	1	3	1	4	5	6	55	3025	0	1	0	0	0	1	1	1	1	3	1	1	1	3	2
6	1991	2	19	3	1	0	1	0	1	0	1	5	2	2	2	3	2	2	2	2	2	2	3	2	2	2	2		1	4	4	5	29	841	0	1	0	1	0	0	0	0	1	3	0	0	1	3	3
6	1996	2	19	3	1	3	1	0	1	0	1	4	2	2	2	3	2	2	2	2	2	3	2	2	3	2	2		1	4	4	5	24	576	0	1	0	1	0	1	0	0	1	3	0	0	1	3	3
4	1993	2	17	2	1	4	1	0	1	0	1	0	2	1	2	4	2	1	2	1	2	1	2	2	2	2	2		2	2	4	4	27	729	0	0	0	1	0	1	0	0	0	3	1	0	0	4	3
4	1993	2	16	4	1	1	1	0	1	0	1	3	1	1	1	2	2	2	2	1	2	1	2	2	4	2	2		2	4	3	4	27	729	0	0	0	1	0	1	0	0	1	4	0	0	0	4	3
4	1995	2	16	3	1	0	1	2	1	0	1	4	1	2	1	3	3	2	2	2	2	1	3	2	4	3	2		2	4	4	5	25	625	0	0	0	1	0	0	1	0	1	4	0	0	0	3	3
4	1994	2	16	2	1	3	8		8		1	2	1	2	2	4	2	1	2	2	3	2	1	3	3	1	2		2	2	4	5	26	676	0	0	0	1	0	1			1	4	1	0	0	3	2
4	1992	2	16	3	1	1	1	0	1	0	1	3	1	1	1	3	3	2	2	1	1	2	1	2	4	2	2		2	4	3	4	28	784	0	0	0	1	0	1	0	0	1	4	0	0	0	4	4
6	1985	3	19	3	1	5	1	0	1	0	1	6	2	2	3	2	3	3	2	3	3	2	3	3	3	3	1	1	2	2	4	7	35	1225	0	0	0	1	0	1	0	0	1	3	1	1	0	2	2
6	1994	2	19	3	1	5	1	0	1	0	1	6	2	2	3	2	3	3	2	3	3	2	3	3	3	3	1	1	2	1	4	8	26	676	1	0	0	1	0	1	0	0	1	3	0	1	0	2	2
4	1995	2	16	2	1	5	1	3	1	2	1	7	1	1	2	2	2	2	2	2	3	1	2	3	2	4	1	3	1	2	5	6	25	625	0	0	0	1	0	1	1	1	1	4	0	1	1	3	2
6	1970	5	22	3	1	2	1	0	1	0	1	4	1	2	1	4	1	2	2	3	2	3	2	2	4	4	2		1	1	5	5	50	2500	1	0	1	1	0	1	0	0	1	4	1	0	1	2	3
6	1986	3	19	3	1	5	1	0	1	0	1	6	2	2	2	3	3	3	2	3	3	2	3	3	3	3	1	1	2	2	4	7	34	1156	0	0	0	1	0	1	0	0	1	3	1	1	0	2	2
4	1976	4	12	2	1	1	1	0	1	0	1	2	1	2	2	1	2	1	2	2	1	2	3	1	2	1	2		2	4	3	5	44	1936	0	1	1	1	0	1	0	0	1	4	1	0	0	3	4
4	1983	3	19	2	1	3	1	0	1	0	1	7	2	2	1	4	2	1	2	1	3	2	2	2	4	2	2		2	4	4	6	37	1369	0	1	0	1	0	1	0	0	1	3	0	0	0	4	2
4	1992	2	14	2	1	0	1	0	1	0	1	7	2	2	1	2	3	2	1	2	3	1	2	2	3	3	2		2	4	4	5	28	784	0	1	1	1	0	0	0	0	1	3	0	0	0	3	2
4	1991	2	16	2	1	4	1	0	1	0	1	7	1	1	1	4	2	2	2	1	2	2	1	3	2	2	2		1	4	5	5	29	841	0	0	0	1	0	1	0	0	1	4	1	0	1	4	3
6	1962	5	18	2	1	0	1	0	1	0	1	6	1	1	2	4	3	2	2	3	2	1	1	2	2	3	2		1	4	5	7	58	3364	0	1	0	1	0	0	0	0	1	4	1	0	1	2	3
4	1976	4	16	2	1	0	1	0	1	0	1	3	1	1	1	3	2	1	2	1	2	1	2	2	3	2	2		2	4	4	4	44	1936	0	1	0	1	0	0	0	0	1	4	1	0	0	4	3
6	1991	2	15	2	1	2	8		8		1	2	1	1	2	4	2	2	2	2	1	2	1	3	3	2	2		2	4	4	6	29	841	0	0	0	1	0	1			1	4	0	0	0	3	4
6	1995	2	19	3	1	0	1	0	1	0	1	4	2	2	2	3	2	2	2	1	1	2	1	2	2	2	1	1	2	4	4	5	25	625	0	1	1	1	0	0	0	0	1	3	0	1	0	4	4
4	1977	4	16	2	1	2	1	1	1	1	1	3	1	2	2	2	2	1	2	1	2	1	2	2	3	2	1	1	1	1	4	6	43	1849	1	0	1	1	0	1	1	1	1	4	1	1	1	4	3
6	1984	3	19	3	1	3	1	0	1	0	1	4	2	2	2	4	2	2	2	2	2	3	2	2	2	2	1	1	2	4	4	5	36	1296	0	0	1	0	0	1	0	0	1	3	0	1	0	3	3
6	1978	4	15	4	8		1	0	1	0	8		1	1	1	3	2	2	1	3	2	3	2	3	4	3	2		2	4	3	3	42	1764	0	0	0	1	0		0	0		4	0	0	0	2	3
4	1966	5	15	3	8		8		1	0	1	3	1	2	1	8	2	1	2	2	1	2	3	1	2	1	2		2	4	3	3	54	2916	0	1	1	1	0			0	1	4	1	0	0	3	4
6	1969	5	9	3	1	4	1	2	8		1	5	2	2	2	3	3	3	2	1	2	3	2	3	2	3	2		1	4	3	4	51	2601	0	0	1	1	0	1	1		1	3	1	0	1	4	3
6	1963	5	4	3	1	4	1	0	1	0	1	5	2	2	2	3	2	2	1	1	1	2	1	2	2	2	2		1	4	3	4	57	3249	0	0	1	1	0	1	0	0	1	3	1	0	1	4	4
6	1963	5	19	2	1	5	1	0	1	6	1	4	1	1	2	4	1	2	2	2	1	3	3	2	2	2	1	3	1	4	5	6	57	3249	0	1	1	0	0	1	0	1	1	4	1	1	1	3	4
6	1974	4	18	2	1	5	1	0	1	0	1	4	2	2	1	1	2	2	2	1	2	2	1	2	2	2	2		1	4	5	7	46	2116	0	1	0	0	0	1	0	0	1	3	1	0	1	4	3
4	1965	5	17	2	1	2	1	2	1	0	1	3	1	1	1	3	1	2	2	1	2	1	2	2	2	1	2		2	1	4	4	55	3025	1	0	0	1	0	1	1	0	1	4	1	0	0	4	3
4	1973	4	8	2	1	2	1	0	1	1	1	4	1	2	2	3	2	2	1	1	2	1	1	2	2	2	1	2	2	4	5	6	47	2209	0	0	1	1	0	1	0	1	1	4	1	1	0	4	3
4	1962	5	16	2	1	2	1	1	1	0	1	3	1	1	1	2	2	1	2	1	2	1	2	2	2	1	1	2	2	4	4	4	58	3364	0	1	0	1	0	1	1	0	1	4	1	1	0	4	3
4	1963	5	18	3	1	0	1	0	1	1	1	4	1	1	1	2	2	2	2	1	2	1	2	2	2	2	2		1	4	5	6	57	3249	0	1	1	1	0	0	0	1	1	4	1	0	1	4	3
4	1978	4	12	2	1	2	1	0	1	1	1	1	1	1	1	4	2	2	2	2	1	1	2	8	4	2	2		2	4	4	5	42	1764	0	0	0	0	0	1	0	1	1	4	1	0	0	3	4
6	1976	4	9	3	1	0	1	0	1	0	1	2	2	2	2	1	2	2	2	2	1	1	2	3	1	1	2		2	4	3	5	44	1936	0	0	1	1	0	0	0	0	1	3	1	0	0	3	4
6	1965	5	18	2	1	5	1	0	1	3	1	5	1	2	2	3	3	3	3	1	2	3	3	3	2	4	2		2	4	5	7	55	3025	0	1	0	1	0	1	0	1	1	4	1	0	0	4	3
6	1966	5	18	2	1	6	1	0	1	0	1	6	2	2	1	4	2	1	2	3	2	2	3	3	2	3	1	3	2	4	5	7	54	2916	0	1	1	1	0	1	0	0	1	3	1	1	0	2	3
6	1965	5	8	2	1	3	8		8		1	3	1	1	1	4	2	1	1	3	2	3	1	3	2	2	2		2	4	4	3	55	3025	0	0	1	1	0	1			1	4	1	0	0	2	3
4	1978	4	12	2	1	3	1	1	8		1	3	1	1	1	4	1	2	2	2	3	1	2	8	3	3	1	2	2	4	4	6	42	1764	0	0	0	1	0	1	1		1	4	1	1	0	3	2
4	1970	5	12	2	1	3	1	0	8		1	3	1	1	2	4	2	2	2	2	3	1	2	2	2	2	2		2	4	4	5	50	2500	0	0	0	1	0	1	0		1	4	1	0	0	3	2
6	1976	4	15	4	8		8		8		1	1	1	2	1	4	1	1	2	3	2	4	2	2	4	3	2		2	4	3	2	44	1936	0	0	0	1	0				1	4	0	0	0	2	3
6	1967	5	15	3	1	0	8		1	0	1	1	1	2	2	3	2	2	2	2	1	2	2	2	4	2	2		2	4	2	1	53	2809	0	0	1		0	0		0	1	4	0	0	0	3	4
4	1970	5	8	3	1	2	1	0	8		1	7	2	2	2	3	2	4	2	1	2	1	3	2	4	2	2		2	4	5	6	50	2500	0	1	1	0	0	1	0		1	3	1	0	0	4	3
4	1969	5	13	2	1	0	1	0	1	0	1	5	2	1	1	4	2	3	3	2	2	3	2	3	2	2	2		2	4	4	4	51	2601	0	1	1	1	0	0	0	0	1	3	1	0	0	3	3
6	1978	4	12	3	1	3	1	0	1	0	1	5	1	2	1	4	2	2	2	2	1	3	2	1	2	2	2		2	4	4	5	42	1764	0	0	0	1	0	1	0	0	1	4	0	0	0	3	4
4	1966	5	17	2	1	1	1	0	1	0	1	3	1	1	1	3	1	2	2	1	2	1	2	1	2	3	2		2	4	4	6	54	2916	0	1	1	1	0	1	0	0	1	4	1	0	0	4	3
4	1962	5	15	2	1	0	1	0	1	2	1	4	1	1	2	2	1	2	1	1	2	2	1	2	2	3	1	1	1	1	5	7	58	3364	1	0	0	1	0	0	0	1	1	4	0	1	1	4	3
4	1978	4	21	2	1	1	1	1	1	0	1	2	2	1	2	3	2	2	2	1	2	1	2	2	3	2	1	2	2	4	4	4	42	1764	0	0	0	1	0	1	1	0	1	3	0	1	0	4	3
6	1972	4	12	2	1	5	1	0	1	0	1	2	1	2	2	2	2	2	2	4	3	2	2	2	3	2	2		2	4	3	3	48	2304	0	1	0	1	0	1	0	0	1	4	0	0	0	1	2
4	1966	5	15	2	1	1	1	0	1	0	1	4	2	1	2	3	2	2	1	1	2	1	2	2	3	2	2		2	4	5	4	54	2916	0	1	0	1	0	1	0	0	1	3	1	0	0	4	3
4	1971	4	9	2	1	0	1	0	1	0	1	4	2	2	1	2	2	2	2	2	2	1	2	2	2	2	2		2	4	3	4	49	2401	0	1	1	1	0	0	0	0	1	3	1	0	0	3	3
6	1974	4	9	2	1	2	1	3	1	0	1	3	2	2	1	2	2	2	1	2	1	2	2	2	2	2	2		2	4	3	4	46	2116	0	1	0	1	0	1	1	0	1	3	0	0	0	3	4
4	1963	5	9	2	1	0	1	2	8		1	4	2	1	2	2	2	2	1	1	2	3	2	2	1	1	2		2	4	4	6	57	3249	0	1	0	1	0	0	1		1	3	1	0	0	4	3
6	1975	4	11	3	1	0	1	2	8		8		2	2	2	4	2	2	2	2	1	1	2	1	4	2	2		2	4	3	1	45	2025	0	0	1	0	0	0	1			3	1	0	0	3	4
4	1976	4	16	2	1	1	1	0	1	0	1	3	1	1	2	4	2	2	2	1	2	2	1	2	3	3	2		2	4	4	4	44	1936	0	1	1	1	0	1	0	0	1	4	1	0	0	4	3
4	1977	4	12	2	1	0	1	1	1	0	1	3	1	1	2	3	1	2	2	1	2	1	1	2	2	2	1	1	2	4	5	7	43	1849	0	1	1	1	0	0	1	0	1	4	1	1	0	4	3
4	1972	4	15	3	1	1	1	1	1	0	1	2	1	1	1	2	2	2	2	1	2	1	1	2	3	1	2		2	1	5	6	48	2304	1	1	1	1	0	1	1	0	1	4	0	0	0	4	3
4	1969	5	15	2	1	6	1	2	1	0	1	7	1	1	2	3	2	3	2	1	2	2	3	4	3	1	1	1	2	4	3	5	51	2601	0	1	0	1	0	1	1	0	1	4	0	1	0	4	3
6	1980	4	16	3	1	5	1	0	1	0	1	3	3	1	4	4	2	3	2	2	3	3	4	2	3	3	2		2	1	4	6	40	1600	1	0		0	0	1	0	0	1	2	0	0	0	3	2
4	1971	4	16	3	1	3	1	1	1	0	1	7	2	2	1	3	2	4	2	1	3	2	2	4	3	2	1	2	2	4	4	4	49	2401	0	0	1	0	0	1	1	0	1	3	0	1	0	4	2
4	1965	5	16	2	1	2	1	5	1	0	1	3	3	2	1	1	4	3	2	2	2	3	3	4	2	1	2		2	4	3	5	55	3025	0	1	1	1	0	1	1	0	1	2	0	0	0	3	3
4	1963	5	13	3	1	5	1	3	1	2	1	4	1	2	2	4	3	2	2	1	3	2	3	2	2	3	2		2	1	3	6	57	3249	1	0	1	1	0	1	1	1	1	4	1	0	0	4	2
6	1960	6	9	2	1	5	1	0	1	0	1	2	1	1	1	3	2	2	2	2	2	3	2	2	3	3	2		2	4	3	3	60	3600	0	0	1	0	0	1	0	0	1	4	1	0	0	3	3
4	1970	5	15	2	1	4	1	0	1	0	1	6	1	2	2	2	2	4	2	1	2	1	3	4	3	2	2		2	4	4	5	50	2500	0	0	0	0	0	1	0	0	1	4	1	0	0	4	3
4	1978	4	15	2	1	5	1	4	1	2	1	7	1	3	1	3	1	2	2	1	3	2	2	2	3	1	2		2	4	5	7	42	1764	0	0	0	0	0	1	1	1	1	4	0	0	0	4	2
6	1963	5	9	2	1	5	1	3	1	0	1	2	1	2	2	4	2	3	3	2	2	3	2	2	3	1	2		2	4	3	5	57	3249	0	0	1	1	0	1	1	0	1	4	0	0	0	3	3
6	1963	5	15	2	1	5	1	0	1	0	1	6	1	2	2	3	2	2	2	1	2	3	3	3	3	2	1	2	1	4	5	7	57	3249	0	0	0	0	0	1	0	0	1	4	1	1	1	4	3
4	1963	5	19	2	1	4	1	0	1	2	1	7	1	2	3	2	2	2	1	1	3	2	2	2	3	2	2		2	4	4	5	57	3249	0	0	0	0	0	1	0	1	1	4	1	0	0	4	2
4	1962	5	12	3	1	0	1	4	1	1	1	5	1	2	2	4	2	1	2	1	3	2	1	4	3	2	1	2	2	4	4	7	58	3364	0	0	0	0	0	0	1	1	1	4	0	1	0	4	2
6	1975	4	20	5	1	2	1	0	1	0	1	6	3	2	2	4	2	3	2	2	3	2	3	4	3	4	2		2	8	3	5	45	2025	0	1	1	1	0	1	0	0	1	2	1	0	0	3	2
4	1965	5	20	4	1	0	1	0	1	0	1	0	3	2	3	8	3	2	2	2	3	4	3	3	3	2	2		2	4	3	4	55	3025	0	0	1	1	0	0	0	0	0	2	0	0	0	3	2
4	1975	4	16	2	1	5	1	0	1	0	1	7	1	1	1	3	2	2	2	1	2	1	1	8	8	3	2		2	4	4	6	45	2025	0	0	1	1	0	1	0	0	1	4	1	0	0	4	3
6	1975	4	18	2	1	3	1	0	1	0	1	6	1	2	2	3	2	2	2	2	3	2	2	2	2	3	1	1	1	4	5	6	45	2025	0	0	1	1	0	1	0	0	1	4	1	1	1	3	2
4	1965	5	13	3	1	2	1	3	1	2	1	4	1	3	3	4	3	3	2	3	3	2	3	3	4	4	2		1	4	2	5	55	3025	0	0	0	1	0	1	1	1	1	4	0	0	1	2	2
4	1970	5	15	2	1	3	1	2	1	2	1	7	1	2	1	4	1	2	2	2	2	2	2	3	2	4	2		1	4	3	4	50	2500	0	0	0	1	0	1	1	1	1	4	0	0	1	3	3
4	1975	4	12	2	1	3	8		8		1	5	1	1	1	3	1	2	2	1	2	2	3	3	3	3	1	2	1	4	4	6	45	2025	0	0	1	1	0	1			1	4	1	1	1	4	3
6	1975	4	9	2	1	5	1	1	1	0	1	5	1	1	2	4	1	2	2	1	2	1	2	2	4	1	2		2	4	3	6	45	2025	0	0	0	1	0	1	1	0	1	4	1	0	0	4	3
6	1974	4	9	2	1	2	1	1	1	1	1	5	1	1	1	3	1	2	2	2	2	2	1	2	2	1	2		2	4	4	4	46	2116	0	0	0	1	0	1	1	1	1	4	1	0	0	3	3
4	1969	5	9	2	8		8		8		1	5	1	1	2	1	2	2	3	3	3	2	3	2	2	3	2		1	4	4	6	51	2601	0	0	0	1	0				1	4	1	0	1	2	2
4	1965	5	5	2	1	3	1	0	8		1	3	1	1	2	3	2	2	2	2	3	2	2	2	3	3	2		2	4	1	5	55	3025	0	0	1	1	0	1	0		1	4	0	0	0	3	2
6	1971	4	12	1	1	3	1	0	1	0	1	7	1	2	1	3	3	2	2	2	3	3	2	1	4	2	2		2	4	4	3	49	2401	0	0	0	1	0	1	0	0	1	4	0	0	0	3	2
6	1958	6	3	3	8		8		8		1	2	1	2	1	3	2	2	2	2	2	1	2	2	3	3	2		2	4	3	4	62	3844	0	0	0	1	0				1	4	0	0	0	3	3
6	1978	4	12	2	1	0	1	0	1	1	1	6	1	1	1	2	2	1	2	2	3	2	2	2	2	3	2		2	4	4	4	42	1764	0	0	0	1	0	0	0	1	1	4	0	0	0	3	2
6	1980	4	15	3	1	0	1	0	1	0	1	5	1	1	1	2	2	2	2	2	2	3	2	2	3	2	2		1	4	4	7	40	1600	0	0	0	1	0	0	0	0	1	4	1	0	1	3	3
6	1978	4	12	4	1	2	8		8		1	3	1	2	1	4	2	1	2	3	2	2	3	3	3	2	2		2	4	4	5	42	1764	0	0	0	1	0	1			1	4	0	0	0	2	3
4	1980	4	8	4	1	1	8		8		8		1	1	1	3	2	1	8	2	2	1	1	8	8	8	2		2	4	2	4	40	1600	0	0	0	1	0	1				4	1	0	0	3	3
6	1979	4	15	1	1	2	1	0	1	0	1	3	1	2	1	2	1	2	2	1	2	1	2	2	3	2	1	2	1	4	4	6	41	1681	0	0	0	1	0	1	0	0	1	4	1	1	1	4	3
4	1978	4	12	2	1	0	1	3	1	2	1	5	1	2	1	3	1	2	2	2	3	2	3	2	2	3	2		2	4	5	6	42	1764	0	0	1	1	0	0	1	1	1	4	0	0	0	3	2
6	1979	4	12	2	1	3	1	0	1	2	1	5	1	1	2	1	2	2	2	3	1	2	3	3	3	1	2		2	4	4	6	41	1681	0	0	0	1	0	1	0	1	1	4	0	0	0	2	4
4	1966	5	18	3	1	4	1	0	1	2	1	5	1	2	2	3	2	3	2	2	1	2	2	3	3	3	1	3	2	4	5	5	54	2916	0	0	0	1	0	1	0	1	1	4	0	1	0	3	4
4	1960	6	6	2	1	5	1	0	1	2	1	5	1	1	2	1	2	2	1	2	1	1	2	2	2	1	2		2	4	3	6	60	3600	0	0	1	1	0	1	0	1	1	4	1	0	0	3	4
6	1959	6	4	3	8		1	0	1	0	1	3	1	2	1	3	2	2	2	2	2	2	2	2	4	2	2		2	4	3	4	61	3721	0	0	0	1	0		0	0	1	4	1	0	0	3	3
4	1980	4	9	2	1	1	1	0	8		1	5	1	1	1	4	2	1	2	2	2	1	2	2	2	3	2		2	4	4	7	40	1600	0	1	1	0	0	1	0		1	4	1	0	0	3	3
6	1975	4	12	3	1	0	1	0	1	0	1	3	3	1	1	8	3	3	2	4	4	3	4	3	3	8	2		2	4	3	2	45	2025	0	0	0		0	0	0	0	1	2	0	0	0	1	1
4	1968	5	9	2	8		8		8		1	4	2	1	2	4	2	1	2	3	3	2	2	3	2	4	2		2	4	4	6	52	2704	0	0	0	1	0				1	3	0	0	0	2	2
6	1975	4	12	3	8		8		8		1	3	1	1	1	3	1	2	2	2	2	2	3	2	2	2	2		2	4	2	4	45	2025	0	0	0	1	0				1	4	0	0	0	3	3
4	1980	4	12	2	8		1	3	1	0	1	4	3	1	3	2	2	3	3	3	2	8	3	2	3	2	2		1	4	3	6	40	1600	0		0	0	0		1	0	1	2	0	0	1	2	3
6	1965	5	12	1	1	4	1	0	1	0	1	7	1	2	1	3	2	2	2	2	1	2	2	3	2	3	2		1	4	5	6	55	3025	0	0	1	1	0	1	0	0	1	4	1	0	1	3	4
4	1975	4	12	2	8		8		8		8		1	2	1	3	2	2	2	2	2	3	2	2	2	2	1	1	2	4	4	8	45	2025	0	0	0	1	0					4	1	1	0	3	3
4	1970	5	10	2	1	0	1	0	8		1	5	1	2	1	2	3	2	2	2	3	3	3	2	2	3	2		1	4	4	6	50	2500	0	0	0	1	0	0	0		1	4	0	0	1	3	2
4	1957	6	9	1	1	5	1	4	1	0	1	5	1	1	2	3	1	2	2	1	2	2	1	3	2	3	2		1	4	2	5	63	3969	0	0	1	1	0	1	1	0	1	4	0	0	1	4	3
4	1954	6	15	3	1	3	1	0	1	1.5	1	5	1	2	1	3	1	2	2	2	2	2	1	2	3	2	2		2	4	4	6	66	4356	0	0	0	1	0	1	0	1	1	4	1	0	0	3	3
4	1975	4	15	2	1	4	1	0	1	2	1	4	1	1	2	3	2	2	2	2	3	2	3	2	3	2	2		2	4	4	6	45	2025	0	0	0	1	0	1	0	1	1	4	1	0	0	3	2
6	1965	5	19	3	1	0	1	0	1	0	1	4	2	2	2	4	2	2	2	2	2	2	3	2	2	2	2		2	4	4	5	55	3025	0	1	0	1	0	0	0	0	1	3	0	0	0	3	3
6	1966	5	12	2	1	5	1	0	1	0	1	6	1	1	1	4	1	1	2	2	2	2	2	3	2	3	2		1	4	4	7	54	2916	0	0	1	1	0	1	0	0	1	4	1	0	1	3	3
4	1975	4	15	2	1	3	1	1	1	1	1	2	2	1	2	4	2	2	2	2	1	2	1	3	2	3	2		2	4	4	6	45	2025	0			1	0	1	1	1	1	3	1	0	0	3	4
4	1965	5	9	1	1	4	1	0	1	0	1	5	1	1	2	1	1	1	2	1	2	2	1	2	3	1	2		2	4	3	5	55	3025	0	0	0	1	0	1	0	0	1	4	0	0	0	4	3
6	1974	4	19	3	1	3	1	4	1	0	1	4	2	2	2	4	2	2	2	2	2	3	2	2	2	2	2		2	4	4	5	46	2116	0	0	0	1	0	1	1	0	1	3	0	0	0	3	3
4	1975	4	9	3	1	3	1	1	1	1	1	5	1	2	1	2	2	2	2	2	1	2	3	2	3	2	2		2	4	3	5	45	2025	0	0	0	1	0	1	1	1	1	4	0	0	0	3	4
6	1978	4	6	5	8		8		8		8		1	1	1	4	4	4	3	3	3	4	4	2	3	8	2		2	4	4	3	42	1764	0	0	1	1	0					4	1	0	0	2	2
4	1968	5	15	2	1	2	1	0	1	0	1	4	2	3	2	3	3	4	2	4	3	2	3	2	3	1	1	2	1	4	4	4	52	2704	0	0	0	1	0	1	0	0	1	3	0	1	1	1	2
4	1965	5	12	1	1	5	1	1	1	0	1	3	1	1	1	3	1	1	2	2	2	2	1	3	2	3	2		2	4	5	9	55	3025	0	1	1	1	0	1	1	0	1	4	0	0	0	3	3
6	1978	4	12	2	1	3	1	7	8		1	7	1	1	1	4	2	2	2	2	2	1	1	2	3	3	2		1	4	4	5	42	1764	0	0	0	0	0	1	1		1	4	1	0	1	3	3
6	1962	5	15	2	1	2	1	0	1	0	1	6	2	2	1	3	2	2	2	2	3	3	2	2	3	2	2		1	4	5	7	58	3364	0	0	1	1	0	1	0	0	1	3	0	0	1	3	2
4	1975	4	16	2	1	3	1	0	1	0	1	5	1	1	1	3	1	2	2	2	2	3	3	2	3	2	2		2	4	4	7	45	2025	0	0	0	1	0	1	0	0	1	4	1	0	0	3	3
6	1959	6	9	2	1	2	1	2	1	0	1	2	1	1	2	3	1	2	2	1	2	2	2	2	2	2	2		2	4	4	7	61	3721	0	0	0	1	0	1	1	0	1	4	1	0	0	4	3
4	1979	4	16	3	1	2	8		8		1	3	1	1	1	3	2	2	2	2	2	3	3	2	2	1	2		2	4	4	3	41	1681	0	0	1	1	0	1			1	4	1	0	0	3	3
4	1979	4	12	2	1	1	1	0	1	0	1	7	1	1	1	3	2	2	2	2	2	3	1	2	3	3	2		2	4	3	6	41	1681	0	0	0	1	0	1	0	0	1	4	0	0	0	3	3
6	1978	4	16	2	8		8		8		1	7	1	1	2	3	1	1	2	1	2	1	2	2	2	2	2		2	4	4	5	42	1764	0	0	0	1	0				1	4	1	0	0	4	3
4	1975	4	12	4	1	3	1	5	1	3	1	7	1	1	1	2	2	2	2	2	3	3	2	1	3	3	2		2	4	4	6	45	2025	0	0	0	0	0	1	1	1	1	4	1	0	0	3	2
4	1978	4	12	4	1	0	1	0	1	0	1	2	1	2	2	1	2	4	8	2	2	3	3	2	4	2	1	2	2	4	4	5	42	1764	0	0	0	1	0	0	0	0	1	4	1	1	0	3	3
4	1980	4	9	2	1	3	1	0	1	0	1	6	1	2	2	1	1	1	1	3	2	2	3	1	4	1	2		2	4	4	5	40	1600	0	0	0	1	0	1	0	0	1	4	1	0	0	2	3
4	1967	5	15	3	1	0	1	0	8		1	3	3	3	3	4	3	2	1	2	2	2	3	3	4	2	2		2	1	4	7	53	2809	1	1	1	1	0	0	0		1	2	0	0	0	3	3
4	1965	5	14	3	1	5	1	0	1	0	1	5	3	2	2	3	3	2	2	2	2	3	3	4	1	3	2		2	1	3	7	55	3025	1	0	1	1	0	1	0	0	1	2	1	0	0	3	3
6	1964	5	13	3	1	0	8		8		1	7	1	2	1	4	2	3	2	2	3	2	2	2	3	8	2		1	4	4	5	56	3136	0	0	0	1	0	0			1	4	0	0	1	3	2
6	1968	5	15	8	1	5	8		8		8		1	2	2	8	3	3	3	3	4	3	8	8	3	8	2		2	4	8	2	52	2704	0	0	1	1	0	1				4	0	0	0	2	1
4	1975	4	11	3	1	5	1	0	1	0	1	7	2	2	3	4	3	4	3	3	3	2	2	2	3	3	2		2	4	3	3	45	2025	0	0	0	1	0	1	0	0	1	3	1	0	0	2	2
6	1978	4	15	3	1	3	8		1	0	1	5	2	1	1	4	2	2	2	1	2	3	2	8	2	3	2		2	4	3	5	42	1764	0	1	0	1	0	1		0	1	3	0	0	0	4	3
6	1960	6	6	2	1	0	1	0	1	1	1	5	1	2	2	4	2	2	2	2	2	2	2	3	2	2	2		2	4	2	6	60	3600	0	0	1	1	0	0	0	1	1	4	1	0	0	3	3
4	1959	6	3	2	1	2	1	0	1	0	1	5	1	1	1	3	1	1	2	2	2	2	3	2	3	2	2		2	4	4	7	61	3721	0	0	0	1	0	1	0	0	1	4	1	0	0	3	3
6	1976	4	13	2	8		8		8		1	5	2	2	2	3	2	2	2	1	2	1	2	2	1	3	2		2	4	4	6	44	1936	0	1	0	0	0				1	3	1	0	0	4	3
6	1966	5	16	2	8		8		8		8		1	1	1	3	2	2	1	1	1	3	2	2	1	1	2		2	4	4	7	54	2916	0	1	1	0	0					4	1	0	0	4	4
6	1965	5	12	2	1	2	1	0	8		1	3	1	2	1	3	2	2	2	2	2	1	2	2	3	3	2		1	4	4	5	55	3025	0	0	0	1	0	1	0		1	4	1	0	1	3	3
6	1957	6	9	3	1	7	1	2	1	0	1	2	1	1	2	3	2	1	2	2	2	1	2	2	3	2	2		2	4	3	4	63	3969	0	0	0	1	0	1	1	0	1	4	1	0	0	3	3
6	1970	5	15	3	1	4	1	2	1	0	1	5	2	2	3	2	2	1	2	3	3	1	1	2	2	1	2		2	4	3	7	50	2500	0	1	1	1	0	1	1	0	1	3	0	0	0	2	2
4	1966	5	9	2	1	2	1	0	1	0	1	2	1	2	1	4	1	2	2	1	2	1	1	3	3	1	2		2	4	4	6	54	2916	0	0	0	1	0	1	0	0	1	4	1	0	0	4	3
4	1969	5	12	3	1	2	1	0	1	0	1	7	2	1	2	1	2	2	2	2	1	2	1	2	3	2	2		1	4	3	2	51	2601	0	0	0	1	0	1	0	0	1	3	1	0	1	3	4
6	1965	5	6	2	8		1	3	8		1	1	1	1	1	4	1	1	2	2	3	2	3	8	2	3	2		2	4	4	7	55	3025	0	1	1		0		1		1	4	1	0	0	3	2
6	1966	5	12	2	8		8		8		1	3	1	1	1	4	2	2	2	2	1	1	2	3	2	3	2		2	4	3	7	54	2916	0	0	1	1	0				1	4	0	0	0	3	4
4	1958	6	12	3	1	2	1	0	8		1	3	1	1	2	2	2	2	2	2	2	2	3	2	3	2	2		2	4	4	6	62	3844	0	0	0	1	0	1	0		1	4	1	0	0	3	3
4	1959	6	6	8	1	3	8		8		1	2	2	2	1	3	2	2	8	2	8	2	1	2	4	3	2		2	4	4	6	61	3721	0	0	0	1	0	1			1	3	1	0	0	3
6	1973	4	19	3	1	3	1	2	1	0	1	4	2	2	2	4	2	2	2	2	1	2	2	2	2	2	1	1	2	4	3	5	47	2209	0	1	1	1	0	1	1	0	1	3	0	1	0	3	4
6	1972	4	19	3	1	3	1	2	1	4	1	4	2	2	2	3	2	2	2	2	2	2	3	2	2	2	1	1	2	4	4	5	48	2304	0	1	0	0	0	1	1	1	1	3	0	1	0	3	3
4	1971	4	15	4	1	3	1	0	1	0	1	5	1	1	2	4	2	3	2	2	2	4	3	4	4	2	2		1	4	5	4	49	2401	0	1	0	1	0	1	0	0	1	4	1	0	1	3	3
4	1968	5	15	2	1	0	1	2	1	2	1	3	1	1	2	4	2	2	2	2	2	1	1	8	2	8	2		2	4	5	7	52	2704	0	0	1	1	0	0	1	1	1	4	0	0	0	3	3
6	1968	5	13	3	1	3	1	1	1	0	1	5	1	1	1	3	2	2	2	2	2	2	2	3	4	3	1	3	1	1	6	7	52	2704	1	0	0	1	0	1	1	0	1	4	0	1	1	3	3
4	1969	5	16	3	1	3	1	2	1	2	1	3	2	4	2	1	2	2	2	2	1	3	1	2	2	2	1	2	1	4	5	9	51	2601	0	1	1	1	0	1	1	1	1	3	1	1	1	3	4
6	1966	5	15	2	1	2	1	0	1	0	1	3	1	2	1	3	2	1	2	2	1	2	1	8	2	3	2		2	4	5	8	54	2916	0	0	1	1	0	1	0	0	1	4	1	0	0	3	4
4	1959	6	6	2	1	2	1	1	1	1	1	2	1	1	2	4	2	2	2	1	2	1	2	3	1	4	2		2	4	4	5	61	3721	0	0	1	0	0	1	1	1	1	4	1	0	0	4	3
6	1978	4	16	2	1	3	1	5	1	0	1	6	1	1	1	4	2	3	1	2	3	1	1	8	3	3	2		2	4	3	5	42	1764	0	0	0	1	0	1	1	0	1	4	0	0	0	3	2
6	1965	5	12	2	1	5	1	0	1	0	1	7	1	1	1	3	1	1	2	2	2	2	2	2	3	2	2		2	4	4	5	55	3025	0	0	1	1	0	1	0	0	1	4	1	0	0	3	3
6	1966	5	16	3	1	2	1	0	8		1	2	2	2	1	2	2	2	3	2	3	3	3	2	3	2	2		2	4	5	5	54	2916	0	0	1	1	0	1	0		1	3	1	0	0	3	2
4	1959	6	5	2	1	3	1	2	1	0	1	2	2	2	1	4	2	1	2	2	1	2	2	3	2	4	2		2	4	4	5	61	3721	0	0	0	1	0	1	1	0	1	3	1	0	0	3	4
6	1972	4	15	2	1	0	1	0	1	0	1	5	1	2	2	2	2	2	2	2	2	3	3	3	3	2	2		2	4	3	8	48	2304	0	0	0	1	0	0	0	0	1	4	0	0	0	3	3
6	1977	4	16	2	1	3	8		8		1	5	1	2	1	2	2	2	2	2	2	3	3	3	3	1	2		2	4	4	4	43	1849	0	0	1	0	0	1			1	4	1	0	0	3	3
4	1969	5	12	3	8		8		8		8		4	4	2	2	3	4	1	4	3	1	8	3	2	2	2		1	4	2	7	51	2601	0	1	0	1	0					1	0	0	1	1	2
6	1965	5	15	3	8		1	1	1	0	1	3	1	2	1	4	2	3	3	2	3	1	4	3	4	3	2		2	4	2	4	55	3025	0	0	0	1	0		1	0	1	4	0	0	0	3	2
4	1958	6	12	2	1	0	1	0	1	3	1	7	1	1	2	2	2	2	2	2	2	3	2	2	3	2	1	2	2	4	2	7	62	3844	0	0	0	1	0	0	0	1	1	4	0	1	0	3	3
6	1967	5	11	2	1	2	1	0	1	0	1	5	1	1	1	4	2	2	2	3	2	2	3	2	3	2	2		2	4	4	4	53	2809	0	0	0	1	0	1	0	0	1	4	1	0	0	2	3
6	1970	5	9	2	1	2	1	3	8		1	3	1	1	1	4	2	2	2	2	3	1	2	3	3	2	2		2	4	2	4	50	2500	0	0	1	1	0	1	1		1	4	1	0	0	3	2
6	1970	5	15	2	8		1	1	8		8		1	1	1	4	1	2	3	2	2	2	1	2	3	2	2		2	4	2	5	50	2500	0	0	0	1	0		1			4	1	0	0	3	3
6	1976	4	9	2	1	5	1	3	1	0	1	5	1	1	1	3	2	2	2	2	3	2	2	2	3	3	2		2	4	4	6	44	1936	0	0	0	1	0	1	1	0	1	4	1	0	0	3	2
6	1960	6	16	2	8		1	2	8		8		1	1	2	3	1	2	2	2	3	3	2	3	3	3	2		2	4	4	5	60	3600	0	0	0	1	0		1			4	0	0	0	3	2
6	1966	5	18	2	8		8		8		1	5	1	1	2	4	2	2	2	1	2	1	1	2	2	2	2		2	4	4	5	54	2916	0	0	0	0	0				1	4	1	0	0	4	3
6	1979	4	16	3	1	2	1	0	8		1	4	2	1	2	4	2	3	8	1	3	2	2	3	2	8	2		2	4	4	7	41	1681	0	0	1	1	0	1	0		1	3	1	0	0	4	2
6	1975	4	12	2	1	4	1	0	1	0	1	5	1	1	1	3	2	2	2	2	2	1	2	2	3	2	2		2	4	4	5	45	2025	0	0	0	1	0	1	0	0	1	4	1	0	0	3	3
6	1959	6	7	3	1	7	1	7	8		8		1	1	1	4	1	1	2	1	1	1	2	2	2	3	2		2	4	3	7	61	3721	0	0	1	1	0	1	1			4	1	0	0	4	4
4	1960	6	6	3	1	5	1	2	1	0	1	5	1	2	1	2	1	1	2	2	2	3	3	2	2	1	2		2	4	4	7	60	3600	0	0	0	1	0	1	1	0	1	4	1	0	0	3	3
4	1960	6	9	2	1	3	1	0	1	3	1	2	1	1	1	2	2	2	2	2	2	1	2	2	3	2	2		2	1	3	5	60	3600	1	0	0	1	0	1	0	1	1	4	1	0	0	3	3
6	1965	5	9	3	1	3	1	0	1	0	1	7	1	2	1	3	2	2	2	2	3	3	3	2	3	2	2		1	4	4	6	55	3025	0	0	0	1	0	1	0	0	1	4	0	0	1	3	2
4	1968	5	16	2	1	6	1	5	1	0	1	2	2	1	2	2	2	1	2	8	1	1	2	1	2	2	2		1	4	4	7	52	2704	0	1	1	1	0	1	1	0	1	3	0	0	1		4
6	1976	4	19	3	1	0	1	2	1	0	1	4	2	2	1	4	2	2	2	1	1	2	2	2	2	2	1	1	2	4	3	5	44	1936	0	0	1	1	0	0	1	0	1	3	0	1	0	4	4
6	1973	4	19	3	1	0	1	2	1	0	1	4	2	2	2	4	2	2	2	2	1	2	2	2	2	2	1	1	2	4	4	5	47	2209	0	1	1	1	0	0	1	0	1	3	0	1	0	3	4
6	1977	4	16	2	8		8		8		8		1	2	2	3	2	2	2	2	1	2	2	2	2	2	2		2	4	4	5	43	1849	0	0	0	1	0					4	1	0	0	3	4
6	1957	6	9	3	1	1	1	1	8		1	2	1	2	2	3	2	2	2	2	2	2	2	2	3	1	2		2	4	3	4	63	3969	0	0	0	1	0	1	1		1	4	1	0	0	3	3
6	1960	6	9	3	1	5	1	0	1	7	1	1	1	1	2	1	2	1	3	2	2	1	1	3	2	3	2		2	4	3	4	60	3600	0	0	1	1	0	1	0	1	1	4	0	0	0	3	3
4	1960	6	6	1	1	2	8		8		1	7	1	1	1	3	2	2	2	2	3	1	4	2	3	3	2		2	4	6	7	60	3600	0	0	0	1	0	1			1	4	1	0	0	3	2
6	1959	6	9	2	1	5	1	2	8		1	7	1	2	1	3	2	1	2	2	3	3	1	2	2	3	2		2	4	4	7	61	3721	0	0	0	1	0	1	1		1	4	1	0	0	3	2
6	1979	4	12	2	1	0	1	1	1	2	1	4	1	1	2	3	2	2	2	2	1	1	2	8	1	8	2		2	4	5	7	41	1681	0	1	1	1	0	0	1	1	1	4	1	0	0	3	4
4	1973	4	18	1	1	2	1	3	1	3	1	5	1	1	3	4	2	2	2	1	3	2	2	3	2	3	1	2	2	4	5	7	47	2209	0	0	0	0	0	1	1	1	1	4	1	1	0	4	2
4	1962	5	12	1	1	3	1	0	1	0	1	3	1	2	3	2	1	4	3	1	3	2	3	4	2	1	2		2	4	4	3	58	3364	0	0	0	0	0	1	0	0	1	4	0	0	0	4	2
6	1965	5	16	2	8		8		8		8		1	1	2	4	2	2	2	1	2	2	1	2	2	2	2		2	4	4	5	55	3025	0	0	0	1	0					4	1	0	0	4	3
6	1955	6	16	3	8		8		8		8		3	3	4	3	1	2	2	4	4	8	3	2	2	2	2		2	4	4	8	65	4225	0	0	1	1	0					2	0	0	0	1	1
4	1975	4	19	3	1	5	1	0	1	0	1	3	1	2	2	4	2	2	3	1	2	2	1	2	2	2	1	3	1	4	6	7	45	2025	0	1	0	1	0	1	0	0	1	4	0	1	1	4	3
6	1977	4	19	3	1	0	1	0	1	0	1	4	2	2	2	4	2	2	2	1	1	2	1	2	2	2	1	1	2	4	4	5	43	1849	0	1	1	1	0	0	0	0	1	3	0	1	0	4	4
6	1962	5	13	2	1	6	1	3	1	2	1	5	1	1	2	4	2	2	2	2	3	1	1	3	2	3	1	3	1	4	5	7	58	3364	0	1	0	0	0	1	1	1	1	4	1	1	1	3	2
6	1978	4	19	3	1	0	1	2	1	0	1	5	2	2	2	4	2	2	2	2	1	2	2	2	3	2	2		2	4	4	7	42	1764	0	1	1	1	0	0	1	0	1	3	0	0	0	3	4
4	1966	5	12	2	1	5	1	0	1	0	1	7	2	1	1	4	8	2	8	1	2	1	1	4	2	3	2		1	4	4	7	54	2916	0	0	0	1	0	1	0	0	1	3	0	0	1	4	3
6	1978	4	18	4	1	2	1	2	1	0	1	6	2	3	2	4	2	4	1	2	2	3	2	2	4	4	1	3	1	4	5	5	42	1764	0	1	0	1	0	1	1	0	1	3	0	1	1	3	3
6	1965	5	16	2	8		8		8		8		2	1	2	3	2	1	2	2	1	2	3	2	2	2	2		2	4	3	5	55	3025	0	0	1	0	0					3	1	0	0	3	4
6	1976	4	16	2	1	1	1	0	1	0	1	2	1	1	1	4	1	1	2	1	2	1	1	3	2	2	1	1	1	1	6	8	44	1936	1	1	0	1	0	1	0	0	1	4	0	1	1	4	3
6	1967	5	16	2	1	1	1	0	1	0	1	3	1	1	1	3	1	2	2	1	1	2	1	2	2	3	2		1	1	5	6	53	2809	1	0	0	1	0	1	0	0	1	4	1	0	1	4	4
6	1973	4	15	2	1	2	1	0	1	1	1	3	1	1	1	3	2	1	2	1	2	1	2	2	2	3	2		2	4	4	5	47	2209	0	1	0	1	0	1	0	1	1	4	1	0	0	4	3
6	1969	5	15	2	1	3	1	5	1	0	1	7	1	2	1	4	2	2	2	1	2	1	2	3	2	3	2		2	4	4	6	51	2601	0	1	1	1	0	1	1	0	1	4	0	0	0	4	3
6	1975	4	12	2	1	0	1	3	1	2	1	1	1	2	1	3	2	2	2	2	3	3	2	2	2	2	2		2	4	4	6	45	2025	0	0	1	1	0	0	1	1	1	4	1	0	0	3	2
6	1962	5	11	2	1	2	1	2	1	3	1	1	1	1	2	4	2	2	2	2	2	2	3	3	3	3	1	1	2	4	4	5	58	3364	0	1		0	0	1	1	1	1	4	1	1	0	3	3
6	1963	5	11	3	1	3	1	0	1	0	1	2	1	1	2	3	2	2	2	2	3	2	2	2	4	2	1	2	2	4	4	6	57	3249	0	1	0	1	0	1	0	0	1	4	1	1	0	3	2
6	1964	5	12	3	1	4	1	3	1	3	1	2	1	2	1	3	2	3	2	2	2	3	3	2	3	3	1	1	2	4	4	6	56	3136	0	1	0	1	0	1	1	1	1	4	1	1	0	3	3
6	1965	5	16	3	1	0	1	0	1	0	1	5	2	2	2	4	2	2	2	2	1	2	2	2	2	2	2		2	4	4	5	55	3025	0	1	1	1	0	0	0	0	1	3	0	0	0	3	4
6	1958	6	18	2	8		8		1	0	8		1	2	2	3	2	2	2	2	3	2	8	8	2	3	2		2	4	4	6	62	3844	0	1	0	1	0			0		4	0	0	0	3	2
6	1955	6	17	2	8		8		8		8		3	3	4	2	2	2	2	3	4	3	3	2	2	2	1	2	2	1	3	8	65	4225	1	1	1	1	0					2	0	1	0	2	1
4	1960	6	15	1	1	6	1	3	1	1	1	5	1	2	3	1	2	2	2	1	3	2	1	4	4	2	2		2	4	4	4	60	3600	0	0	0	0	0	1	1	1	1	4	0	0	0	4	2
6	1958	6	8	3	1	0	1	0	1	2	1	5	1	2	2	3	2	2	2	3	2	2	3	2	3	2	2		2	4	1	4	62	3844	0	0	0	1	0	0	0	1	1	4	0	0	0	2	3
6	1955	6	17	1	8		8		8		8		1	1	1	2	1	1	1	1	2	2	2	1	1	1	2		1	4	5	10	65	4225	0	0	0	1	0					4	0	0	1	4	3
6	1957	6	12	3	1	0	1	0	1	1	1	7	1	2	2	3	2	2	2	2	3	2	3	2	3	2	2		2	4	2	3	63	3969	0	0	0	1	0	0	0	1	1	4	0	0	0	3	2
6	1960	6	8	2	1	5	1	0	1	7	1	7	2	2	2	4	1	2	2	1	2	1	1	4	2	4	2		2	4	4	6	60	3600	0	0	0	1	0	1	0	1	1	3	0	0	0	4	3
6	1958	6	12	3	1	5	1	1	8		1	5	1	1	2	3	2	2	2	2	2	1	2	2	2	3	2		2	4	3	3	62	3844	0	0	1	1	0	1	1		1	4	0	0	0	3	3
6	1956	6	5	3	8		8		8		1	2	1	1	1	2	2	2	2	2	2	1	2	2	3	1	2		2	4	1	3	64	4096	0	0	0	1	0				1	4	0	0	0	3	3
4	1957	6	4	3	1	4	1	0	1	0	1	5	1	1	1	2	1	2	2	2	2	2	2	2	1	3	2		2	4	2	6	63	3969	0	0	1	1	0	1	0	0	1	4	0	0	0	3	3
4	1959	6	17	4	1	4	8		1	2	1	5	1	2	2	4	2	2	2	1	2	1	1	3	2	3	2		2	1	2	4	61	3721	1	0	1	1	0	1		1	1	4	1	0	0	4	3
4	1960	6	20	4	1	0	1	2	1	0	1	0	3	1	2	3	2	3	2	2	3	3	4	3	3	3	2		2	4	3	7	60	3600	0	1	0	0	0	0	1	0	0	2	1	0	0	3	2
4	1959	6	9	2	1	6	1	0	1	0	1	7	2	1	2	2	2	2	2	2	1	3	2	2	4	1	1	2	2	4	4	4	61	3721	0	0	0	0	0	1	0	0	1	3	0	1	0	3	4
4	1959	6	18	5	1	1	1	0	1	0	1	2	3	2	1	4	4	3	3	2	1	3	3	3	4	3	2		2	4	3	5	61	3721	0	0	0	1	0	1	0	0	1	2	0	0	0	3	4
4	1959	6	12	3	1	2	1	3	1	2	1	4	2	2	2	4	2	2	2	2	2	2	1	2	2	2	1	1	2	4	4	5	61	3721	0	1	0	1	0	1	1	1	1	3	0	1	0	3	3
4	1958	6	19	3	1	0	1	0	1	2	1	4	2	2	2	4	2	2	2	2	2	1	2	2	2	2	2		2	4	4	5	62	3844	0	1	1	1	0	0	0	1	1	3	0	0	0	3	3
4	1954	6	15	3	1	2	1	2	1	0	1	5	2	1	2	4	3	2	2	1	2	1	2	8	2	8	2		2	4	1	7	66	4356	0	1	0	1	0	1	1	0	1	3	1	0	0	4	3
4	1957	6	12	3	1	2	1	0	1	0	1	4	2	2	2	3	2	2	2	1	1	2	1	2	2	2	1	1	2	1	4	5	63	3969	1	1	1	1	0	1	0	0	1	3	0	1	0	4	4
4	1960	6	19	3	1	4	1	3	1	4	1	6	2	2	3	2	2	2	2	2	3	3	2	2	3	3	2		2	1	4	6	60	3600	1	0	0	1	0	1	1	1	1	3	0	0	0	3	2
4	1956	6	19	3	1	3	1	2	1	0	1	4	2	2	2	3	2	2	2	1	2	1	1	2	2	2	2		2	4	4	5	64	4096	0	1	1	1	0	1	1	0	1	3	0	0	0	4	3
2	1967	5	15	2	1	0	1	3	1	0	1	2	2	2	3	1	2	2	2	3	2	3	4	2	1	2	2		1	1	3	9	53	2809	1	1	1	0	0	0	1	0	1	3	0	0	1	2	3
6	1998	2	19	3	1	7	1	0	8		1	7	1	1	1	3	2	2	2	2	3	2	2	2	3	2	1	1	1	2	1	4	22	484	0	1	1	1	0	1	0		1	4	0	1	1	3	2
5	1976	4	13	2	1	4	1	5	1	4	1	4	2	1	2	3	2	1	2	2	1	2	2	2	3	2	2		2	4	4	5	44	1936	0	1	1	1	0	1	1	1	1	3	1	0	0	3	4
1	1991	2	20	2	1	0	1	0	1	0	1	5	1	2	2	3	2	1	2	2	2	2	1	3	2	8	1	3	1	1	6	6	29	841	1	1	1	1	1	0	0	0	1	4	0	1	1	3	3
6	1976	4	16	4	1	0	1	0	1	2	1	7	1	1	1	4	2	2	2	1	2	3	3	1	4	4	2		2	1	4	7	44	1936	1	0	0	0	0	0	0	1	1	4	0	0	0	4	3
1	1983	3	19	2	1	2	1	0	1	0	1	7	1	1	2	3	2	2	2	1	2	2	3	2	3	3	1	3	2	4	4	3	37	1369	0	0	0	1	1	1	0	0	1	4	1	1	0	4	3
3	1976	4	19	3	1	3	1	0	1	0	1	6	1	1	1	3	1	2	2	2	3	2	2	2	1	3	2		2	4	2	5	44	1936	0	0	0	1	0	1	0	0	1	4	0	0	0	3	2
6	1992	2	16	2	1	0	1	0	1	0	1	5	1	2	1	3	2	2	2	2	2	1	2	2	2	1	2		2	4	4	4	28	784	0	0	0	1	0	0	0	0	1	4	1	0	0	3	3
6	1977	4	17	2	1	6	1	0	1	0	1	4	2	1	2	1	2	1	2	2	1	2	1	2	1	2	2		2	4	3	6	43	1849	0	1	1	1	0	1	0	0	1	3	1	0	0	3	4
1	1970	5	16	4	1	3	8		8		8		1	1	1	4	1	1	2	1	1	1	2	3	1	3	2		2	4	3	6	50	2500	0	0	0	1	1	1				4	1	0	0	4	4
5	1988	3	16	2	8		1	1	1	0	1	4	1	1	2	3	1	2	2	2	2	1	2	1	2	2	2		2	4	5	7	32	1024	0	0	1	1	0		1	0	1	4	1	0	0	3	3
4	1983	3	16	2	1	3	1	0	1	0	1	5	1	2	2	3	3	2	2	2	2	2	3	1	3	2	2		2	4	4	5	37	1369	0	0	1	1	0	1	0	0	1	4	0	0	0	3	3
5	1994	2	16	2	1	0	1	0	8		1	7	1	1	1	3	2	2	2	2	2	3	2	3	2	3	2		1	4	5	5	26	676	0	0	0	1	0	0	0		1	4	1	0	1	3	3
3	1978	4	12	2	1	4	1	4	1	0	1	3	1	1	1	3	1	2	2	2	2	2	2	2	3	2	2		2	4	4	5	42	1764	0	0	0	1	0	1	1	0	1	4	0	0	0	3	3
1	1988	3	16	1	1	5	1	0	1	0	1	5	1	1	1	4	1	2	2	1	2	2	1	2	1	3	1	2	1	4	5	7	32	1024	0	0	1	1	1	1	0	0	1	4	0	1	1	4	3
6	1991	2	16	2	1	4	8		8		1	7	1	2	1	1	2	2	1	3	2	2	3	1	3	1	2		2	4	3	4	29	841	0	0	1	1	0	1			1	4	1	0	0	2	3
1	1984	3	12	2	1	4	1	5	1	0	1	4	1	1	1	4	2	3	2	3	3	2	2	2	3	3	2		2	4	2	2	36	1296	0	0	0	0	1	1	1	0	1	4	0	0	0	2	2
1	1996	2	15	2	1	0	8		1	0	1	5	1	1	1	4	3	3	1	3	2	2	2	2	4	2	2		1	2	4	5	24	576	0	0	0	1	1	0		0	1	4	1	0	1	2	3
4	1997	2	16	1	1	0	1	0	1	0	1	7	1	1	1	3	1	1	1	1	1	1	3	1	3	3	2		2	4	6	6	23	529	0	0	0	1	0	0	0	0	1	4	1	0	0	4	4
1	1989	3	15	2	1	0	1	0	1	0	1	5	1	2	2	2	2	2	2	3	3	2	2	2	3	3	2		2	4	5	6	31	961	0	0	0	1	1	0	0	0	1	4	0	0	0	2	2
3	1980	4	16	2	1	3	8		1	1	1	7	1	1	1	2	1	3	2	2	3	3	1	3	3	2	2		1	4	4	6	40	1600	0	0	0	1	0	1		1	1	4	0	0	1	3	2
3	1997	2	16	2	1	3	1	7	1	0	1	7	1	1	1	4	2	1	2	2	2	2	2	2	3	3	2		2	4	3	7	23	529	0	0	1	1	0	1	1	0	1	4	0	0	0	3	3
4	1991	2	15	2	1	5	1	0	8		1	7	1	2	1	3	2	1	2	2	2	3	3	1	4	2	2		2	4	4	3	29	841	0	0	0	1	0	1	0		1	4	1	0	0	3	3
2	1985	3	16	2	1	2	8		8		8		1	1	2	3	2	2	2	2	2	3	3	2	2	2	1	2	2	4	4	7	35	1225	0	0	0	1	0	1				4	1	1	0	3	3
3	1998	2	16	3	1	3	1	7	1	0	1	7	1	1	1	2	1	1	2	1	3	2	2	3	2	4	2		1	4	4	5	22	484	0	0	0	1	0	1	1	0	1	4	0	0	1	4	2
4	1979	4	17	2	1	0	1	0	1	1	1	6	2	2	1	3	2	2	2	3	2	3	3	3	2	3	1	2	1	4	3	7	41	1681	0	0	1	1	0	0	0	1	1	3	1	1	1	2	3
1	1998	2	16	2	1	3	1	2	1	0	1	2	1	1	2	4	2	2	2	2	2	1	2	3	3	4	2		2	4	3	4	22	484	0	0	1	1	1	1	1	0	1	4	1	0	0	3	3
5	1978	4	12	2	1	0	8		8		1	4	1	1	1	4	1	2	2	2	2	2	1	2	2	2	2		8	4	4	6	42	1764	0	0	0	1	0	0			1	4	1	0		3	3
1	1988	3	15	2	1	0	8		1	0	1	4	1	2	1	1	2	1	2	1	2	2	1	3	2	3	2		2	4	4	7	32	1024	0	1	1	1	1	0		0	1	4	1	0	0	4	3
6	1990	3	12	3	8		1	1	1	0	1	3	1	2	1	3	3	2	2	2	2	2	3	2	2	3	2		2	4	3	3	30	900	0	0	0	1	0		1	0	1	4	1	0	0	3	3
5	1978	4	15	1	8		8		1	0	1	5	1	1	2	1	1	1	2	1	2	2	1	1	2	1	1	1	2	4	4	6	42	1764	0	0	1	1	0			0	1	4	1	1	0	4	3
1	1988	3	16	3	1	0	8		8		1	2	1	1	1	4	2	2	2	2	2	3	2	2	1	3	2		2	4	2	6	32	1024	0	0	0	1	1	0			1	4	1	0	0	3	3
5	1995	2	15	2	1	7	1	0	1	0	1	6	1	2	1	2	2	2	2	1	1	2	1	2	3	2	2		1	4	2	6	25	625	0	0	0	1	0	1	0	0	1	4	0	0	1	4	4
2	1977	4	16	2	8		8		8		1	3	1	1	1	3	1	1	2	2	3	3	3	2	3	2	2		2	4	4	6	43	1849	0	0	0	1	0				1	4	0	0	0	3	2
3	1986	3	15	3	1	0	1	0	1	0	1	4	2	3	2	3	4	2	2	3	4	2	4	2	3	1	1	2	1	4	4	3	34	1156	0	0	0	1	0	0	0	0	1	3	0	1	1	2	1
2	1977	4	16	2	1	0	1	3	1	0	1	5	1	1	2	2	2	2	2	2	2	3	3	2	3	3	2		2	4	4	8	43	1849	0	1	0	0	0	0	1	0	1	4	1	0	0	3	3
3	1985	3	16	1	1	5	1	3	1	0	1	7	1	2	2	3	2	3	2	2	2	3	2	1	2	1	2		2	4	4	5	35	1225	0	0	0	1	0	1	1	0	1	4	1	0	0	3	3
2	1991	2	16	2	1	0	8		8		1	6	1	1	1	2	2	2	2	3	2	2	2	2	3	1	1	1	2	4	5	4	29	841	0	0	0	1	0	0			1	4	1	1	0	2	3
2	1985	3	16	2	1	0	1	0	8		1	4	1	1	2	3	2	3	2	2	2	1	2	2	3	2	2		2	4	5	6	35	1225	0	0	1	1	0	0	0		1	4	1	0	0	3	3
4	1991	2	16	3	1	0	1	0	1	0	1	7	1	1	1	4	2	3	2	2	3	3	3	2	3	3	2		1	2	3	5	29	841	0	0	0	1	0	0	0	0	1	4	0	0	1	3	2
3	1996	2	17	2	8		8		8		8		1	1	1	3	2	3	1	3	3	2	3	2	3	3	2		1	1	5	5	24	576	1	1	0	1	0					4	1	0	1	2	2
3	1986	3	16	5	1	0	1	0	8		1	2	3	2	2	1	2	3	3	3	3	2	1	2	3	3	2		2	4	2	6	34	1156	0	1	1	1	0	0	0		1	2	1	0	0	2	2
2	1984	3	15	2	1	0	8		8		1	5	1	2	2	3	2	2	2	3	3	4	2	2	3	2	2		1	4	4	7	36	1296	0	0	0	1	0	0			1	4	1	0	1	2	2
3	1998	2	16	2	8		8		8		8		1	2	1	2	2	2	2	2	2	3	3	2	3	2	2		2	4	4	8	22	484	0	1	0	1	0					4	1	0	0	3	3
5	1974	4	19	2	1	0	1	0	1	1	1	5	1	1	1	3	2	2	2	2	2	2	2	2	2	2	2		1	4	5	5	46	2116	0	0	1	1	0	0	0	1	1	4	0	0	1	3	3
3	1982	3	16	2	1	5	1	0	1	0	1	5	1	1	2	3	2	1	2	2	1	2	2	2	2	2	2		2	4	5	7	38	1444	0	0	0	1	0	1	0	0	1	4	0	0	0	3	4
4	1980	4	15	3	1	5	1	0	1	2	1	7	1	2	1	3	1	2	2	2	3	2	1	3	3	3	2		2	4	1	4	40	1600	0	0	0	1	0	1	0	1	1	4	0	0	0	3	2
6	1980	4	12	2	8		8		8		8		1	2	2	3	2	2	2	2	4	4	3	2	3	2	2		8	1	2	6	40	1600	1	0	0	1	0					4	1	0		3	1
4	1982	3	17	2	1	2	1	0	1	0	1	4	1	1	2	4	1	2	2	2	2	1	2	3	3	4	2		1	1	4	5	38	1444	1	0	0	1	0	1	0	0	1	4	1	0	1	3	3
3	1986	3	15	3	1	5	1	0	8		1	6	1	2	1	2	2	2	8	2	2	2	3	2	3	3	2		2	4	5	6	34	1156	0	0	1	1	0	1	0		1	4	0	0	0	3	3
1	1998	2	15	2	1	0	1	0	1	0	1	7	1	1	1	2	1	1	2	2	2	3	2	2	2	3	2		1	4	4	4	22	484	0	1	1	1	1	0	0	0	1	4	1	0	1	3	3
3	1972	4	15	3	1	5	1	5	1	0	1	7	2	2	1	3	3	3	2	3	3	3	3	1	3	3	2		2	4	3	1	48	2304	0	0	0	1	0	1	1	0	1	3	1	0	0	2	2
1	1982	3	15	2	1	0	1	0	1	0	1	3	1	1	2	3	1	2	2	2	1	2	2	2	2	2	2		2	4	4	7	38	1444	0	0	0	1	1	0	0	0	1	4	1	0	0	3	4
3	1984	3	12	2	1	0	8		8		1	1	2	1	2	4	2	1	2	1	2	1	2	4	1	2	2		2	4	4	6	36	1296	0	1	1	1	0	0			1	3	0	0	0	4	3
6	1990	3	16	2	1	0	1	0	1	0	1	7	1	1	1	4	1	2	1	2	3	1	2	2	1	2	1	1	1	4	3	9	30	900	0	0	0	1	0	0	0	0	1	4	0	1	1	3	2
3	1992	2	16	3	1	2	1	1	1	0	1	5	1	1	1	3	2	2	2	2	2	1	2	3	1	2	2		1	4	5	5	28	784	0	0	0	1	0	1	1	0	1	4	1	0	1	3	3
4	1987	3	12	3	8		8		8		8		1	1	1	4	4	4	1	4	4	4	8	1	3	2	2		2	4	5	4	33	1089	0	0	1	1	0					4	1	0	0	1	1
4	1990	3	15	4	1	7	1	0	1	0	1	7	1	3	1	1	1	4	1	3	2	2	3	1	4	1	2		2	4	3	4	30	900	0	0	0	1	0	1	0	0	1	4	1	0	0	2	3
3	1987	3	15	4	1	5	1	0	8		1	7	1	1	1	2	2	2	2	2	2	3	3	3	3	2	2		2	4	5	8	33	1089	0	0	1	1	0	1	0		1	4	1	0	0	3	3
3	1980	4	9	2	1	3	1	0	1	0	1	5	1	1	2	3	2	2	2	2	2	2	2	3	2	3	2		1	4	5	8	40	1600	0	0	1	1	0	1	0	0	1	4	0	0	1	3	3
5	1981	3	9	1	1	3	8		1	3	1	5	2	2	1	3	2	1	2	2	2	1	1	2	3	2	2		2	4	4	7	39	1521	0	0	0	1	0	1		1	1	3	1	0	0	3	3
3	1982	3	12	2	1	3	1	2	8		1	2	3	2	2	2	2	2	1	2	3	2	2	2	2	2	2		2	4	3	6	38	1444	0	0	0	1	0	1	1		1	2	1	0	0	3	2
1	1980	4	9	2	8		8		1	0	1	2	1	2	1	3	2	2	2	2	2	2	2	2	2	3	2		2	4	1	6	40	1600	0	0	0	1	1			0	1	4	0	0	0	3	3
5	1996	2	16	2	1	2	1	0	1	0	1	5	1	1	1	4	1	2	2	2	2	3	2	3	2	4	2		1	4	2	5	24	576	0	0	0	1	0	1	0	0	1	4	0	0	1	3	3
6	1987	3	15	2	1	3	1	0	1	2	1	5	1	1	2	2	2	2	2	2	1	2	3	3	3	2	2		2	4	3	6	33	1089	0	0	0	1	0	1	0	1	1	4	0	0	0	3	4
4	1990	3	17	3	1	0	1	1	1	0	1	6	1	2	1	3	2	1	2	2	3	2	3	2	3	2	2		2	4	4	5	30	900	0	1	0	1	0	0	1	0	1	4	0	0	0	3	2
1	1995	2	16	2	8		8		1	0	8		3	3	2	1	2	3	2	2	4	3	2	2	3	2	2		2	4	4	9	25	625	0	1	1	0	1			0		2	1	0	0	3	1
3	1989	3	16	1	8		1	0	1	0	1	3	1	2	1	3	2	2	2	2	1	2	1	2	3	2	2		1	4	4	5	31	961	0	0	0	1	0		0	0	1	4	1	0	1	3	4
6	1980	4	12	2	1	2	1	0	1	0	1	5	1	1	1	2	2	1	2	2	1	1	1	2	2	2	2		2	4	4	5	40	1600	0	0	0	1	0	1	0	0	1	4	1	0	0	3	4
5	1980	4	15	2	1	3	1	0	1	0	1	3	1	1	1	3	2	2	2	2	2	1	1	2	1	2	2		2	4	3	5	40	1600	0	0	1	1	0	1	0	0	1	4	1	0	0	3	3
2	1994	2	16	3	1	1	1	0	8		1	1	1	2	1	3	2	1	2	2	2	3	2	3	2	3	2		2	4	5	6	26	676	0	1	1	1	0	1	0		1	4	0	0	0	3	3
1	1997	2	16	3	1	2	8		1	0	1	7	2	2	1	8	2	3	3	2	2	1	3	2	4	1	1	3	1	4	5	5	23	529	0	0	0	0	1	1		0	1	3	1	1	1	3	3
1	1981	3	15	2	1	7	1	7	1	0	1	7	1	1	1	3	2	1	2	1	2	2	3	2	3	3	2		2	4	2	2	39	1521	0	0	0	1	1	1	1	0	1	4	1	0	0	4	3
5	1985	3	16	2	1	2	1	0	8		1	5	1	2	1	2	2	2	2	2	2	3	3	2	3	2	2		1	4	5	7	35	1225	0	0	1	1	0	1	0		1	4	1	0	1	3	3
5	1998	2	15	2	8		8		8		1	6	1	2	2	3	2	3	2	2	2	2	3	3	3	3	2		2	4	2	4	22	484	0	0	1	1	0				1	4	1	0	0	3	3
4	1994	2	16	2	8		8		8		1	5	1	2	2	2	2	2	2	2	2	2	3	2	3	2	2		2	4	4	8	26	676	0	0	0	1	0				1	4	0	0	0	3	3
6	1988	3	16	3	1	2	1	0	1	0	1	5	1	2	1	2	2	1	2	2	1	2	3	3	2	2	2		2	4	5	7	32	1024	0	0	0	1	0	1	0	0	1	4	0	0	0	3	4
2	1989	3	15	4	1	4	1	0	1	0	1	7	2	2	1	3	3	3	2	3	3	3	3	3	3	2	2		2	4	4	4	31	961	0	0	0	0	0	1	0	0	1	3	1	0	0	2	2
6	1982	3	15	2	1	2	1	0	1	0	1	3	2	2	2	3	2	3	2	2	3	3	2	3	3	2	2		2	2	4	6	38	1444	0	1	0	1	0	1	0	0	1	3	0	0	0	3	2
1	1997	2	16	3	1	2	1	0	1	0	1	7	1	1	1	8	2	2	2	2	2	2	2	8	2	3	2		2	4	3	6	23	529	0	0	1	1	1	1	0	0	1	4	0	0	0	3	3
5	1989	3	12	2	1	0	1	1	8		1	7	1	1	2	3	2	1	2	2	2	2	2	3	2	2	2		1	4	6	6	31	961	0	0	0	1	0	0	1		1	4	1	0	1	3	3
2	1995	2	15	2	8		8		8		8		1	2	1	2	2	1	1	2	1	2	3	2	2	2	2		2	4	4	8	25	625	0	0	1	1	0					4	1	0	0	3	4
3	1987	3	16	3	1	3	1	0	8		1	4	1	2	1	3	2	2	2	2	1	2	2	3	2	3	2		2	4	4	6	33	1089	0	0	0	1	0	1	0		1	4	0	0	0	3	4
5	1982	3	15	1	8		8		8		8		1	2	3	3	2	2	2	3	3	2	2	1	2	2	1	2	1	4	1	7	38	1444	0	0	0	0	0					4	1	1	1	2	2
2	1986	3	15	3	1	1	8		8		1	1	2	2	2	1	3	3	3	3	3	2	3	2	4	2	1	2	1	4	5	5	34	1156	0	1	1	1	0	1			1	3	1	1	1	2	2
1	1990	3	16	3	1	0	1	0	1	0	1	3	1	2	1	3	1	2	2	2	1	2	2	3	2	2	2		2	4	2	7	30	900	0	0	1	1	1	0	0	0	1	4	1	0	0	3	4
3	1978	4	15	2	1	0	1	1	8		1	3	1	1	1	4	2	2	2	2	2	2	2	2	2	3	1	2	1	4	4	5	42	1764	0	0	0	1	0	0	1		1	4	1	1	1	3	3
3	1990	3	15	2	1	3	8		8		1	7	1	2	1	3	2	2	2	2	3	1	2	2	3	2	2		2	4	5	5	30	900	0	0	0	1	0	1			1	4	0	0	0	3	2
3	1985	3	16	2	1	0	1	0	1	0	1	2	1	2	1	3	2	2	2	2	1	1	3	2	3	4	2		2	4	4	5	35	1225	0	0	1	1	0	0	0	0	1	4	1	0	0	3	4
5	1981	3	16	2	1	0	1	3	1	2	1	3	1	2	1	4	1	2	2	1	2	1	2	1	1	2	2		2	4	4	7	39	1521	0	0	0	1	0	0	1	1	1	4	1	0	0	4	3
3	1985	3	15	2	8		8		8		8		1	2	2	3	2	2	2	2	1	2	2	2	3	3	2		2	4	3	7	35	1225	0	0	0	0	0					4	1	0	0	3	4
[truncated: 1,001 more rows]
[truncated: 6 more columns]

## Sheet: tags
标题	数字	标签
City	1.0	北京
	2.0	上海
	3.0	广州
	4.0	西安
	5.0	成都
	6.0	南宁
age (auto)	1.0	18岁以下
	2.0	18-29
	3.0	30-39
	4.0	40-49
	5.0	50-59
	6.0	60岁以上
Do you pay attention to international news?	1.0	非常关心
	2.0	比较关心
	3.0	一般
	4.0	不太关心
	5.0	根本不关心
	8.0	不知道
How many days did you watch TV to learn about news last week?	8.0	不知道
How many days did you read newspapers to learn about news last week?	8.0	不知道
How many days did you listen to the radio to learn about news last week?	8.0	不知道
And how many days did you surf the internet to learn about news last week?	8.0	不知道
”I am proud of being Chinese.”	1.0	非常同意
	2.0	比较同意
	3.0	不太同意
	4.0	很不同意
	8.0	不知道
”I have a good feeling of what the Chinese people have done.”	1.0	非常同意
	2.0	比较同意
	3.0	不太同意
	4.0	很不同意
	8.0	不知道
”China can be positive of what it represents.”	1.0	非常同意
	2.0	比较同意
	3.0	不太同意
	4.0	很不同意
	8.0	不知道
”China is too soft in international affairs.”	1.0	非常同意
	2.0	比较同意
	3.0	不太同意
	4.0	很不同意
	8.0	不知道
”On the whole， I am satisfied with myself.”	1.0	非常同意
	2.0	比较同意
	3.0	不太同意
	4.0	很不同意
	8.0	不知道
”Most people are trustworthy”	1.0	非常同意
	2.0	比较同意
	3.0	不太同意
	4.0	很不同意
	8.0	不知道
Do you think most people would try to take advantage of you?	1.0	如果有机会，大部分人想占你的便宜。
	2.0	大部分人还是会公正地对待你。
	3.0	不太理解这个问题。
	8.0	不知道
The economy	1.0	非常满意
	2.0	比较满意
	3.0	不太满意
	4.0	非常不满意
	8.0	不知道
The employment situation	1.0	非常满意
	2.0	比较满意
	3.0	不太满意
	4.0	非常不满意
	8.0	不知道
The situation of the environment	1.0	非常满意
	2.0	比较满意
	3.0	不太满意
	4.0	非常不满意
	8.0	不知道
The social welfare situation	1.0	非常满意
	2.0	比较满意
	3.0	不太满意
	4.0	非常不满意
	8.0	不知道
”Most nations take advantage of China if they have a chance.”	1.0	非常同意
	2.0	比较同意
	3.0	不太同意
	4.0	很不同意
	8.0	不知道
”Generally speaking， China can trust other nations.”	1.0	非常同意
	2.0	比较同意
	3.0	不太同意
	4.0	很不同意
	8.0	不知道
”China should look after its own interests first and not worry about other countries	1.0	非常同意
	2.0	比较同意
	3.0	不太同意
	4.0	很不同意
	8.0	不知道
Have you traveled abroad?	1.0	Yes
	2.0	No
	8.0	NA
How many times have you traveled abroad?	1.0	Once
	2.0	2 or 3
	3.0	4 or above
	8.0	DK
Are you in touch with foreigners in your life/work?	1.0	Yes
	2.0	No
	8.0	NA
What is your political affiliation?	1.0	CCP member
	2.0	Communist Youth League member
	3.0	Member of Democratic Parties
	4.0	No Party/Political affiliation
	8.0	DK‎/NA
What was your annual income last year? (in RMB)	1.0	10，000 or bottom
	2.0	10，001-30，000
	3.0	30，001-60，000
	4.0	60，001-120，000
	5.0	120，001-300，000
	6.0	300，001 or above
	8.0	DK‎/NA
